# Supplementary material for: Measurement of Volatile Compounds for Real-Time Analysis of Soil Microbial Metabolic Response to Simulated Snowmelt
Source: Front Microbiol. 2021 Jun 23;12:679671. doi: 10.3389/fmicb.2021.679671 (PMC8261151; doi:10.3389/fmicb.2021.679671)
Supplement: Supplementary Data 1 — HYPROP2 and additional data on soil hydraulic properties. [file Data_Sheet_1.ZIP]

Archive with 16 entries (15 files):
- SupplementaryData1/
- __MACOSX/._SupplementaryData1
- SupplementaryData1/Soil Weight Over Time.png
- __MACOSX/SupplementaryData1/._Soil Weight Over Time.png
- SupplementaryData1/Tension Over Time.png
- __MACOSX/SupplementaryData1/._Tension Over Time.png
- SupplementaryData1/Soil Conductivity vs Water Content.png
- __MACOSX/SupplementaryData1/._Soil Conductivity vs Water Content.png
- SupplementaryData1/Readme.txt
- __MACOSX/SupplementaryData1/._Readme.txt
- SupplementaryData1/Soil Water Retention Curve.png
- __MACOSX/SupplementaryData1/._Soil Water Retention Curve.png
- SupplementaryData1/Instrument Parameters and Soil Properties.xlsx
- __MACOSX/SupplementaryData1/._Instrument Parameters and Soil Properties.xlsx
- SupplementaryData1/Soil Conductivity vs Potential.png
- __MACOSX/SupplementaryData1/._Soil Conductivity vs Potential.png
