# Supplementary material for: Measurement of Volatile Compounds for Real-Time Analysis of Soil Microbial Metabolic Response to Simulated Snowmelt
Source: Front Microbiol. 2021 Jun 23;12:679671. doi: 10.3389/fmicb.2021.679671 (PMC8261151; doi:10.3389/fmicb.2021.679671)
Supplement: Supplementary Data 1 — HYPROP2 and additional data on soil hydraulic properties. [file Data_Sheet_1.ZIP › SupplementaryData1/Readme.txt]

Supplementary Data. 1

Contents

Instrument Parameters and Soil Properties.xlsx: Parameters used for running HYPROP2 and soil properties such as bulk density.

Soil Conductivity vs Potential.png: A plot showing soil conductivity vs potential.

Soil Conductivity vs Water Content.png: A plot showing soil conductivity vs water content.

Soil Water Retention Curve.png: A plot showing soil water retention curve.

Soil Weight Over Time.png: A plot showing soil water loss over time.

Tension Over Time.png: A plot showing change in soil tension over time at two different tension-measuring shafts (at two different heights).
