# Supplementary material for: Measurement of Volatile Compounds for Real-Time Analysis of Soil Microbial Metabolic Response to Simulated Snowmelt
Source: Front Microbiol. 2021 Jun 23;12:679671. doi: 10.3389/fmicb.2021.679671 (PMC8261151; doi:10.3389/fmicb.2021.679671)
Supplement: Supplementary Data 1 — HYPROP2 and additional data on soil hydraulic properties. [file Data_Sheet_1.ZIP › SupplementaryData1/Instrument Parameters and Soil Properties.xlsx]

## Sheet: Information
Parameter Name	Value
General Information
Sample name:	Jack_SG5PC
Start of measurement:	2020-11-06 17:22:38
Stop of measurement:	2020-11-30 09:51:22
Duration of Measurements:	23 Days
Unit Soil Water Tension:	pF	Units available: pF, hPa, kPa, MPa, bar
Software Version:	4.2.2.0
Geometric Parameters
Soil surface area [cm2]:	19.6078
Soil column height [cm]:	4.8
Soil volume [cm3]:	93.1176
Position lower tensiometer [cm]:	3.75
Position upper tensiometer [cm]:	1.25
HYPROP Parameters
Measurement head net weight [g]:	385
Empty soil sampling ring weight [g]:	290.28
Air entry pressure upper tensiometer [bar]:	8.8
Air entry pressure lower tensiometer [bar]:	8.8
Density of solid substance [g/cm3]:	2.65
Statistical analysis
Tensiometer [hPa]:	0.15
Scale [g]:	0.05
Sensor Unit Information
Busnumber:	19
Subaddress:	2
Serial number:	2424
Sensor unit name:	MY-HYPROP---
Firmware Version:	1.4
Scale Information
Serial number:	164226077
Scale name:	HYPROP Balance
Correction
Volume correction [ml]:	0
Weight correction [g]:	0
Start/Stop Line
Start	2020-11-06 17:22:38
Tension top Air Entry Point/Stopp	2020-11-24 14:54:47
Tension bottom Air Entry Point	2020-11-26 03:51:16
Calculation of water contents
Calculation of water contents	From dry soil weight [g]:
Initial water content [Vol%]:	60.57
Dry soil weight [g]:	83.226
Additional Soil Paramters
Density [g/cm3]:	0.89
Porosity [-]:	0.66
Fitting Parameters
INTERPOL	2
Tensiometer_Mean	2
Polynomial_degree	5
wtheta	1
wk	0.001
Fitting
Model Description	traditional constrained van Genuchten-Mualem model
Notes
General data

## Sheet: Measurements
Date / Time	Tension Bottom [hPa]	Tension Top [hPa]	Temperature [°C]	Gross weight [g]	Net weight [g]	Weight change [g]
2020-11-06 17:22:38	-3.24	-0.62	14.8	814.91	139.63	0
2020-11-06 17:23:40	-3.3	-0.68	14.8	814.91	139.63	0
2020-11-06 17:24:42	-3.36	-0.79	14.8	814.9	139.62	-0.01
2020-11-06 17:25:43	-3.44	-0.85	14.79	814.9	139.62	-0.01
2020-11-06 17:26:44	-3.5	-0.93	14.79	814.88	139.6	-0.03
2020-11-06 17:27:45	-3.5	-0.93	14.79	814.88	139.6	-0.03
2020-11-06 17:28:46	-3.52	-1.02	14.78	814.87	139.59	-0.04
2020-11-06 17:29:48	-3.53	-1.05	14.78	814.86	139.58	-0.05
2020-11-06 17:30:49	-3.58	-1.12	14.78	814.86	139.58	-0.05
2020-11-06 17:31:51	-3.64	-1.19	14.77	814.85	139.57	-0.06
2020-11-06 17:32:52	-3.64	-1.23	14.77	814.84	139.56	-0.07
2020-11-06 17:33:52	-3.7	-1.3	14.76	814.83	139.55	-0.08
2020-11-06 17:34:55	-3.69	-1.33	14.76	814.82	139.54	-0.09
2020-11-06 17:35:57	-3.72	-1.37	14.75	814.82	139.54	-0.09
2020-11-06 17:36:59	-3.75	-1.41	14.74	814.81	139.53	-0.1
2020-11-06 17:37:59	-3.73	-1.43	14.73	814.8	139.52	-0.11
2020-11-06 17:39:02	-3.73	-1.47	14.73	814.8	139.52	-0.11
2020-11-06 17:40:04	-3.75	-1.47	14.72	814.79	139.51	-0.12
2020-11-06 17:41:07	-3.74	-1.49	14.71	814.78	139.5	-0.13
2020-11-06 17:42:09	-3.73	-1.5	14.7	814.78	139.5	-0.13
2020-11-06 17:43:11	-3.69	-1.5	14.69	814.76	139.48	-0.15
2020-11-06 17:44:13	-3.68	-1.47	14.69	814.76	139.48	-0.15
2020-11-06 17:45:14	-3.64	-1.47	14.67	814.76	139.48	-0.15
2020-11-06 17:46:17	-3.64	-1.46	14.66	814.75	139.47	-0.16
2020-11-06 17:47:19	-3.59	-1.45	14.65	814.74	139.46	-0.17
2020-11-06 17:48:22	-3.58	-1.46	14.65	814.73	139.45	-0.18
2020-11-06 17:49:22	-3.56	-1.44	14.64	814.74	139.46	-0.17
2020-11-06 17:50:23	-3.53	-1.42	14.63	814.74	139.46	-0.17
2020-11-06 17:51:25	-3.55	-1.47	14.62	814.73	139.45	-0.18
2020-11-06 17:52:27	-3.54	-1.48	14.61	814.72	139.44	-0.19
2020-11-06 17:53:27	-3.52	-1.44	14.6	814.71	139.43	-0.2
2020-11-06 17:54:28	-3.49	-1.44	14.59	814.71	139.43	-0.2
2020-11-06 17:55:28	-3.5	-1.47	14.59	814.7	139.42	-0.21
2020-11-06 17:56:30	-3.47	-1.45	14.58	814.7	139.42	-0.21
2020-11-06 17:57:32	-3.46	-1.43	14.57	814.68	139.4	-0.23
2020-11-06 17:58:34	-3.4	-1.4	14.56	814.68	139.4	-0.23
2020-11-06 17:59:37	-3.4	-1.39	14.55	814.69	139.41	-0.22
2020-11-06 18:00:38	-3.38	-1.37	14.54	814.68	139.4	-0.23
2020-11-06 18:01:41	-3.33	-1.33	14.53	814.68	139.4	-0.23
2020-11-06 18:02:43	-3.3	-1.32	14.52	814.67	139.39	-0.24
2020-11-06 18:03:44	-3.24	-1.28	14.52	814.67	139.39	-0.24
2020-11-06 18:04:47	-3.2	-1.25	14.5	814.65	139.37	-0.26
2020-11-06 18:05:50	-3.19	-1.23	14.49	814.66	139.38	-0.25
2020-11-06 18:06:51	-3.14	-1.19	14.48	814.66	139.38	-0.25
2020-11-06 18:07:53	-3.11	-1.17	14.48	814.65	139.37	-0.26
2020-11-06 18:08:57	-3.08	-1.15	14.47	814.65	139.37	-0.26
2020-11-06 18:09:57	-3.02	-1.1	14.46	814.64	139.36	-0.27
2020-11-06 18:11:00	-2.99	-1.07	14.45	814.64	139.36	-0.27
2020-11-06 18:12:02	-2.93	-1.03	14.44	814.63	139.35	-0.28
2020-11-06 18:13:05	-2.88	-1	14.44	814.62	139.34	-0.29
2020-11-06 18:14:06	-2.83	-0.94	14.43	814.63	139.35	-0.28
2020-11-06 18:15:07	-2.79	-0.9	14.42	814.62	139.34	-0.29
2020-11-06 18:16:09	-2.74	-0.88	14.41	814.62	139.34	-0.29
2020-11-06 18:17:11	-2.69	-0.82	14.41	814.61	139.33	-0.3
2020-11-06 18:18:11	-2.67	-0.8	14.4	814.62	139.34	-0.29
2020-11-06 18:19:13	-2.65	-0.79	14.39	814.61	139.33	-0.3
2020-11-06 18:20:16	-2.59	-0.75	14.38	814.61	139.33	-0.3
2020-11-06 18:21:19	-2.57	-0.74	14.38	814.61	139.33	-0.3
2020-11-06 18:22:20	-2.55	-0.7	14.37	814.6	139.32	-0.31
2020-11-06 18:23:20	-2.48	-0.66	14.36	814.59	139.31	-0.32
2020-11-06 18:33:21	-2.09	-0.32	14.3	814.57	139.29	-0.34
2020-11-06 18:43:22	-2.02	-0.31	14.23	814.52	139.24	-0.39
2020-11-06 18:53:22	-1.88	-0.2	14.16	814.48	139.2	-0.43
2020-11-06 19:03:23	-1.69	-0.06	14.09	814.45	139.17	-0.46
2020-11-06 19:13:26	-1.56	0.04	14.02	814.41	139.13	-0.5
2020-11-06 19:23:26	1.47	3.05	13.96	814.38	139.1	-0.53
2020-11-06 19:33:28	1.46	3.03	13.9	814.35	139.07	-0.56
2020-11-06 19:43:30	1.44	2.98	13.84	814.33	139.05	-0.58
2020-11-06 19:53:32	1.42	2.97	13.77	814.3	139.02	-0.61
2020-11-06 20:03:35	1.42	2.92	13.71	814.26	138.98	-0.65
2020-11-06 20:13:36	1.41	2.88	13.65	814.23	138.95	-0.68
2020-11-06 20:23:37	1.35	2.87	13.6	814.21	138.93	-0.7
2020-11-06 20:33:38	1.31	2.81	13.54	814.17	138.89	-0.74
2020-11-06 20:43:39	1.34	2.79	13.49	814.15	138.87	-0.76
2020-11-06 20:53:43	1.32	2.77	13.44	814.12	138.84	-0.79
2020-11-06 21:03:44	1.31	2.74	13.39	814.09	138.81	-0.82
2020-11-06 21:13:48	1.26	2.74	13.35	814.06	138.78	-0.85
2020-11-06 21:23:48	1.24	2.7	13.3	814.04	138.76	-0.87
2020-11-06 21:33:52	1.23	2.75	13.26	814.02	138.74	-0.89
2020-11-06 21:43:55	1.16	2.69	13.21	813.99	138.71	-0.92
2020-11-06 21:53:57	1.23	2.78	13.17	813.96	138.68	-0.95
2020-11-06 22:03:58	1.3	2.85	13.12	813.93	138.65	-0.98
2020-11-06 22:14:00	1.37	2.93	13.07	813.91	138.63	-1
2020-11-06 22:24:01	1.44	3.02	13.02	813.88	138.6	-1.03
2020-11-06 22:34:02	1.52	3.11	12.98	813.85	138.57	-1.06
2020-11-06 22:44:04	1.6	3.21	12.93	813.83	138.55	-1.08
2020-11-06 22:54:06	1.68	3.31	12.89	813.81	138.53	-1.1
2020-11-06 23:04:07	1.79	3.4	12.85	813.79	138.51	-1.12
2020-11-06 23:14:10	1.85	3.52	12.81	813.76	138.48	-1.15
2020-11-06 23:24:10	1.94	3.6	12.76	813.74	138.46	-1.17
2020-11-06 23:34:11	2.02	3.67	12.72	813.71	138.43	-1.2
2020-11-06 23:44:13	2.04	3.74	12.68	813.68	138.4	-1.23
2020-11-06 23:54:14	2.07	3.77	12.64	813.66	138.38	-1.25
2020-11-07 00:04:15	2.1	3.82	12.6	813.64	138.36	-1.27
2020-11-07 00:14:16	2.12	3.87	12.57	813.61	138.33	-1.3
2020-11-07 00:24:17	2.14	3.9	12.55	813.6	138.32	-1.31
2020-11-07 00:34:18	2.17	3.94	12.53	813.58	138.3	-1.33
2020-11-07 00:44:20	2.16	3.96	12.51	813.56	138.28	-1.35
2020-11-07 00:54:22	2.18	3.98	12.49	813.55	138.27	-1.36
2020-11-07 01:04:24	2.23	4.02	12.48	813.52	138.24	-1.39
2020-11-07 01:14:27	2.32	4.13	12.45	813.5	138.22	-1.41
2020-11-07 01:24:29	2.35	4.17	12.43	813.48	138.2	-1.43
2020-11-07 01:34:30	2.41	4.26	12.4	813.46	138.18	-1.45
2020-11-07 01:44:30	2.47	4.34	12.37	813.44	138.16	-1.47
2020-11-07 01:54:31	2.53	4.41	12.34	813.42	138.14	-1.49
2020-11-07 02:04:35	2.59	4.48	12.31	813.39	138.11	-1.52
2020-11-07 02:14:35	2.62	4.5	12.28	813.37	138.09	-1.54
2020-11-07 02:24:37	2.72	4.58	12.24	813.35	138.07	-1.56
2020-11-07 02:34:37	2.74	4.62	12.21	813.32	138.04	-1.59
2020-11-07 02:44:40	2.81	4.73	12.18	813.31	138.03	-1.6
2020-11-07 02:54:41	2.88	4.79	12.16	813.3	138.02	-1.61
2020-11-07 03:04:42	2.97	4.86	12.13	813.27	137.99	-1.64
2020-11-07 03:14:43	3	4.94	12.1	813.25	137.97	-1.66
2020-11-07 03:24:43	3.02	4.96	12.08	813.22	137.94	-1.69
2020-11-07 03:34:43	3.1	5.03	12.05	813.2	137.92	-1.71
2020-11-07 03:44:43	3.16	5.11	12.03	813.18	137.9	-1.73
2020-11-07 03:54:44	3.21	5.16	12	813.16	137.88	-1.75
2020-11-07 04:04:46	3.29	5.24	11.98	813.13	137.85	-1.78
2020-11-07 04:14:48	3.32	5.3	11.97	813.11	137.83	-1.8
2020-11-07 04:24:50	3.39	5.38	11.95	813.09	137.81	-1.82
2020-11-07 04:34:52	3.43	5.44	11.94	813.07	137.79	-1.84
2020-11-07 04:44:56	3.47	5.46	11.93	813.05	137.77	-1.86
2020-11-07 04:54:57	3.49	5.48	11.91	813.03	137.75	-1.88
2020-11-07 05:04:57	3.58	5.56	11.9	813.02	137.74	-1.89
2020-11-07 05:14:59	3.61	5.63	11.88	812.99	137.71	-1.92
2020-11-07 05:24:59	3.67	5.68	11.86	812.97	137.69	-1.94
2020-11-07 05:35:01	3.76	5.74	11.84	812.95	137.67	-1.96
2020-11-07 05:45:01	3.8	5.81	11.82	812.93	137.65	-1.98
2020-11-07 05:55:03	3.78	5.79	11.8	812.91	137.63	-2
2020-11-07 06:05:05	3.82	5.83	11.78	812.89	137.61	-2.02
2020-11-07 06:15:06	3.88	5.91	11.76	812.86	137.58	-2.05
2020-11-07 06:25:06	3.93	5.98	11.73	812.85	137.57	-2.06
2020-11-07 06:35:07	3.97	6.01	11.71	812.82	137.54	-2.09
2020-11-07 06:45:08	4.03	6.07	11.69	812.8	137.52	-2.11
2020-11-07 06:55:09	4.05	6.09	11.68	812.78	137.5	-2.13
2020-11-07 07:05:11	4.15	6.22	11.67	812.76	137.48	-2.15
2020-11-07 07:15:12	4.16	6.23	11.65	812.73	137.45	-2.18
2020-11-07 07:25:13	4.22	6.28	11.63	812.71	137.43	-2.2
2020-11-07 07:35:14	4.28	6.35	11.6	812.69	137.41	-2.22
2020-11-07 07:45:16	4.35	6.43	11.58	812.67	137.39	-2.24
2020-11-07 07:55:18	4.41	6.48	11.56	812.64	137.36	-2.27
2020-11-07 08:05:20	4.4	6.47	11.53	812.62	137.34	-2.29
2020-11-07 08:15:23	4.47	6.54	11.52	812.6	137.32	-2.31
2020-11-07 08:25:24	4.48	6.59	11.5	812.58	137.3	-2.33
2020-11-07 08:35:24	4.52	6.63	11.48	812.56	137.28	-2.35
2020-11-07 08:45:25	4.63	6.74	11.47	812.55	137.27	-2.36
2020-11-07 08:55:25	4.62	6.75	11.47	812.53	137.25	-2.38
2020-11-07 09:05:27	4.62	6.75	11.48	812.52	137.24	-2.39
2020-11-07 09:15:28	4.69	6.8	11.51	812.5	137.22	-2.41
2020-11-07 09:25:29	4.72	6.85	11.57	812.48	137.2	-2.43
2020-11-07 09:35:30	4.76	6.9	11.63	812.46	137.18	-2.45
2020-11-07 09:45:32	4.82	6.98	11.71	812.44	137.16	-2.47
2020-11-07 09:55:33	3.46	5.62	11.79	812.41	137.13	-2.5
2020-11-07 10:05:33	4.45	6.62	11.87	812.39	137.11	-2.52
2020-11-07 10:15:33	4.66	6.84	11.95	812.37	137.09	-2.54
2020-11-07 10:25:34	4.8	6.97	12.05	812.35	137.07	-2.56
2020-11-07 10:35:37	4.82	6.99	12.14	812.33	137.05	-2.58
2020-11-07 10:45:37	4.88	7.09	12.24	812.3	137.02	-2.61
2020-11-07 10:55:39	5.04	7.22	12.34	812.27	136.99	-2.64
2020-11-07 11:05:40	5.14	7.32	12.42	812.25	136.97	-2.66
2020-11-07 11:15:42	5.24	7.42	12.5	812.22	136.94	-2.69
2020-11-07 11:25:43	5.22	7.38	12.57	812.2	136.92	-2.71
2020-11-07 11:35:43	5.15	7.34	12.64	812.19	136.91	-2.72
2020-11-07 11:45:44	5.22	7.41	12.73	812.16	136.88	-2.75
2020-11-07 11:55:45	5.29	7.46	12.82	812.15	136.87	-2.76
2020-11-07 12:05:48	5.38	7.56	12.91	812.13	136.85	-2.78
2020-11-07 12:15:49	5.51	7.68	12.98	812.11	136.83	-2.8
2020-11-07 12:25:50	5.55	7.72	13.05	812.08	136.8	-2.83
2020-11-07 12:35:51	5.58	7.76	13.11	812.06	136.78	-2.85
2020-11-07 12:45:53	5.64	7.84	13.17	812.03	136.75	-2.88
2020-11-07 12:55:55	5.65	7.81	13.22	812.02	136.74	-2.89
2020-11-07 13:05:56	5.73	7.93	13.28	811.98	136.7	-2.93
2020-11-07 13:15:56	5.83	8.01	13.33	811.96	136.68	-2.95
2020-11-07 13:25:57	5.78	7.98	13.38	811.94	136.66	-2.97
2020-11-07 13:35:59	5.66	7.84	13.42	811.91	136.63	-3
2020-11-07 13:46:00	5.89	8.09	13.45	811.89	136.61	-3.02
2020-11-07 13:56:01	6.02	8.2	13.49	811.87	136.59	-3.04
2020-11-07 14:06:02	5.87	8.05	13.52	811.85	136.57	-3.06
2020-11-07 14:16:04	6.04	8.24	13.54	811.82	136.54	-3.09
2020-11-07 14:26:06	5.95	8.16	13.57	811.79	136.51	-3.12
2020-11-07 14:36:07	6.11	8.29	13.59	811.78	136.5	-3.13
2020-11-07 14:46:10	6.1	8.3	13.61	811.76	136.48	-3.15
2020-11-07 14:56:10	6.12	8.3	13.63	811.74	136.46	-3.17
2020-11-07 15:06:13	6.25	8.42	13.64	811.71	136.43	-3.2
2020-11-07 15:16:14	5.2	7.35	13.66	811.68	136.4	-3.23
2020-11-07 15:26:16	5.56	7.73	13.67	811.66	136.38	-3.25
2020-11-07 15:36:16	6.05	8.25	13.68	811.63	136.35	-3.28
2020-11-07 15:46:18	6.2	8.4	13.69	811.62	136.34	-3.29
2020-11-07 15:56:18	6.26	8.46	13.71	811.59	136.31	-3.32
2020-11-07 16:06:21	6.38	8.56	13.73	811.58	136.3	-3.33
2020-11-07 16:16:24	6.49	8.69	13.74	811.55	136.27	-3.36
2020-11-07 16:26:26	6.56	8.77	13.74	811.54	136.26	-3.37
2020-11-07 16:36:30	6.48	8.68	13.71	811.51	136.23	-3.4
2020-11-07 16:46:31	6.59	8.77	13.68	811.49	136.21	-3.42
2020-11-07 16:56:32	6.25	8.43	13.64	811.47	136.19	-3.44
2020-11-07 17:06:34	6.41	8.59	13.6	811.46	136.18	-3.45
2020-11-07 17:16:35	6.44	8.61	13.56	811.44	136.16	-3.47
2020-11-07 17:26:37	6.67	8.85	13.52	811.42	136.14	-3.49
2020-11-07 17:36:38	6.74	8.91	13.47	811.39	136.11	-3.52
2020-11-07 17:46:42	6.76	8.93	13.42	811.37	136.09	-3.54
2020-11-07 17:56:45	6.49	8.65	13.37	811.35	136.07	-3.56
2020-11-07 18:06:46	6.58	8.73	13.3	811.33	136.05	-3.58
2020-11-07 18:16:48	6.68	8.83	13.23	811.31	136.03	-3.6
2020-11-07 18:26:48	6.07	8.23	13.16	811.29	136.01	-3.62
2020-11-07 18:36:49	6.42	8.57	13.1	811.27	135.99	-3.64
2020-11-07 18:46:50	6.49	8.63	13.03	811.25	135.97	-3.66
2020-11-07 18:56:51	6.71	8.85	12.96	811.24	135.96	-3.67
2020-11-07 19:06:52	6.83	9	12.9	811.22	135.94	-3.69
2020-11-07 19:16:53	6.72	8.86	12.83	811.2	135.92	-3.71
2020-11-07 19:26:55	6.82	8.97	12.76	811.17	135.89	-3.74
2020-11-07 19:36:56	6.94	9.1	12.69	811.15	135.87	-3.76
2020-11-07 19:46:58	6.99	9.14	12.62	811.14	135.86	-3.77
2020-11-07 19:56:59	6.92	9.1	12.56	811.11	135.83	-3.8
2020-11-07 20:07:00	6.99	9.16	12.5	811.09	135.81	-3.82
2020-11-07 20:17:01	7.05	9.21	12.44	811.07	135.79	-3.84
2020-11-07 20:27:02	7.14	9.31	12.39	811.06	135.78	-3.85
2020-11-07 20:37:05	7.12	9.3	12.34	811.03	135.75	-3.88
2020-11-07 20:47:07	7.2	9.38	12.29	811.01	135.73	-3.9
2020-11-07 20:57:08	7.23	9.39	12.25	811	135.72	-3.91
2020-11-07 21:07:11	7.23	9.41	12.2	810.98	135.7	-3.93
2020-11-07 21:17:14	7.09	9.28	12.16	810.95	135.67	-3.96
2020-11-07 21:27:16	6.72	8.91	12.12	810.93	135.65	-3.98
2020-11-07 21:37:18	7.16	9.36	12.08	810.92	135.64	-3.99
2020-11-07 21:47:18	7.23	9.41	12.04	810.89	135.61	-4.02
2020-11-07 21:57:19	7.34	9.53	12.01	810.88	135.6	-4.03
2020-11-07 22:07:21	7.36	9.55	11.98	810.86	135.58	-4.05
2020-11-07 22:17:22	7.37	9.57	11.94	810.84	135.56	-4.07
2020-11-07 22:27:22	7.34	9.54	11.91	810.82	135.54	-4.09
2020-11-07 22:37:25	7.49	9.71	11.88	810.8	135.52	-4.11
2020-11-07 22:47:27	7.52	9.7	11.84	810.78	135.5	-4.13
2020-11-07 22:57:28	7.51	9.68	11.81	810.76	135.48	-4.15
2020-11-07 23:07:31	7.67	9.87	11.78	810.74	135.46	-4.17
2020-11-07 23:17:32	7.5	9.7	11.76	810.72	135.44	-4.19
2020-11-07 23:27:33	7.76	9.95	11.73	810.7	135.42	-4.21
2020-11-07 23:37:35	7.7	9.89	11.7	810.68	135.4	-4.23
2020-11-07 23:47:38	7.88	10.07	11.67	810.66	135.38	-4.25
2020-11-07 23:57:39	7.87	10.07	11.63	810.64	135.36	-4.27
2020-11-08 00:07:40	7.37	9.56	11.59	810.61	135.33	-4.3
2020-11-08 00:17:43	7.69	9.89	11.55	810.59	135.31	-4.32
2020-11-08 00:27:43	7.72	9.92	11.5	810.56	135.28	-4.35
2020-11-08 00:37:44	7.25	9.44	11.46	810.54	135.26	-4.37
2020-11-08 00:47:46	7.79	10	11.42	810.52	135.24	-4.39
2020-11-08 00:57:47	5.89	8.11	11.39	810.49	135.21	-4.42
2020-11-08 01:07:49	6.75	8.97	11.35	810.47	135.19	-4.44
2020-11-08 01:17:53	7.23	9.47	11.32	810.45	135.17	-4.46
2020-11-08 01:27:55	7.45	9.65	11.3	810.42	135.14	-4.49
2020-11-08 01:37:57	7.33	9.51	11.27	810.4	135.12	-4.51
2020-11-08 01:48:00	7.06	9.27	11.25	810.37	135.09	-4.54
2020-11-08 01:58:02	7.22	9.44	11.22	810.35	135.07	-4.56
2020-11-08 02:08:02	5.89	8.11	11.2	810.33	135.05	-4.58
2020-11-08 02:18:05	6.5	8.71	11.18	810.31	135.03	-4.6
2020-11-08 02:28:05	5.83	8.1	11.16	810.28	135	-4.63
2020-11-08 02:38:08	6.15	8.38	11.14	810.27	134.99	-4.64
2020-11-08 02:48:10	5.44	7.68	11.12	810.24	134.96	-4.67
2020-11-08 02:58:11	6.32	8.54	11.11	810.23	134.95	-4.68
2020-11-08 03:08:12	5.6	7.84	11.09	810.21	134.93	-4.7
2020-11-08 03:18:13	5.88	8.11	11.08	810.19	134.91	-4.72
2020-11-08 03:28:16	6.4	8.62	11.07	810.16	134.88	-4.75
2020-11-08 03:38:16	6.18	8.39	11.06	810.14	134.86	-4.77
2020-11-08 03:48:17	6.47	8.69	11.05	810.13	134.85	-4.78
2020-11-08 03:58:18	6.06	8.3	11.05	810.11	134.83	-4.8
2020-11-08 04:08:18	6.21	8.42	11.04	810.09	134.81	-4.82
2020-11-08 04:18:19	6.53	8.74	11.03	810.07	134.79	-4.84
2020-11-08 04:28:21	6.84	9.06	11.02	810.05	134.77	-4.86
2020-11-08 04:38:23	6.78	9.02	11	810.03	134.75	-4.88
2020-11-08 04:48:24	6.61	8.85	10.99	810.02	134.74	-4.89
2020-11-08 04:58:27	6.87	9.11	10.98	809.99	134.71	-4.92
2020-11-08 05:08:27	7.02	9.28	10.98	809.98	134.7	-4.93
2020-11-08 05:18:29	7.02	9.25	10.97	809.97	134.69	-4.94
2020-11-08 05:28:30	7.08	9.35	10.97	809.95	134.67	-4.96
2020-11-08 05:38:31	7.22	9.47	10.97	809.93	134.65	-4.98
2020-11-08 05:48:33	7.31	9.55	10.96	809.91	134.63	-5
2020-11-08 05:58:35	7.14	9.35	10.95	809.89	134.61	-5.02
2020-11-08 06:08:37	7.37	9.6	10.93	809.88	134.6	-5.03
2020-11-08 06:18:38	7.43	9.66	10.92	809.87	134.59	-5.04
2020-11-08 06:28:39	7.29	9.51	10.9	809.84	134.56	-5.07
2020-11-08 06:38:40	7.31	9.55	10.88	809.82	134.54	-5.09
2020-11-08 06:48:41	7.36	9.63	10.87	809.8	134.52	-5.11
2020-11-08 06:58:43	7.17	9.44	10.86	809.78	134.5	-5.13
2020-11-08 07:08:45	7.47	9.7	10.85	809.75	134.47	-5.16
2020-11-08 07:18:47	7.51	9.76	10.82	809.72	134.44	-5.19
2020-11-08 07:28:49	7.5	9.75	10.8	809.71	134.43	-5.2
2020-11-08 07:38:51	7.48	9.74	10.79	809.68	134.4	-5.23
2020-11-08 07:48:53	7.5	9.72	10.77	809.65	134.37	-5.26
2020-11-08 07:58:55	7.65	9.9	10.75	809.62	134.34	-5.29
2020-11-08 08:08:57	7.72	9.97	10.73	809.6	134.32	-5.31
2020-11-08 08:18:59	7.76	10.03	10.72	809.58	134.3	-5.33
2020-11-08 08:28:59	7.75	10.01	10.73	809.56	134.28	-5.35
2020-11-08 08:39:00	7.83	10.09	10.74	809.54	134.26	-5.37
2020-11-08 08:49:02	7.71	10	10.77	809.52	134.24	-5.39
2020-11-08 08:59:04	7.84	10.11	10.81	809.5	134.22	-5.41
2020-11-08 09:09:05	5.58	7.85	10.85	809.48	134.2	-5.43
2020-11-08 09:19:08	6.17	8.45	10.9	809.47	134.19	-5.44
2020-11-08 09:29:10	6.28	8.56	10.96	809.44	134.16	-5.47
2020-11-08 09:39:12	6.69	8.99	11.02	809.41	134.13	-5.5
2020-11-08 09:49:16	6.8	9.11	11.1	809.39	134.11	-5.52
2020-11-08 09:59:17	6.77	9.04	11.18	809.37	134.09	-5.54
2020-11-08 10:09:19	7.16	9.46	11.26	809.35	134.07	-5.56
2020-11-08 10:19:21	7.26	9.55	11.34	809.33	134.05	-5.58
2020-11-08 10:29:22	7.18	9.51	11.43	809.31	134.03	-5.6
2020-11-08 10:39:24	7.46	9.74	11.52	809.29	134.01	-5.62
2020-11-08 10:49:24	7.67	9.98	11.6	809.27	133.99	-5.64
2020-11-08 10:59:24	7.8	10.09	11.69	809.23	133.95	-5.68
2020-11-08 11:09:26	8.05	10.33	11.76	809.21	133.93	-5.7
2020-11-08 11:19:27	8	10.29	11.81	809.18	133.9	-5.73
2020-11-08 11:29:29	7.35	9.63	11.86	809.15	133.87	-5.76
2020-11-08 11:39:30	7.71	10.05	11.91	809.13	133.85	-5.78
2020-11-08 11:49:31	7.72	10.05	11.98	809.11	133.83	-5.8
2020-11-08 11:59:32	7.71	10	12.04	809.09	133.81	-5.82
2020-11-08 12:09:34	7.9	10.2	12.12	809.06	133.78	-5.85
2020-11-08 12:19:35	8.03	10.34	12.18	809.04	133.76	-5.87
2020-11-08 12:29:37	8.1	10.38	12.24	809.02	133.74	-5.89
2020-11-08 12:39:37	8.21	10.49	12.3	809	133.72	-5.91
2020-11-08 12:49:38	8.24	10.56	12.34	808.97	133.69	-5.94
2020-11-08 12:59:41	7.88	10.15	12.39	808.95	133.67	-5.96
2020-11-08 13:09:42	7.76	10.16	12.44	808.93	133.65	-5.98
2020-11-08 13:19:43	6.43	8.72	12.49	808.91	133.63	-6
2020-11-08 13:29:44	7.1	9.36	12.54	808.88	133.6	-6.03
2020-11-08 13:39:45	7.71	9.97	12.59	808.86	133.58	-6.05
2020-11-08 13:49:47	6.5	8.77	12.63	808.84	133.56	-6.07
2020-11-08 13:59:48	7.13	9.43	12.67	808.81	133.53	-6.1
2020-11-08 14:09:50	7.24	9.51	12.71	808.79	133.51	-6.12
2020-11-08 14:19:51	6.41	8.73	12.75	808.75	133.47	-6.16
2020-11-08 14:29:51	6.22	8.5	12.78	808.72	133.44	-6.19
2020-11-08 14:39:53	6.39	8.67	12.81	808.68	133.4	-6.23
2020-11-08 14:49:53	6.06	8.33	12.82	808.67	133.39	-6.24
2020-11-08 14:59:55	6.15	8.41	12.82	808.64	133.36	-6.27
2020-11-08 15:09:57	6.73	9.01	12.77	808.63	133.35	-6.28
2020-11-08 15:19:58	6.2	8.52	12.71	808.6	133.32	-6.31
2020-11-08 15:29:58	6.78	9.02	12.63	808.57	133.29	-6.34
2020-11-08 15:39:59	7.13	9.37	12.55	808.55	133.27	-6.36
2020-11-08 15:50:01	6.94	9.23	12.48	808.52	133.24	-6.39
2020-11-08 16:00:03	7.46	9.72	12.41	808.49	133.21	-6.42
2020-11-08 16:10:05	7.64	9.87	12.35	808.46	133.18	-6.45
2020-11-08 16:20:05	7.74	9.98	12.28	808.44	133.16	-6.47
2020-11-08 16:30:07	7.96	10.21	12.23	808.4	133.12	-6.51
2020-11-08 16:40:10	7.9	10.16	12.17	808.37	133.09	-6.54
2020-11-08 16:50:10	8.03	10.27	12.12	808.34	133.06	-6.57
2020-11-08 17:00:12	7.52	9.77	12.08	808.32	133.04	-6.59
2020-11-08 17:10:14	7.85	10.11	12.02	808.28	133	-6.63
2020-11-08 17:20:15	6.4	8.72	11.97	808.25	132.97	-6.66
2020-11-08 17:30:16	6.94	9.22	11.91	808.22	132.94	-6.69
2020-11-08 17:40:16	7.09	9.35	11.85	808.19	132.91	-6.72
2020-11-08 17:50:19	7.27	9.54	11.78	808.16	132.88	-6.75
2020-11-08 18:00:22	6.98	9.26	11.73	808.13	132.85	-6.78
2020-11-08 18:10:23	7.57	9.87	11.67	808.1	132.82	-6.81
2020-11-08 18:20:26	7.76	10	11.62	808.07	132.79	-6.84
2020-11-08 18:30:30	7.06	9.3	11.56	808.05	132.77	-6.86
2020-11-08 18:40:31	7.64	9.91	11.51	808.01	132.73	-6.9
2020-11-08 18:50:31	7.78	10.03	11.46	807.99	132.71	-6.92
2020-11-08 19:00:32	7.93	10.2	11.4	807.96	132.68	-6.95
2020-11-08 19:10:34	8.09	10.34	11.35	807.93	132.65	-6.98
2020-11-08 19:20:34	8.11	10.34	11.29	807.91	132.63	-7
2020-11-08 19:30:36	6.8	9.05	11.23	807.86	132.58	-7.05
2020-11-08 19:40:38	7.49	9.75	11.18	807.85	132.57	-7.06
2020-11-08 19:50:38	7.63	9.88	11.12	807.81	132.53	-7.1
2020-11-08 20:00:40	7.87	10.15	11.06	807.79	132.51	-7.12
2020-11-08 20:10:41	7.77	10.05	11	807.76	132.48	-7.15
2020-11-08 20:20:43	8.19	10.46	10.95	807.72	132.44	-7.19
2020-11-08 20:30:45	8.04	10.29	10.89	807.68	132.4	-7.23
2020-11-08 20:40:45	7.69	9.97	10.84	807.65	132.37	-7.26
2020-11-08 20:50:47	8.09	10.36	10.78	807.61	132.33	-7.3
2020-11-08 21:00:50	8.26	10.52	10.73	807.59	132.31	-7.32
2020-11-08 21:10:51	8.1	10.39	10.68	807.55	132.27	-7.36
2020-11-08 21:20:53	8.31	10.58	10.62	807.52	132.24	-7.39
2020-11-08 21:30:55	8.41	10.67	10.57	807.49	132.21	-7.42
2020-11-08 21:40:57	8.42	10.67	10.53	807.46	132.18	-7.45
2020-11-08 21:50:59	8.3	10.55	10.49	807.43	132.15	-7.48
2020-11-08 22:01:02	8.08	10.33	10.44	807.4	132.12	-7.51
2020-11-08 22:11:03	8.35	10.64	10.4	807.37	132.09	-7.54
2020-11-08 22:21:05	8.42	10.69	10.35	807.34	132.06	-7.57
2020-11-08 22:31:07	8.47	10.73	10.32	807.31	132.03	-7.6
2020-11-08 22:41:07	8.46	10.74	10.3	807.29	132.01	-7.62
2020-11-08 22:51:09	8.52	10.81	10.27	807.25	131.97	-7.66
2020-11-08 23:01:09	8.36	10.68	10.24	807.23	131.95	-7.68
2020-11-08 23:11:10	8.48	10.76	10.2	807.2	131.92	-7.71
2020-11-08 23:21:14	8.62	10.89	10.15	807.17	131.89	-7.74
2020-11-08 23:31:15	8.66	10.95	10.12	807.14	131.86	-7.77
2020-11-08 23:41:15	8.61	10.89	10.09	807.11	131.83	-7.8
2020-11-08 23:51:15	8.52	10.81	10.06	807.08	131.8	-7.83
2020-11-09 00:01:16	8.72	10.98	10.03	807.06	131.78	-7.85
2020-11-09 00:11:18	8.72	11.02	10	807.02	131.74	-7.89
2020-11-09 00:21:18	8.74	11.04	9.97	806.99	131.71	-7.92
2020-11-09 00:31:21	8.66	10.93	9.94	806.97	131.69	-7.94
2020-11-09 00:41:22	8.84	11.12	9.91	806.94	131.66	-7.97
2020-11-09 00:51:23	8.96	11.23	9.88	806.92	131.64	-7.99
2020-11-09 01:01:24	8.99	11.24	9.85	806.89	131.61	-8.02
2020-11-09 01:11:25	8.7	10.97	9.82	806.86	131.58	-8.05
2020-11-09 01:21:26	8.47	10.76	9.79	806.84	131.56	-8.07
2020-11-09 01:31:27	8.7	10.97	9.77	806.81	131.53	-8.1
2020-11-09 01:41:30	8.74	11.03	9.74	806.79	131.51	-8.12
2020-11-09 01:51:33	8.64	10.93	9.72	806.77	131.49	-8.14
2020-11-09 02:01:34	8.92	11.17	9.71	806.74	131.46	-8.17
2020-11-09 02:11:35	8.85	11.16	9.7	806.71	131.43	-8.2
2020-11-09 02:21:35	8.85	11.2	9.7	806.69	131.41	-8.22
2020-11-09 02:31:38	8.91	11.21	9.71	806.66	131.38	-8.25
2020-11-09 02:41:39	8.96	11.28	9.72	806.64	131.36	-8.27
2020-11-09 02:51:40	8.98	11.27	9.74	806.61	131.33	-8.3
2020-11-09 03:01:40	9.1	11.39	9.75	806.59	131.31	-8.32
2020-11-09 03:11:40	9.09	11.4	9.75	806.56	131.28	-8.35
2020-11-09 03:21:42	8.91	11.18	9.75	806.52	131.24	-8.39
2020-11-09 03:31:44	8.92	11.22	9.75	806.5	131.22	-8.41
2020-11-09 03:41:44	9.12	11.43	9.75	806.48	131.2	-8.43
2020-11-09 03:51:46	9.25	11.55	9.77	806.46	131.18	-8.45
2020-11-09 04:01:49	9.26	11.56	9.78	806.43	131.15	-8.48
2020-11-09 04:11:50	9.27	11.58	9.79	806.39	131.11	-8.52
2020-11-09 04:21:51	9.35	11.69	9.81	806.36	131.08	-8.55
2020-11-09 04:31:54	9.45	11.77	9.82	806.34	131.06	-8.57
2020-11-09 04:41:55	8.97	11.29	9.83	806.31	131.03	-8.6
2020-11-09 04:51:57	9.39	11.7	9.83	806.28	131	-8.63
2020-11-09 05:01:57	9.48	11.79	9.84	806.26	130.98	-8.65
2020-11-09 05:11:59	9.56	11.87	9.85	806.23	130.95	-8.68
2020-11-09 05:22:00	9.55	11.88	9.85	806.2	130.92	-8.71
2020-11-09 05:32:00	9.6	11.93	9.84	806.17	130.89	-8.74
2020-11-09 05:42:02	9.62	11.92	9.83	806.13	130.85	-8.78
2020-11-09 05:52:03	9.57	11.86	9.82	806.11	130.83	-8.8
2020-11-09 06:02:05	9.41	11.71	9.81	806.07	130.79	-8.84
2020-11-09 06:12:06	9.7	12.02	9.79	806.04	130.76	-8.87
2020-11-09 06:22:08	9.73	12.03	9.76	806	130.72	-8.91
2020-11-09 06:32:10	9.67	11.99	9.72	805.97	130.69	-8.94
2020-11-09 06:42:12	9.81	12.1	9.67	805.95	130.67	-8.96
2020-11-09 06:52:13	9.8	12.11	9.64	805.91	130.63	-9
2020-11-09 07:02:15	9.63	11.96	9.6	805.88	130.6	-9.03
2020-11-09 07:12:15	9.66	11.95	9.57	805.86	130.58	-9.05
2020-11-09 07:22:16	9.78	12.08	9.53	805.82	130.54	-9.09
2020-11-09 07:32:16	9.91	12.2	9.48	805.79	130.51	-9.12
2020-11-09 07:42:17	9.79	12.04	9.43	805.76	130.48	-9.15
2020-11-09 07:52:18	9.8	12.06	9.38	805.72	130.44	-9.19
2020-11-09 08:02:18	10.02	12.29	9.34	805.7	130.42	-9.21
2020-11-09 08:12:19	10.01	12.27	9.31	805.68	130.4	-9.23
2020-11-09 08:22:21	10	12.27	9.3	805.66	130.38	-9.25
2020-11-09 08:32:22	9.94	12.19	9.31	805.64	130.36	-9.27
2020-11-09 08:42:25	9.4	11.7	9.35	805.63	130.35	-9.28
2020-11-09 08:52:27	9.59	11.86	9.4	805.61	130.33	-9.3
2020-11-09 09:02:29	10.02	12.31	9.46	805.59	130.31	-9.32
2020-11-09 09:12:29	10.05	12.33	9.53	805.57	130.29	-9.34
2020-11-09 09:22:32	10.06	12.36	9.6	805.55	130.27	-9.36
2020-11-09 09:32:32	10.07	12.39	9.68	805.53	130.25	-9.38
2020-11-09 09:42:34	10.13	12.44	9.76	805.51	130.23	-9.4
2020-11-09 09:52:37	10	12.28	9.85	805.49	130.21	-9.42
2020-11-09 10:02:40	10.21	12.52	9.95	805.48	130.2	-9.43
2020-11-09 10:12:40	10.35	12.65	10.05	805.45	130.17	-9.46
2020-11-09 10:22:42	10.33	12.62	10.16	805.43	130.15	-9.48
2020-11-09 10:32:44	10.39	12.72	10.27	805.41	130.13	-9.5
2020-11-09 10:42:44	10.4	12.72	10.39	805.39	130.11	-9.52
2020-11-09 10:52:45	10.29	12.6	10.5	805.38	130.1	-9.53
2020-11-09 11:02:45	10.31	12.62	10.62	805.36	130.08	-9.55
2020-11-09 11:12:47	10.47	12.79	10.73	805.33	130.05	-9.58
2020-11-09 11:22:49	10.49	12.85	10.84	805.31	130.03	-9.6
2020-11-09 11:32:49	10.46	12.82	10.94	805.3	130.02	-9.61
2020-11-09 11:42:50	10.44	12.79	11.06	805.28	130	-9.63
2020-11-09 11:52:52	10.54	12.89	11.17	805.26	129.98	-9.65
2020-11-09 12:02:53	10.62	12.99	11.27	805.23	129.95	-9.68
2020-11-09 12:12:53	10.65	12.98	11.36	805.21	129.93	-9.7
2020-11-09 12:22:55	10.63	13	11.46	805.19	129.91	-9.72
2020-11-09 12:32:59	10.61	12.96	11.55	805.17	129.89	-9.74
2020-11-09 12:43:01	10.66	13.03	11.63	805.15	129.87	-9.76
2020-11-09 12:53:02	10.52	12.89	11.71	805.12	129.84	-9.79
2020-11-09 13:03:02	10.65	13.03	11.79	805.1	129.82	-9.81
2020-11-09 13:13:06	10.62	12.99	11.86	805.08	129.8	-9.83
2020-11-09 13:23:10	10.72	13.09	11.94	805.05	129.77	-9.86
2020-11-09 13:33:12	10.61	12.97	12.01	805.03	129.75	-9.88
2020-11-09 13:43:14	10.78	13.18	12.07	805.01	129.73	-9.9
2020-11-09 13:53:16	10.75	13.13	12.13	804.98	129.7	-9.93
2020-11-09 14:03:18	10.71	13.09	12.19	804.96	129.68	-9.95
2020-11-09 14:13:19	10.77	13.18	12.24	804.94	129.66	-9.97
2020-11-09 14:23:22	10.76	13.14	12.3	804.91	129.63	-10
2020-11-09 14:33:24	10.9	13.28	12.34	804.88	129.6	-10.03
2020-11-09 14:43:27	10.62	13.02	12.39	804.85	129.57	-10.06
2020-11-09 14:53:29	10.06	12.45	12.43	804.83	129.55	-10.08
2020-11-09 15:03:30	10.47	12.84	12.47	804.81	129.53	-10.1
2020-11-09 15:13:33	10.71	13.07	12.5	804.78	129.5	-10.13
2020-11-09 15:23:33	10.89	13.26	12.52	804.76	129.48	-10.15
2020-11-09 15:33:35	10.92	13.31	12.54	804.72	129.44	-10.19
2020-11-09 15:43:37	11.05	13.46	12.56	804.71	129.43	-10.2
2020-11-09 15:53:39	11.07	13.47	12.58	804.68	129.4	-10.23
2020-11-09 16:03:40	10.81	13.2	12.61	804.65	129.37	-10.26
2020-11-09 16:13:42	10.99	13.4	12.63	804.62	129.34	-10.29
2020-11-09 16:23:43	10.82	13.22	12.65	804.6	129.32	-10.31
2020-11-09 16:33:45	10.96	13.39	12.68	804.58	129.3	-10.33
2020-11-09 16:43:49	11.11	13.54	12.7	804.55	129.27	-10.36
2020-11-09 16:53:49	11.14	13.57	12.71	804.53	129.25	-10.38
2020-11-09 17:03:49	11.26	13.65	12.71	804.5	129.22	-10.41
2020-11-09 17:13:52	11.37	13.78	12.69	804.48	129.2	-10.43
2020-11-09 17:23:52	11.35	13.76	12.66	804.44	129.16	-10.47
2020-11-09 17:33:52	11.41	13.82	12.62	804.42	129.14	-10.49
2020-11-09 17:43:55	11.5	13.91	12.56	804.38	129.1	-10.53
2020-11-09 17:53:55	11.5	13.89	12.5	804.36	129.08	-10.55
2020-11-09 18:03:55	11.58	13.98	12.44	804.33	129.05	-10.58
2020-11-09 18:13:57	11.56	14.01	12.38	804.3	129.02	-10.61
2020-11-09 18:23:59	11.55	13.98	12.32	804.26	128.98	-10.65
2020-11-09 18:34:00	11.48	13.89	12.27	804.24	128.96	-10.67
2020-11-09 18:44:00	11.69	14.1	12.22	804.21	128.93	-10.7
2020-11-09 18:54:00	11.73	14.14	12.19	804.18	128.9	-10.73
2020-11-09 19:04:01	11.71	14.14	12.14	804.15	128.87	-10.76
2020-11-09 19:14:03	11.74	14.16	12.1	804.13	128.85	-10.78
2020-11-09 19:24:04	11.71	14.14	12.05	804.11	128.83	-10.8
2020-11-09 19:34:05	11.8	14.23	11.99	804.08	128.8	-10.83
2020-11-09 19:44:07	11.51	13.97	11.95	804.07	128.79	-10.84
2020-11-09 19:54:07	11.44	13.85	11.91	804.03	128.75	-10.88
2020-11-09 20:04:09	11.81	14.22	11.86	804	128.72	-10.91
2020-11-09 20:14:10	11.89	14.3	11.81	803.98	128.7	-10.93
2020-11-09 20:24:12	12.04	14.43	11.77	803.95	128.67	-10.96
2020-11-09 20:34:13	12.02	14.47	11.74	803.91	128.63	-11
2020-11-09 20:44:14	12.04	14.46	11.71	803.89	128.61	-11.02
2020-11-09 20:54:17	12.08	14.51	11.68	803.87	128.59	-11.04
2020-11-09 21:04:18	12.03	14.47	11.65	803.83	128.55	-11.08
2020-11-09 21:14:19	12.08	14.53	11.61	803.8	128.52	-11.11
2020-11-09 21:24:19	12.2	14.59	11.57	803.77	128.49	-11.14
2020-11-09 21:34:19	12.15	14.59	11.55	803.75	128.47	-11.16
2020-11-09 21:44:21	12.19	14.61	11.52	803.73	128.45	-11.18
2020-11-09 21:54:22	12.21	14.64	11.49	803.7	128.42	-11.21
2020-11-09 22:04:22	12.24	14.67	11.46	803.67	128.39	-11.24
2020-11-09 22:14:23	12.24	14.68	11.44	803.65	128.37	-11.26
2020-11-09 22:24:24	12.33	14.74	11.43	803.62	128.34	-11.29
2020-11-09 22:34:26	12.35	14.79	11.4	803.59	128.31	-11.32
2020-11-09 22:44:27	12.31	14.72	11.37	803.56	128.28	-11.35
2020-11-09 22:54:29	12.43	14.86	11.35	803.54	128.26	-11.37
2020-11-09 23:04:31	12.13	14.57	11.33	803.53	128.25	-11.38
2020-11-09 23:14:33	12.28	14.71	11.31	803.51	128.23	-11.4
2020-11-09 23:24:35	12.09	14.53	11.3	803.48	128.2	-11.43
2020-11-09 23:34:38	12.36	14.8	11.29	803.46	128.18	-11.45
2020-11-09 23:44:39	12.52	14.96	11.28	803.42	128.14	-11.49
2020-11-09 23:54:39	12.6	15.03	11.26	803.4	128.12	-11.51
2020-11-10 00:04:41	12.61	15.06	11.24	803.38	128.1	-11.53
2020-11-10 00:14:44	12.64	15.1	11.23	803.34	128.06	-11.57
2020-11-10 00:24:45	12.66	15.12	11.22	803.33	128.05	-11.58
2020-11-10 00:34:48	12.77	15.21	11.22	803.3	128.02	-11.61
2020-11-10 00:44:49	12.74	15.18	11.21	803.27	127.99	-11.64
2020-11-10 00:54:51	12.73	15.18	11.2	803.26	127.98	-11.65
2020-11-10 01:04:52	12.86	15.33	11.19	803.23	127.95	-11.68
2020-11-10 01:14:53	12.82	15.29	11.17	803.21	127.93	-11.7
2020-11-10 01:24:56	12.6	15.08	11.16	803.18	127.9	-11.73
2020-11-10 01:34:59	12.85	15.31	11.14	803.15	127.87	-11.76
2020-11-10 01:44:59	11.77	14.22	11.12	803.13	127.85	-11.78
2020-11-10 01:54:59	12.41	14.86	11.11	803.11	127.83	-11.8
2020-11-10 02:05:01	12.83	15.31	11.1	803.08	127.8	-11.83
2020-11-10 02:15:02	12.77	15.27	11.08	803.06	127.78	-11.85
2020-11-10 02:25:02	13.05	15.5	11.07	803.04	127.76	-11.87
2020-11-10 02:35:04	12.99	15.42	11.05	803.01	127.73	-11.9
2020-11-10 02:45:06	13.04	15.52	11.03	802.99	127.71	-11.92
2020-11-10 02:55:08	12.98	15.44	11.01	802.97	127.69	-11.94
2020-11-10 03:05:09	9.87	12.33	10.99	802.94	127.66	-11.97
2020-11-10 03:15:10	10.58	13.03	10.98	802.91	127.63	-12
2020-11-10 03:25:11	11.18	13.62	10.97	802.89	127.61	-12.02
2020-11-10 03:35:12	11.81	14.28	10.96	802.86	127.58	-12.05
2020-11-10 03:45:13	12.39	14.85	10.95	802.83	127.55	-12.08
2020-11-10 03:55:13	12.7	15.18	10.94	802.82	127.54	-12.09
2020-11-10 04:05:14	12.87	15.33	10.93	802.79	127.51	-12.12
2020-11-10 04:15:15	12.84	15.33	10.93	802.76	127.48	-12.15
2020-11-10 04:25:17	13.03	15.49	10.92	802.72	127.44	-12.19
2020-11-10 04:35:19	13	15.47	10.91	802.7	127.42	-12.21
2020-11-10 04:45:20	13.15	15.61	10.9	802.68	127.4	-12.23
2020-11-10 04:55:21	13.29	15.73	10.89	802.65	127.37	-12.26
2020-11-10 05:05:21	13.3	15.78	10.88	802.63	127.35	-12.28
2020-11-10 05:15:22	12.26	14.92	10.87	802.6	127.32	-12.31
2020-11-10 05:25:25	13.06	15.51	10.85	802.56	127.28	-12.35
2020-11-10 05:35:27	13.29	15.76	10.83	802.54	127.26	-12.37
2020-11-10 05:45:27	13.44	15.92	10.81	802.51	127.23	-12.4
2020-11-10 05:55:29	13.49	15.94	10.79	802.49	127.21	-12.42
2020-11-10 06:05:31	13.42	15.93	10.77	802.47	127.19	-12.44
2020-11-10 06:15:33	13.66	16.12	10.76	802.44	127.16	-12.47
2020-11-10 06:25:33	13.56	16.05	10.75	802.41	127.13	-12.5
2020-11-10 06:35:35	13.71	16.16	10.74	802.38	127.1	-12.53
2020-11-10 06:45:36	13.62	16.09	10.72	802.36	127.08	-12.55
2020-11-10 06:55:38	13.8	16.29	10.71	802.34	127.06	-12.57
2020-11-10 07:05:40	13.83	16.33	10.69	802.31	127.03	-12.6
2020-11-10 07:15:41	13.86	16.37	10.68	802.29	127.01	-12.62
2020-11-10 07:25:42	13.85	16.33	10.66	802.27	126.99	-12.64
2020-11-10 07:35:44	13.95	16.42	10.66	802.24	126.96	-12.67
2020-11-10 07:45:46	13.98	16.48	10.66	802.22	126.94	-12.69
2020-11-10 07:55:48	14.03	16.5	10.67	802.2	126.92	-12.71
2020-11-10 08:05:49	14	16.5	10.68	802.19	126.91	-12.72
2020-11-10 08:15:51	14.11	16.56	10.69	802.17	126.89	-12.74
2020-11-10 08:25:51	14.04	16.53	10.71	802.15	126.87	-12.76
2020-11-10 08:35:52	13.96	16.48	10.74	802.13	126.85	-12.78
2020-11-10 08:45:53	14.08	16.56	10.79	802.12	126.84	-12.79
2020-11-10 08:55:54	14.08	16.59	10.87	802.11	126.83	-12.8
2020-11-10 09:05:55	13.99	16.48	10.96	802.09	126.81	-12.82
2020-11-10 09:15:55	14.03	16.53	11.05	802.08	126.8	-12.83
2020-11-10 09:25:58	14.11	16.62	11.15	802.06	126.78	-12.85
2020-11-10 09:35:58	14.21	16.65	11.25	802.04	126.76	-12.87
2020-11-10 09:45:59	14.26	16.74	11.35	802.03	126.75	-12.88
2020-11-10 09:56:01	14.26	16.79	11.45	802.01	126.73	-12.9
2020-11-10 10:06:02	14.3	16.81	11.55	802	126.72	-12.91
2020-11-10 10:16:04	14.32	16.82	11.65	801.98	126.7	-12.93
2020-11-10 10:26:04	14.34	16.8	11.76	801.96	126.68	-12.95
2020-11-10 10:36:05	14.39	16.89	11.86	801.95	126.67	-12.96
2020-11-10 10:46:06	14.3	16.8	11.96	801.93	126.65	-12.98
2020-11-10 10:56:07	14.43	16.93	12.07	801.91	126.63	-13
2020-11-10 11:06:07	13.97	16.48	12.17	801.89	126.61	-13.02
2020-11-10 11:16:10	14.28	16.75	12.27	801.87	126.59	-13.04
2020-11-10 11:26:11	14.39	16.89	12.37	801.86	126.58	-13.05
2020-11-10 11:36:11	14.52	17.02	12.47	801.84	126.56	-13.07
2020-11-10 11:46:13	14.49	16.99	12.57	801.82	126.54	-13.09
2020-11-10 11:56:14	14.63	17.12	12.66	801.81	126.53	-13.1
2020-11-10 12:06:15	14.63	17.13	12.74	801.79	126.51	-13.12
2020-11-10 12:16:17	14.7	17.21	12.82	801.77	126.49	-13.14
2020-11-10 12:26:19	14.56	17.03	12.9	801.75	126.47	-13.16
2020-11-10 12:36:20	14.65	17.15	12.97	801.73	126.45	-13.18
2020-11-10 12:46:22	14.87	17.33	13.03	801.71	126.43	-13.2
2020-11-10 12:56:24	14.95	17.45	13.1	801.69	126.41	-13.22
2020-11-10 13:06:26	14.87	17.36	13.15	801.67	126.39	-13.24
2020-11-10 13:16:28	15.03	17.5	13.21	801.65	126.37	-13.26
2020-11-10 13:26:30	15.07	17.57	13.27	801.63	126.35	-13.28
2020-11-10 13:36:31	14.77	17.19	13.32	801.61	126.33	-13.3
2020-11-10 13:46:32	15.04	17.54	13.38	801.59	126.31	-13.32
2020-11-10 13:56:33	15.2	17.7	13.44	801.57	126.29	-13.34
2020-11-10 14:06:35	15.21	17.67	13.49	801.55	126.27	-13.36
2020-11-10 14:16:36	15.16	17.67	13.55	801.54	126.26	-13.37
2020-11-10 14:26:37	15.3	17.82	13.6	801.52	126.24	-13.39
2020-11-10 14:36:38	15.32	17.81	13.65	801.5	126.22	-13.41
2020-11-10 14:46:39	15.33	17.82	13.69	801.48	126.2	-13.43
2020-11-10 14:56:41	15.1	17.59	13.74	801.46	126.18	-13.45
2020-11-10 15:06:41	15.13	17.6	13.78	801.44	126.16	-13.47
2020-11-10 15:16:42	15.32	17.82	13.83	801.42	126.14	-13.49
2020-11-10 15:26:44	15.25	17.76	13.87	801.41	126.13	-13.5
2020-11-10 15:36:47	15.4	17.88	13.91	801.39	126.11	-13.52
2020-11-10 15:46:49	14.79	17.28	13.95	801.37	126.09	-13.54
2020-11-10 15:56:52	15.12	17.62	13.98	801.35	126.07	-13.56
2020-11-10 16:06:52	15.3	17.79	14.01	801.33	126.05	-13.58
2020-11-10 16:16:55	15.27	17.75	14.03	801.31	126.03	-13.6
2020-11-10 16:26:57	15.49	17.99	14.05	801.29	126.01	-13.62
2020-11-10 16:36:59	15.56	18.06	14.06	801.28	126	-13.63
2020-11-10 16:47:00	15.47	17.93	14.07	801.27	125.99	-13.64
2020-11-10 16:57:00	15.6	18.08	14.06	801.25	125.97	-13.66
2020-11-10 17:07:01	15.68	18.14	14.05	801.23	125.95	-13.68
2020-11-10 17:17:02	15.66	18.15	14.03	801.21	125.93	-13.7
2020-11-10 17:27:03	15.76	18.23	13.99	801.2	125.92	-13.71
2020-11-10 17:37:04	15.77	18.21	13.94	801.17	125.89	-13.74
2020-11-10 17:47:06	15.91	18.37	13.86	801.15	125.87	-13.76
2020-11-10 17:57:07	16	18.47	13.77	801.13	125.85	-13.78
2020-11-10 18:07:07	15.95	18.43	13.68	801.11	125.83	-13.8
2020-11-10 18:17:09	15.85	18.31	13.59	801.09	125.81	-13.82
2020-11-10 18:27:10	15.93	18.39	13.5	801.07	125.79	-13.84
2020-11-10 18:37:11	15.99	18.42	13.42	801.05	125.77	-13.86
2020-11-10 18:47:14	16.09	18.57	13.34	801.03	125.75	-13.88
2020-11-10 18:57:14	16.16	18.66	13.27	801.01	125.73	-13.9
2020-11-10 19:07:16	16.19	18.67	13.22	801	125.72	-13.91
2020-11-10 19:17:16	15.77	18.28	13.19	800.98	125.7	-13.93
2020-11-10 19:27:17	15.99	18.46	13.19	800.97	125.69	-13.94
2020-11-10 19:37:18	16.03	18.51	13.2	800.96	125.68	-13.95
2020-11-10 19:47:18	16.02	18.5	13.2	800.94	125.66	-13.97

## Sheet: Spline Points
Date / Time	Tension Bottom [hPa]	Tension Top [hPa]	Net weight [g]
2020-11-06 17:22:38	-3.2408	-0.6183	139.63

## Sheet: Evaluation-WP4 manual
pF [-]	Gross wet mass [g]	Gross dry mass [g]	Tare mass [g]	Weight [-]	Water Content [Mass%]	Water Content [Vol%]
4.59	29.39	29.1	25.28	1	7.81	6.95
5.73	29.6	29.45	25.28	1	3.62	3.22
NaN	NaN	NaN	NaN	NaN	NaN	NaN

## Sheet: Evaluation-Retention Θ(pF)
pF [-]	Water Content [Vol%]	Weight [-]
0.085	59.97

## Sheet: Evaluation-Conductivity K(pF)
pF [-]	log 10 K [cm/d]	Weight [-]
1.614	-0.97

## Sheet: Evaluation-Conductivity K(Θ)
Water Content [Vol%]	log 10 K [cm/d]
38.67	-0.97

## Sheet: Fitting-Retention Θ(pF)
pF [-]	Water Content [Vol%]
-3	64.98

## Sheet: Fitting-Conductivity K(pF)
pF [-]	log 10 K [cm/d]
-3	1.34

## Sheet: Fitting-Conductivity K(Θ)
Water Content [Vol%]	log 10 K [cm/d]
64.98	1.34

[truncated: 4 more sheets: Fitting-Parameter value, FittingCorrelationMatrix, Fitting-Statistical analysis, Base Points-Retention Θ(pF)]
