# Supplementary material for: Measurement of Volatile Compounds for Real-Time Analysis of Soil Microbial Metabolic Response to Simulated Snowmelt
Source: Front Microbiol. 2021 Jun 23;12:679671. doi: 10.3389/fmicb.2021.679671 (PMC8261151; doi:10.3389/fmicb.2021.679671)
Supplement: Supplementary Data 2 — All R scripts and software used for data processing. [file Data_Sheet_2.CSV]

#Processing raw time-series from PTR-TOF-MS
#dfa	dfb	dfc	dfd	dfe are raw time-series data from individual replicates. dff is one from blank jar
library(zoo)
library(dplyr)
#Gapfilling
gA = lapply (1:131	function (i) zoo (na.fill(dfa[	i]	'extend' )	index (dfa[	1]) ))
gB = lapply (1:131	function (i) zoo (na.fill(dfb[	i]	'extend' )	index (dfb[	1]) ))
gC = lapply (1:131	function (i) zoo (na.fill(dfc[	i]	'extend' )	index (dfc[	1]) ))
gD = lapply (1:131	function (i) zoo (na.fill(dfd[	i]	'extend' )	index (dfd[	1]) ))
gE = lapply (1:131	function (i) zoo (na.fill(dfe[	i]	'extend' )	index (dfe[	1]) ))
gF = lapply (1:131	function (i) zoo (na.fill(dff[	i]	'extend' )	index (dff[	1]) ))
#Data aggregation
agg_gA<-lapply (1:131	function (i) aggregate(gA[i]	list(rep(1:(665000/300 +1)	each=300	length.out=665000) )	mean))
agg_gB<-lapply (1:131	function (i) aggregate(gB[i]	list(rep(1:(665000/300 +1)	each=300	length.out=665000) )	mean))
agg_gC<-lapply (1:131	function (i) aggregate(gC[i]	list(rep(1:(665000/300 +1)	each=300	length.out=665000) )	mean))
agg_gD<-lapply (1:131	function (i) aggregate(gD[i]	list(rep(1:(665000/300 +1)	each=300	length.out=665000) )	mean))
agg_gE<-lapply (1:131	function (i) aggregate(gE[i]	list(rep(1:(665000/300 +1)	each=300	length.out=665000) )	mean))
agg_gF<-lapply (1:131	function (i) aggregate(gF[i]	list(rep(1:(665000/300 +1)	each=300	length.out=665000) )	mean))
# Blank subtraction
aggsub_gA<-mapply('-'	agg_gA	agg_gF	SIMPLIFY=FALSE)
aggsub_gB<-mapply('-'	agg_gB	agg_gF	SIMPLIFY=FALSE)
aggsub_gC<-mapply('-'	agg_gC	agg_gF	SIMPLIFY=FALSE)
aggsub_gD<-mapply('-'	agg_gD	agg_gF	SIMPLIFY=FALSE)
aggsub_gE<-mapply('-'	agg_gE	agg_gF	SIMPLIFY=FALSE)
# Averaging across replicates
q<-mapply('+'	aggsub_gA	aggsub_gB	SIMPLIFY=FALSE)
q<-mapply('+'	q	aggsub_gC	SIMPLIFY=FALSE)
q<-mapply('+'	q	aggsub_gD	SIMPLIFY=FALSE)
q<-mapply('+'	q	aggsub_gE	SIMPLIFY=FALSE)
Q<-as.vector(rep(5	131)	mode="list")
AvgPlot<-mapply('/'	q	Q	SIMPLIFY=FALSE)
AvgPlot<-lapply(AvgPlot	`[`	2)
# spline-based smoothing
g.sm075m <- lapply (1:131	function (i) smooth.spline( (AvgPlot[[i]])	spar = 0.75))
g.sm050m <- lapply (1:131	function (i) smooth.spline( (AvgPlot[[i]])	spar = 0.50))
g.sm025m <- lapply (1:131	function (i) smooth.spline( (AvgPlot[[i]])	spar = 0.25))
# Exporting a pdf file of time-series plots
new_name = paste0 ('nm'	seq(20	150))
{
pdf("All_Time_Series.pdf")
plot.new()
{
par (mfrow = c(3	2)	mar = c(4	3	3	3))
for (i in 2:131) {
plot (5*(1:2217)	unlist(AvgPlot[[i]])	ylab = new_name[[i]]	col = 'grey'	xlab = 'Time (minutes)')
grid ()
lines (5*(1:2217)	g.sm075m[[i]]$y	col =4)
lines (5*(1:2217)	g.sm025m[[i]]$y	col =2)
abline(h = 0	v = (1650*5)	col = "black"	lty=2)
title (new_name[i] )
mtext (outer =T	line = -1.5	'Gap filled and smoothed graphs')
legend ('topright'	c('No_Smoothing'	'span=0.25'	'span=0.75')	col =c('grey'	2	4)	lty =1	cex = .75)
}
}
dev.off()
}
#PCA
library(factoextra)
library(ggplot2)
library(ggnewscale)
library(dplyr)
spline_0.75 = data.frame (Time_min =seq(1	2217)	lapply(1:131	function (i) data.frame (g.sm075m[[i]]$y)))
Dry<-c(1:1649)
Wet<-c(1650:2217)
varnames<-c(22:150)
dat1<-data.frame(matrix(unlist(spline_0.75[	-1])	nrow=2217	byrow=FALSE))
dat2<-prcomp(dat1[	3:131]	scale=TRUE)
dat3<-as.data.frame(get_pca_ind(dat2)$coord)
dat4<-as.data.frame(get_pca_var(dat2)$coord)
#Separate out top 30 variables (m/z's) for PCA plotting by cos^2 values.
rank_order<-facto_summarize(dat2	var	axes=1:2)
rank_order$name<-paste("nm"	c(22:150))
rank_order<-arrange(rank_order	desc(cos2))
rank_order<-head(rank_order	n=30)
#Plot PCA
pca_plot<-ggplot()+
geom_point(data=as.data.frame(dat3[1:1649	]	)	aes(x=Dim.1	y=Dim.2	color=Dry)	shape=16	size=2)+
scale_colour_gradient(low = "firebrick"	high = "white")+
stat_ellipse(data=as.data.frame(dat3[1:1649	])	aes(x=Dim.1	y=Dim.2)	color="red"	type = "norm")+
new_scale_color()+
geom_point(data= as.data.frame(dat3[1650:2217	])	aes(x=Dim.1	y=Dim.2	color=Wet)	shape=15	size=2)+
scale_colour_gradient(low = "dark blue"	high = "white")+
stat_ellipse(data=as.data.frame(dat3[1650:2217	])	aes(x=Dim.1	y=Dim.2)	color="blue"	type = "norm")+
geom_hline(yintercept=0	size=.2	lty=2) +
geom_vline(xintercept=0	size=.2	lty=2)+
geom_segment(data=rank_order	aes(x=Dim.1	y=Dim.2	xend=10*(Dim.1)	yend=10*(Dim.2))	arrow=arrow(length=unit(0.2	cm))	alpha=0.9	color="grey")+
coord_equal() + geom_text(data=rank_order	aes(x=10*(Dim.1)	y=10*(Dim.2)	label=name)	size = 3	vjust=1	color="grey")+
labs(x = "PC1 (34.3%)"	y = "PC2 (13.5%)")
pca_plot
#Only variable arrows that showed top with hypothetical compound identities were included. Legends were added with Abode Illustrator.
#Calculating TIPNet Connections (Using MATLAB GUI)
GitHub: https://github.com/HydroComplexity/TIPNet
#A time-window (16 hours following wet-up at t=8250 minutes) surrounding variance spike followed by wet-up was used for TIPNet calculations. splines with smoothing parameter=0.25 were used.
#Used Parameters for TIPNet:
Number of Statistical Significance Tests=2500
Number of Lags=20
Consider Lag 0 Forcing: Yes
Number of Bins: 25
Bin Scheme: Global
pdf Method: Fixed
#Extracting KEGG pathways for network analysis
library(MetaboSignal)
library(igraph)
library(dplyr)
library(gdata)
#Pathway IDs were selected if they include our VCs detected from PTR-TOF-MS. KEGG webpage search engines were used for this (https://www.genome.jp/kegg/tool/map_pathway1.html).
input<-c("ko01220"	ko01200	ko00680	ko00620	ko00910	ko00440	ko00640	ko00920	ko00627	ko00362	ko00630	ko00010	ko00270	ko00720	ko00930	ko00625	ko00260	ko00643	ko00623	ko00650	ko00622	"ko00900")
rn<-MS_reactionNetwork(metabo_paths=input)
#Imported KEGG pathways are transformed into directed networks
rn<-as.data.frame(rn)
rn <- data.frame(apply(rn	2	function(x) {
x <- gsub("cpd:"	""	x)
}))
rn <- data.frame(apply(rn	2	function(x) {
x <- gsub("rn:"	""	x)
}))
rn1<-filter(rn	type %in% "k_compound:reversible")
rn2<-graph.data.frame(rn1[	1:2]	directed=FALSE	vertices=NULL)
rn3<-as.directed(rn2	mode = c("mutual"))
rn4<-filter(rn	type %in% "k_compound:irreversible")
rn5<-graph.data.frame(rn4[	1:2]	directed=TRUE	vertices=NULL)
rn6<-graph.union(rn5	rn3	byname="auto")
#all shortest pathlengths are computed and used to identify TIPNet connections that can be projected onto KEGG pathways
distMatrix <- shortest.paths(rn6	v=V(rn6)	to=V(rn6))
from<-row.names(distMatrix)
to<-colnames(distMatrix)
label1<-rep(from	each=1805)
label2<-rep(to	1805)
unmatrixdist<-unmatrix(distMatrix	byrow=TRUE)
unmatrixdist<-cbind(as.data.frame(label1)	label2	unmatrixdist)
unmatrixdist<-filter(unmatrixdist	unmatrixdist!=Inf)
unmatrixdist<-filter(unmatrixdist	unmatrixdist!=0)
colnames(unmatrixdist)<-c("source"	target	pathlength)
#Import TIPNet connections into R; two source nodes for one target node in syngergistic connections were represented as two independent edges. Unique and synergistic connections were presented in m/z's which were converted to KEGG IDs when possible. Only connections with non-zero and non-infinite shortest paths were imported for network analysis. Only top 20% of unique connections and dominant sy…
#u= unique connections (two columns:"source" and "target") imported as a dataframe from TIPNet calculations.
#s= synergistic connections (two columns:"source" and "target") imported as a dataframe from TIPNet calculations.
mybiglistU <- list()
for(i in 1:nrow(u)){
b<-get.shortest.paths(rn6	from=as.character(u$source[i])	to=as.character(u$target[i])	output='epath'	mode='out')
name <- paste('item:'	i	sep='')
tmp <- list(shortestpath=b)
mybiglistU[[name]] <- tmp
}
mybiglistS <- list()
for(i in 1:nrow(s)){
c<-get.shortest.paths(rn6	from=as.character(s$source[i])	to=as.character(s$target[i])	output='epath'	mode='out')
name <- paste('item:'	i	sep='')
tmp <- list(shortestpath=c)
mybiglistS[[name]] <- tmp
}
#Create a data.frame of edges that constitute a unique connection
compg.edges <- as.data.frame(get.edgelist(rn6))
compg.edges<-as.data.frame(cbind(compg.edges	c(1:nrow(compg.edges))))
U_edges<-as.data.frame(unlist(mybiglistU))
U_edges<-cbind(U_edges	rep("U"	nrow(U_edges)))
colnames(U_edges)<-c("Edge_Number"	Is_Unique)
colnames(compg.edges)<-c("Source"	Target	Edge_Number)
Combined_edges<-merge(compg.edges	U_edges	by.x="Edge_Number")
U_Edges<-Combined_edges[!duplicated(Combined_edges)	]
#Create a data.frame of edges that constitute a synergistic connection
compg.edges <- as.data.frame(get.edgelist(rn6))
compg.edges<-as.data.frame(cbind(compg.edges	c(1:nrow(compg.edges))))
S_edges<-as.data.frame(unlist(mybiglistS))
S_edges<-cbind(S_edges	rep("S"	nrow(S_edges)))
colnames(S_edges)<-c("Edge_Number"	Is_Synergistic)
colnames(compg.edges)<-c("Source"	Target	Edge_Number)
Combined_edges<-merge(compg.edges	S_edges	by.x="Edge_Number")
S_Edges<-Combined_edges[!duplicated(Combined_edges)	]
Combined_NetworkFile<-merge(compg.edges[	1:2]	U_Edges[	2:4]	by=c("Source"	Target)	all=TRUE)
Combined_NetworkFile<-merge(Combined_NetworkFile	S_Edges[	2:4]	by=c("Source"	Target)	all=TRUE)
write.table(Combined_NetworkFile	'Combined_NetworkFile.txt'	sep='\t'	row.names=FALSE)
#Visual Representation of Molecular Network
#Network file ('Combined_NetworkFile.txt') above was imported into Cytoscape 3.72 which was used to label edges in KEGG pathways that could be mapped from TIPNet calculations based on VC time-series data.
#Entire as well as sub-networks were presented as figures.
#Adobe Illustrator was used to represent the sub-networks based on network created from Cytoscape (methane	nitrogen	central and sulfur metabolisms).
