# Supplementary material for: Measurement of Volatile Compounds for Real-Time Analysis of Soil Microbial Metabolic Response to Simulated Snowmelt
Source: Front Microbiol. 2021 Jun 23;12:679671. doi: 10.3389/fmicb.2021.679671 (PMC8261151; doi:10.3389/fmicb.2021.679671)
Supplement: Supplementary Data 4 — Table showing full sub-network relationships from information entropy analysis of mVC dynamics. [file Table_1.XLSX]

## Sheet: Methane Metabolism
Source 1			Source 2			Target
M/Z	Name	KEGG ID	M/Z	Name	KEGG ID	M/Z	Name	KEGG ID	Edge Type (U or S)	Note
33	Methanol					45	Acetaldehyde		U	Methanol -> Acetyl-CoA -> Acetaldehyde
46	Dimethylamine					31	Formaldehyde		U	DMA is a methylotrophic substrate
46	Dimethylamine					47	Formate		U	DMA is a methylotrophic substrate
46	Dimethylamine					89	Pyruvate		U	DMA is a methylotrophic substrate
49	Methanethiol					31	Formaldehyde		U	Methanethiol is a methylotrophic substrate
49	Methanethiol					35	H2S		U	Methanethiol -> H2S + Formaldehyde
49	Methanethiol					47	Formate		U	Methanethiol -> Formaldehyde -> Formate
63	DMS					31	Formaldehyde		U	DMS is a methylotrophic substrate
63	DMS					49	Methanethiol		U	DMS -> methanethiol + formaldehyde
33	Methanol		31	Formaldehyde		47	Formate		S	Methylotrophy
33	Methanol		107	Benzaldehyde		31	Formaldehyde		S	Not sure about benzaldehyde
33	Methanol		63	DMS		75	Hydroxyacetone		S	Methylotrophy
35	H2S		49	Methanethiol		31	Formaldehyde		S	Methanethiol -> H2S + Formaldehyde
47	Formate		46	Dimethylamine		61	Acetate		S	methanethiol -> formate -> acetyl-CoA
47	Formate		51	Hydrated Methanol		89	Pyruvate		S	methanol -> formate -> pyruvate
49	Methanethiol		35	H2S		31	Formaldehyde		S	methanethiol -> H2S + Formaldehyde
60	Trimethylamine		31	Formaldehyde		47	Formate		S	TMA is a methylotrophic substrate
60	Trimethylamine		33	Methanol		59	Acetone		S	TMA is a methylotrophic substrate

## Sheet: Nitrogen Metabolism
Source 1			Source 2			Target
M/Z	Name	KEGG ID	M/Z	Name	KEGG ID	M/Z	Name	KEGG ID	Edge Type (U or S)	Note
34	Hydroxylamine					30	Nitrite		U	Nitrification
34	Hydroxylamine		49	Methanethiol		30	Nitrite		S	?

## Sheet: Aromatics Degradation
Source 1			Source 2			Target
M/Z	Name	KEGG ID	M/Z	Name	KEGG ID	M/Z	Name	KEGG ID	Edge Type (U or S)	Note
79	benzene					33	methanol		U
79	benzene					43	Acetate Fragment		U
79	benzene					51	hydrated methanol		U
79	benzene					69	isoprene		U
79	benzene					75	hydroxyacetone		U
79	benzene					91	2,3 Butanediol		U
93	toluene					43	Acetate Fragment		U
93	toluene					45	acetaldehyde		U
95	phenol					45	acetaldehyde		U
95	phenol					49	methanethiol		U
95	phenol					51	hydrated methanol		U
99	cyclohexanone					101	cyclohexanol		U
79	benzene		51	hydrated methanol		31	formaldehyde		S
79	benzene		29	Ethanol Fragment		45	acetaldehyde		S
79	benzene		51	hydrated methanol		47	formic acid		S
79	benzene		72	acrylamide		65	hydrated formic acid		S
79	benzene		89	pyruvate		69	isoprene		S
95	phenol		49	methanethiol		31	formaldehyde		S
95	phenol		46	dimethylamine		33	methanol		S
95	phenol		65	hydrated formic acid		45	acetaldehyde		S
95	phenol		72	acrylamide		47	formic acid		S
95	phenol		89	pyruvate		49	methanethiol		S
95	phenol		63	DMS		69	isoprene		S
107	Benzaldehyde		51	hydrated methanol		30	NO+		S
107	Benzaldehyde		51	hydrated methanol		35	H2S		S
107	Benzaldehyde		46	dimethylamine		89	pyruvate		S
107	Benzaldehyde		43	Acetate Fragment		91	2,3 Butanediol		S
109	cresol		51	hydrated methanol		31	formaldehyde		S
109	cresol		34	hydroxylamine		59	acetone		S
109	cresol		63	DMS		75	hydroxyacetone		S

## Sheet: Isoprene Synthesis
Source 1			Source 2			Target
M/Z	Name	KEGG ID	M/Z	Name	KEGG ID	M/Z	Name	KEGG ID	Edge Type (U or S)	Note
51	Hydrated methanol					69	Isoprene		U	Methanol -> Acetyl-CoA or Pyruvate -> Isoprene
65	Hydrated formate					69	Isoprene		U	Formate -> Acetyl-CoA -> Isoprene
79	Benzene					69	Isoprene		U	Benzene -> Acetyl-CoA -> Isoprene
35	H2S		31	Formaldehyde		69	Isoprene		S	H2S->Acetate -> Acetyl-CoA-> Isoprene
61	Acetate		65	Hydrated formate		69	Isoprene		S	Formate -> Acetate -> Isoprene
79	Benzene		89	Pyruvate		69	Isoprene		S	Benzene -> Acetyl-CoA -> Isoprene
95	Phenol		63	DMS		69	Isoprene		S	Phenol -> Acetyl-CoA -> Isoprene. DMS -> Acetyl-CoA-> Isoprene

## Sheet: Central Metabolism
Source 1			Source 2			Target
M/Z	Name	KEGG ID	M/Z	Name	KEGG ID	M/Z	Name	KEGG ID	Edge Type (U or S)	Note
29	Ethanol Fragment					45	Acetaldehyde		U	Ethanol -> Acetaldehyde
29	Ethanol Fragment					43	Acetate Fragment		U	Ethanol -> Acetaldehyde -> Acetate
29	Ethanol Fragment					61	Acetate		U	Ethanol -> Acetaldehyde -> Acetate
43	Acetate Fragment		33	Methanol		45	Acetaldehyde		S	Methanol -> Acetyl-CoA -> Acetate
43	Acetate Fragment		95	Phenol		89	Pyruvate		S	?
45	Acetaldehyde		63	DMS		43	Acetate Fragment		S	Acetaldehyde -> Acetate, DMS -> methylotrophy
45	Acetaldehyde		46	Dimethylamine		61	Acetate		S	DMA -> Methylotrophy
33	Methanol		29	Ethanol Fragment		45	Acetaldehyde		S	Methanol -> Acetyl-CoA -> Acetaldehyde
89	Pyruvate		33	Methanol		61	Acetate		S	Pyruvate -> Acetyl-CoA -> Acetate, fermentation
89	Pyruvate		51	Hydrated Methanol		91	2,3-Butanediol		S	2,3-Butanediol is a fermentation product
33	Methanol		45	Acetaldehyde		29	Ethanol Fragment		S	Acetaldehyde -> Ethanol Fermentation. Methanol -> Ethanol from acetaldehyde

## Sheet: Sulfur Metabolism
Source 1			Source 2			Target
M/Z	Name	KEGG ID	M/Z	Name	KEGG ID	M/Z	Name	KEGG ID	Edge Type (U or S)	Note
35	H2S					43	Acetate Fragment		U	H2S -> Acetate
35	H2S					45	Acetaldehyde		U	H2S -> Acetate -> Acetaldehyde
35	H2S					49	Methanethiol		U	H2S->Cysteine->Methanethiol
35	H2S					63	DMS		U	H2S ->Methanethiol ->DMS
49	Methanethiol					31	Formaldehyde		U	Methanethiol is a methylotrophic substrate
49	Methanethiol					35	H2S		U	Methanethiol -> H2S+Formaldehyde
49	Methanethiol					45	Acetaldehyde		U	Methanethiol is a methylotrophic substrate
49	Methanethiol					47	Formate		U	Methanethiol is a methylotrophic substrate
49	Methanethiol					51	Hydrated methanol		U	Methanethiol is a methylotrophic substrate
49	Methanethiol					59	Acetone		U	Methanethiol is a methylotrophic substrate
49	Methanethiol					63	DMS		U	mddA: methanethiol -> DMS
49	Methanethiol					75	Hydroxyacetone		U	Methanethiol is a methylotrophic substrate
49	Methanethiol					89	Pyruvate		U	Methanethiol is a methylotrophic substrate
63	DMS					31	formaldehyde		U	DMS is a methylotrophic substrate
63	DMS					35	H2S		U	DMS -> Methanethiol -> H2S
63	DMS					43	Acetate Fragment		U	DMS is a methylotrophic substrate
63	DMS					45	acetaldehyde		U	DMS is a methylotrophic substrate
63	DMS					49	methanethiol		U	DMS -> Methanethiol + Formaldehyde
63	DMS					59	acetone		U	DMS is a methylotrophic substrate
63	DMS					61	Acetic acid		U	DMS is a methylotrophic substrate
63	DMS					65	hydrated formic acid		U	DMS is a methylotrophic substrate
63	DMS					75	hydroxyacetone		U	DMS is a methylotrophic substrate
63	DMS					89	pyruvate		U	DMS is a methylotrophic substrate
63	DMS					91	2,3-butanediol		U	DMS is a methylotrophic substrate
35	H2S		49	Methanethiol		31	Formaldehyde		S	Methanethiol -> H2S + Formaldehyde
49	Methanethiol		35	H2S		43	Acetate Fragment		S	H2S -> Acetate and Methanethiol -> H2S
49	Methanethiol		46	Dimethylamine		59	Acetone		S	Both methanethiol and dimethylamine are methylotrophic substrates
49	Methanethiol		46	Dimethylamine		61	Acetate		S	Both methanethiol and dimethylamine are methylotrophic substrates
49	Methanethiol		63	DMS		91	2,3-butanediol		S	Both methanethiol and DMS are methylotrophic substrates

## Sheet: S_KEGG
Pathlength	Source1	Literature	Name	KEGG	Pathlength2	Source2	Literature	Name	KEGG	Target	Literature	Name	KEGG
2	29	Ethanol Fragment	Ethanol	C00469	12	79	benzene	benzene	C01407	45	acetaldehyde	acetaldehyde	C00084
6	29	Ethanol Fragment	Ethanol	C00469	6	46	dimethylamine	dimethylamine	C00543	47	formic acid	formate	C00058
16	29	Ethanol Fragment	Ethanol	C00469	20	79	benzene	benzene	C01407	49	methanethiol	methanethiol	C00409
4	29	Ethanol Fragment	Ethanol	C00469	4	49	methanethiol	methanethiol	C00409	61	Acetic acid	acetate	C00033
18	29	Ethanol Fragment	Ethanol	C00469	14	65	hydrated formic acid	formate	C00058	63	DMS	dimethyl sulfide	C00580
6	29	Ethanol Fragment	Ethanol	C00469	4	51	hydrated methanol	methanol	C00132	65	hydrated formic acid	formate	C00058
18	29	Ethanol Fragment	Ethanol	C00469	22	46	dimethylamine	dimethylamine	C00543	69	isoprene	isoprene	C16521
14	29	Ethanol Fragment	Ethanol	C00469	10	51	hydrated methanol	methanol	C00132	75	hydroxyacetone	hydroxyacetone	C05235
20	30	NO+	Nitrite	C00088	20	34	hydroxylamine	hydroxylamine	C00192	31	formaldehyde	formaldehyde	C00067
12	30	NO+	Nitrite	C00088	14	29	Ethanol Fragment	Ethanol	C00469	35	Hydrogen Sulfide	Hydrogen Sulfide	C00283
10	30	NO+	Nitrite	C00088	8	33	methanol	methanol	C00132	43	Acetate Fragment	acetate	C00033
10	30	NO+	Nitrite	C00088	10	46	dimethylamine	dimethylamine	C00543	61	Acetic acid	acetate	C00033
8	30	NO+	Nitrite	C00088	6	35	Hydrogen Sulfide	Hydrogen Sulfide	C00283	65	hydrated formic acid	formate	C00058
8	31	formaldehyde	formaldehyde	C00067	12	29	Ethanol Fragment	Ethanol	C00469	30	NO+	Nitrite	C00088
12	31	formaldehyde	formaldehyde	C00067	16	46	dimethylamine	dimethylamine	C00543	35	Hydrogen Sulfide	Hydrogen Sulfide	C00283
10	33	methanol	methanol	C00132	2	45	acetaldehyde	acetaldehyde	C00084	29	Ethanol Fragment	Ethanol	C00469
2	33	methanol	methanol	C00132	24	107	C8 Aromatics	benzaldehyde	C00261	31	formaldehyde	formaldehyde	C00067
4	33	methanol	methanol	C00132	2	31	formaldehyde	formaldehyde	C00067	47	formic acid	formate	C00058
16	33	methanol	methanol	C00132	12	47	formic acid	formate	C00058	49	methanethiol	methanethiol	C00409
8	33	methanol	methanol	C00132	4	65	hydrated formic acid	formate	C00058	61	Acetic acid	acetate	C00033
10	33	methanol	methanol	C00132	16	63	DMS	dimethyl sulfide	C00580	75	hydroxyacetone	hydroxyacetone	C05235
6	33	methanol	methanol	C00132	6	51	hydrated methanol	methanol	C00132	89	pyruvate	pyruvate	C00022
2	34	hydroxylamine	hydroxylamine	C00192	12	49	methanethiol	methanethiol	C00409	30	NO+	Nitrite	C00088
18	34	hydroxylamine	hydroxylamine	C00192	6	46	dimethylamine	dimethylamine	C00543	33	methanol	methanol	C00132
12	34	hydroxylamine	hydroxylamine	C00192	16	46	dimethylamine	dimethylamine	C00543	35	Hydrogen Sulfide	Hydrogen Sulfide	C00283
18	34	hydroxylamine	hydroxylamine	C00192	12	65	hydrated formic acid	formate	C00058	51	hydrated methanol	methanol	C00132
16	34	hydroxylamine	hydroxylamine	C00192	12	46	dimethylamine	dimethylamine	C00543	75	hydroxyacetone	hydroxyacetone	C05235
8	34	hydroxylamine	hydroxylamine	C00192	2	65	hydrated formic acid	formate	C00058	89	pyruvate	pyruvate	C00022
10	35	Hydrogen Sulfide	Hydrogen Sulfide	C00283	12	46	dimethylamine	dimethylamine	C00543	30	NO+	Nitrite	C00088
14	35	Hydrogen Sulfide	Hydrogen Sulfide	C00283	8	49	methanethiol	methanethiol	C00409	31	formaldehyde	formaldehyde	C00067
4	35	Hydrogen Sulfide	Hydrogen Sulfide	C00283	8	51	hydrated methanol	methanol	C00132	45	acetaldehyde	acetaldehyde	C00084
6	35	Hydrogen Sulfide	Hydrogen Sulfide	C00283	10	89	pyruvate	pyruvate	C00022	49	methanethiol	methanethiol	C00409
10	35	Hydrogen Sulfide	Hydrogen Sulfide	C00283	14	46	dimethylamine	dimethylamine	C00543	59	acetone	acetone	C00207
2	35	Hydrogen Sulfide	Hydrogen Sulfide	C00283	10	34	hydroxylamine	hydroxylamine	C00192	61	Acetic acid	acetate	C00033
18	35	Hydrogen Sulfide	Hydrogen Sulfide	C00283	18	31	formaldehyde	formaldehyde	C00067	69	isoprene	isoprene	C16521
12	35	Hydrogen Sulfide	Hydrogen Sulfide	C00283	10	33	methanol	methanol	C00132	75	hydroxyacetone	hydroxyacetone	C05235
4	35	Hydrogen Sulfide	Hydrogen Sulfide	C00283	8	75	hydroxyacetone	hydroxyacetone	C05235	89	pyruvate	pyruvate	C00022
8	43	Acetate Fragment	acetate	C00033	10	51	hydrated methanol	methanol	C00132	30	NO+	Nitrite	C00088
8	43	Acetate Fragment	acetate	C00033	8	89	pyruvate	pyruvate	C00022	34	hydroxylamine	hydroxylamine	C00192
10	43	Acetate Fragment	acetate	C00033	4	63	DMS	dimethyl sulfide	C00580	35	Hydrogen Sulfide	Hydrogen Sulfide	C00283
2	43	Acetate Fragment	acetate	C00033	8	33	methanol	methanol	C00132	45	acetaldehyde	acetaldehyde	C00084
14	43	Acetate Fragment	acetate	C00033	18	33	methanol	methanol	C00132	63	DMS	dimethyl sulfide	C00580
4	43	Acetate Fragment	acetate	C00033	8	95	phenol	phenol	C00146	89	pyruvate	pyruvate	C00022
10	45	acetaldehyde	acetaldehyde	C00084	6	65	hydrated formic acid	formate	C00058	30	NO+	Nitrite	C00088
2	45	acetaldehyde	acetaldehyde	C00084	6	63	DMS	dimethyl sulfide	C00580	43	Acetate Fragment	acetate	C00033
14	45	acetaldehyde	acetaldehyde	C00084	18	46	dimethylamine	dimethylamine	C00543	49	methanethiol	methanethiol	C00409
2	45	acetaldehyde	acetaldehyde	C00084	10	46	dimethylamine	dimethylamine	C00543	61	Acetic acid	acetate	C00033
16	45	acetaldehyde	acetaldehyde	C00084	14	61	Acetic acid	acetate	C00033	63	DMS	dimethyl sulfide	C00580
4	45	acetaldehyde	acetaldehyde	C00084	6	51	hydrated methanol	methanol	C00132	89	pyruvate	pyruvate	C00022
6	46	dimethylamine	dimethylamine	C00543	18	34	hydroxylamine	hydroxylamine	C00192	33	methanol	methanol	C00132
10	46	dimethylamine	dimethylamine	C00543	2	35	Hydrogen Sulfide	Hydrogen Sulfide	C00283	43	Acetate Fragment	acetate	C00033
20	46	dimethylamine	dimethylamine	C00543	18	33	methanol	methanol	C00132	63	DMS	dimethyl sulfide	C00580
6	46	dimethylamine	dimethylamine	C00543	10	72	acrylamide	acrylamide	C01659	65	hydrated formic acid	formate	C00058
12	46	dimethylamine	dimethylamine	C00543	16	34	hydroxylamine	hydroxylamine	C00192	75	hydroxyacetone	hydroxyacetone	C05235
12	47	formic acid	formate	C00058	12	65	hydrated formic acid	formate	C00058	33	methanol	methanol	C00132
6	47	formic acid	formate	C00058	12	29	Ethanol Fragment	Ethanol	C00469	34	hydroxylamine	hydroxylamine	C00192
4	47	formic acid	formate	C00058	10	46	dimethylamine	dimethylamine	C00543	61	Acetic acid	acetate	C00033
14	47	formic acid	formate	C00058	18	51	hydrated methanol	methanol	C00132	63	DMS	dimethyl sulfide	C00580
2	47	formic acid	formate	C00058	6	51	hydrated methanol	methanol	C00132	89	pyruvate	pyruvate	C00022
8	49	methanethiol	methanethiol	C00409	6	35	Hydrogen Sulfide	Hydrogen Sulfide	C00283	29	Ethanol Fragment	Ethanol	C00469
12	49	methanethiol	methanethiol	C00409	2	34	hydroxylamine	hydroxylamine	C00192	30	NO+	Nitrite	C00088
8	49	methanethiol	methanethiol	C00409	14	35	Hydrogen Sulfide	Hydrogen Sulfide	C00283	31	formaldehyde	formaldehyde	C00067
2	49	methanethiol	methanethiol	C00409	14	51	hydrated methanol	methanol	C00132	35	Hydrogen Sulfide	Hydrogen Sulfide	C00283
4	49	methanethiol	methanethiol	C00409	2	35	Hydrogen Sulfide	Hydrogen Sulfide	C00283	43	Acetate Fragment	acetate	C00033
12	49	methanethiol	methanethiol	C00409	14	46	dimethylamine	dimethylamine	C00543	59	acetone	acetone	C00207
4	49	methanethiol	methanethiol	C00409	10	46	dimethylamine	dimethylamine	C00543	61	Acetic acid	acetate	C00033
12	49	methanethiol	methanethiol	C00409	14	63	DMS	dimethyl sulfide	C00580	91	dimethylnitramine, oxalic acid, 2,3 butanediol	(R,R)-Butane-2,3-diol	C03044
2	51	hydrated methanol	methanol	C00132	22	79	benzene	benzene	C01407	31	formaldehyde	formaldehyde	C00067
8	51	hydrated methanol	methanol	C00132	8	54	acrylonitrile	acrylonitrile	C01998	61	Acetic acid	acetate	C00033
10	51	hydrated methanol	methanol	C00132	12	46	dimethylamine	dimethylamine	C00543	75	hydroxyacetone	hydroxyacetone	C05235
6	51	hydrated methanol	methanol	C00132	10	72	acrylamide	acrylamide	C01659	89	pyruvate	pyruvate	C00022
14	54	acrylonitrile	acrylonitrile	C01998	14	29	Ethanol Fragment	Ethanol	C00469	35	Hydrogen Sulfide	Hydrogen Sulfide	C00283
8	54	acrylonitrile	acrylonitrile	C01998	10	34	hydroxylamine	hydroxylamine	C00192	43	Acetate Fragment	acetate	C00033
10	54	acrylonitrile	acrylonitrile	C01998	8	63	DMS	dimethyl sulfide	C00580	45	acetaldehyde	acetaldehyde	C00084
8	54	acrylonitrile	acrylonitrile	C01998	8	51	hydrated methanol	methanol	C00132	61	Acetic acid	acetate	C00033
22	54	acrylonitrile	acrylonitrile	C01998	22	46	dimethylamine	dimethylamine	C00543	69	isoprene	isoprene	C16521
6	59	acetone	acetone	C00207	2	43	Acetate Fragment	acetate	C00033	45	acetaldehyde	acetaldehyde	C00084
8	60	trimethylamine	trimethylamine	C00565	2	31	formaldehyde	formaldehyde	C00067	47	formic acid	formate	C00058
16	60	trimethylamine	trimethylamine	C00565	12	33	methanol	methanol	C00132	59	acetone	acetone	C00207
22	60	trimethylamine	trimethylamine	C00565	18	51	hydrated methanol	methanol	C00132	63	DMS	dimethyl sulfide	C00580
8	60	trimethylamine	trimethylamine	C00565	6	46	dimethylamine	dimethylamine	C00543	65	hydrated formic acid	formate	C00058
14	60	trimethylamine	trimethylamine	C00565	12	35	Hydrogen Sulfide	Hydrogen Sulfide	C00283	75	hydroxyacetone	hydroxyacetone	C05235
16	60	trimethylamine	trimethylamine	C00565	12	51	hydrated methanol	methanol	C00132	91	dimethylnitramine, oxalic acid, 2,3 butanediol	(R,R)-Butane-2,3-diol	C03044
12	61	Acetic acid	acetate	C00033	6	46	dimethylamine	dimethylamine	C00543	33	methanol	methanol	C00132
8	61	Acetic acid	acetate	C00033	10	51	hydrated methanol	methanol	C00132	34	hydroxylamine	hydroxylamine	C00192
10	61	Acetic acid	acetate	C00033	14	51	hydrated methanol	methanol	C00132	35	Hydrogen Sulfide	Hydrogen Sulfide	C00283
2	61	Acetic acid	acetate	C00033	8	33	methanol	methanol	C00132	45	acetaldehyde	acetaldehyde	C00084
14	61	Acetic acid	acetate	C00033	18	72	acrylamide	acrylamide	C01659	63	DMS	dimethyl sulfide	C00580
4	61	Acetic acid	acetate	C00033	4	51	hydrated methanol	methanol	C00132	65	hydrated formic acid	formate	C00058
16	61	Acetic acid	acetate	C00033	16	65	hydrated formic acid	formate	C00058	69	isoprene	isoprene	C16521
10	63	DMS	dimethyl sulfide	C00580	22	93	toluene	toluene	C01455	31	formaldehyde	formaldehyde	C00067
22	63	DMS	dimethyl sulfide	C00580	22	95	phenol	phenol	C00146	69	isoprene	isoprene	C16521
10	65	hydrated formic acid	formate	C00058	16	95	phenol	phenol	C00146	35	Hydrogen Sulfide	Hydrogen Sulfide	C00283
4	65	hydrated formic acid	formate	C00058	8	51	hydrated methanol	methanol	C00132	45	acetaldehyde	acetaldehyde	C00084
4	65	hydrated formic acid	formate	C00058	10	46	dimethylamine	dimethylamine	C00543	61	Acetic acid	acetate	C00033
14	72	acrylamide	acrylamide	C01659	14	51	hydrated methanol	methanol	C00132	35	Hydrogen Sulfide	Hydrogen Sulfide	C00283
8	72	acrylamide	acrylamide	C01659	10	46	dimethylamine	dimethylamine	C00543	61	Acetic acid	acetate	C00033
18	72	acrylamide	acrylamide	C01659	14	61	Acetic acid	acetate	C00033	63	DMS	dimethyl sulfide	C00580
16	72	acrylamide	acrylamide	C01659	10	43	Acetate Fragment	acetate	C00033	91	dimethylnitramine, oxalic acid, 2,3 butanediol	(R,R)-Butane-2,3-diol	C03044
14	75	hydroxyacetone	hydroxyacetone	C05235	12	46	dimethylamine	dimethylamine	C00543	30	NO+	Nitrite	C00088
8	75	hydroxyacetone	hydroxyacetone	C05235	4	29	Ethanol Fragment	Ethanol	C00469	43	Acetate Fragment	acetate	C00033
8	75	hydroxyacetone	hydroxyacetone	C05235	10	46	dimethylamine	dimethylamine	C00543	61	Acetic acid	acetate	C00033
10	75	hydroxyacetone	hydroxyacetone	C05235	6	35	Hydrogen Sulfide	Hydrogen Sulfide	C00283	65	hydrated formic acid	formate	C00058
22	75	hydroxyacetone	hydroxyacetone	C05235	20	51	hydrated methanol	methanol	C00132	69	isoprene	isoprene	C16521
8	75	hydroxyacetone	hydroxyacetone	C05235	2	65	hydrated formic acid	formate	C00058	89	pyruvate	pyruvate	C00022
22	79	benzene	benzene	C01407	2	51	hydrated methanol	methanol	C00132	31	formaldehyde	formaldehyde	C00067
12	79	benzene	benzene	C01407	2	29	Ethanol Fragment	Ethanol	C00469	45	acetaldehyde	acetaldehyde	C00084
8	79	benzene	benzene	C01407	4	51	hydrated methanol	methanol	C00132	47	formic acid	formate	C00058
8	79	benzene	benzene	C01407	10	72	acrylamide	acrylamide	C01659	65	hydrated formic acid	formate	C00058
24	79	benzene	benzene	C01407	16	89	pyruvate	pyruvate	C00022	69	isoprene	isoprene	C16521
6	89	pyruvate	pyruvate	C00022	10	63	DMS	dimethyl sulfide	C00580	29	Ethanol Fragment	Ethanol	C00469
8	89	pyruvate	pyruvate	C00022	16	93	toluene	toluene	C01455	34	hydroxylamine	hydroxylamine	C00192
10	89	pyruvate	pyruvate	C00022	6	35	Hydrogen Sulfide	Hydrogen Sulfide	C00283	49	methanethiol	methanethiol	C00409
2	89	pyruvate	pyruvate	C00022	8	33	methanol	methanol	C00132	61	Acetic acid	acetate	C00033
16	89	pyruvate	pyruvate	C00022	24	79	benzene	benzene	C01407	69	isoprene	isoprene	C16521
6	89	pyruvate	pyruvate	C00022	12	51	hydrated methanol	methanol	C00132	91	dimethylnitramine, oxalic acid, 2,3 butanediol	(R,R)-Butane-2,3-diol	C03044
16	93	toluene	toluene	C01455	10	51	hydrated methanol	methanol	C00132	30	NO+	Nitrite	C00088
20	93	toluene	toluene	C01455	6	49	methanethiol	methanethiol	C00409	33	methanol	methanol	C00132
12	93	toluene	toluene	C01455	10	63	DMS	dimethyl sulfide	C00580	47	formic acid	formate	C00058
18	93	toluene	toluene	C01455	14	46	dimethylamine	dimethylamine	C00543	91	dimethylnitramine, oxalic acid, 2,3 butanediol	(R,R)-Butane-2,3-diol	C03044
20	95	phenol	phenol	C00146	8	49	methanethiol	methanethiol	C00409	31	formaldehyde	formaldehyde	C00067
18	95	phenol	phenol	C00146	6	46	dimethylamine	dimethylamine	C00543	33	methanol	methanol	C00132
10	95	phenol	phenol	C00146	4	65	hydrated formic acid	formate	C00058	45	acetaldehyde	acetaldehyde	C00084
6	95	phenol	phenol	C00146	10	72	acrylamide	acrylamide	C01659	47	formic acid	formate	C00058
18	95	phenol	phenol	C00146	10	89	pyruvate	pyruvate	C00022	49	methanethiol	methanethiol	C00409
22	95	phenol	phenol	C00146	22	63	DMS	dimethyl sulfide	C00580	69	isoprene	isoprene	C16521
16	107	C8 Aromatics	benzaldehyde	C00261	10	51	hydrated methanol	methanol	C00132	30	NO+	Nitrite	C00088
20	107	C8 Aromatics	benzaldehyde	C00261	14	51	hydrated methanol	methanol	C00132	35	Hydrogen Sulfide	Hydrogen Sulfide	C00283
12	107	C8 Aromatics	benzaldehyde	C00261	8	46	dimethylamine	dimethylamine	C00543	89	pyruvate	pyruvate	C00022
18	107	C8 Aromatics	benzaldehyde	C00261	10	43	Acetate Fragment	acetate	C00033	91	dimethylnitramine, oxalic acid, 2,3 butanediol	(R,R)-Butane-2,3-diol	C03044
30	109	cresol	4-cresol	C01468	2	51	hydrated methanol	methanol	C00132	31	formaldehyde	formaldehyde	C00067
24	109	cresol	4-cresol	C01468	14	34	hydroxylamine	hydroxylamine	C00192	59	acetone	acetone	C00207
28	109	cresol	4-cresol	C01468	16	63	DMS	dimethyl sulfide	C00580	75	hydroxyacetone	hydroxyacetone	C05235

## Sheet: S_All
Pathlength1	Source1	Literature	Name	KEGG	Pathlength2	Source2	Literature	Name	KEGG	Target	Literature	Name	KEGG
#N/A	22	#N/A	#N/A	#N/A	#N/A	64	64	64	#N/A	22	#N/A	#N/A	#N/A
#N/A	22	#N/A	#N/A	#N/A	#N/A	130	130	130	#N/A	23	#N/A	#N/A	#N/A
#N/A	22	#N/A	#N/A	#N/A	#N/A	46	dimethylamine	dimethylamine	C00543	24	#N/A	#N/A	#N/A
#N/A	22	#N/A	#N/A	#N/A	#N/A	32	32	32	#N/A	25	#N/A	#N/A	#N/A
#N/A	22	#N/A	#N/A	#N/A	#N/A	121	121	121	#N/A	26	#N/A	#N/A	#N/A
#N/A	22	#N/A	#N/A	#N/A	#N/A	32	32	32	#N/A	27	#N/A	#N/A	#N/A
#N/A	22	#N/A	#N/A	#N/A	#N/A	72	acrylamide	acrylamide	C01659	28	#N/A	#N/A	#N/A
#N/A	22	#N/A	#N/A	#N/A	#N/A	78	methyl nitrate	78	#N/A	29	Ethanol Fragment	Ethanol	C00469
#N/A	22	#N/A	#N/A	#N/A	#N/A	132	132	132	#N/A	30	NO+	Nitrite	C00088
#N/A	22	#N/A	#N/A	#N/A	#N/A	136	136	136	#N/A	31	formaldehyde	formaldehyde	C00067
#N/A	22	#N/A	#N/A	#N/A	#N/A	137	Monoterpene	137	#N/A	32	32	32	#N/A
#N/A	22	#N/A	#N/A	#N/A	#N/A	133	133	133	#N/A	33	methanol	methanol	C00132
#N/A	22	#N/A	#N/A	#N/A	#N/A	82	1-methylpyrrole	82	#N/A	34	hydroxylamine	hydroxylamine	C00192
#N/A	22	#N/A	#N/A	#N/A	#N/A	114	114	114	#N/A	35	Hydrogen Sulfide	Hydrogen Sulfide	C00283
#N/A	22	#N/A	#N/A	#N/A	#N/A	46	dimethylamine	dimethylamine	C00543	36	#N/A	#N/A	#N/A
#N/A	22	#N/A	#N/A	#N/A	#N/A	27	#N/A	#N/A	#N/A	37	#N/A	#N/A	#N/A
#N/A	22	#N/A	#N/A	#N/A	#N/A	104	benzonitrile	104	#N/A	38	#N/A	#N/A	#N/A
#N/A	22	#N/A	#N/A	#N/A	#N/A	99	cyclohexanone	cyclohexanone	C00414	39	#N/A	#N/A	#N/A
#N/A	22	#N/A	#N/A	#N/A	#N/A	51	hydrated methanol	methanol	C00132	40	40	40	#N/A
#N/A	22	#N/A	#N/A	#N/A	#N/A	113	113	113	#N/A	41	Isoprene Fragment	41	#N/A
#N/A	22	#N/A	#N/A	#N/A	#N/A	62	ethanolamine	ethanolamine	C00189	42	acetonitrile	42	#N/A
#N/A	22	#N/A	#N/A	#N/A	8	33	methanol	methanol	C00132	43	Acetate Fragment	acetate	C00033
#N/A	22	#N/A	#N/A	#N/A	#N/A	150	150	150	#N/A	44	Acetaldehyde fragment, cyanate	cyanate	C01417
#N/A	22	#N/A	#N/A	#N/A	#N/A	132	132	132	#N/A	45	acetaldehyde	acetaldehyde	C00084
#N/A	22	#N/A	#N/A	#N/A	#N/A	97	furfural	furfural	C14279	46	dimethylamine	dimethylamine	C00543
#N/A	22	#N/A	#N/A	#N/A	#N/A	83	hexanal	83	#N/A	47	formic acid	formate	C00058
#N/A	22	#N/A	#N/A	#N/A	#N/A	46	dimethylamine	dimethylamine	C00543	48	48	48	#N/A
#N/A	22	#N/A	#N/A	#N/A	#N/A	97	furfural	furfural	C14279	49	methanethiol	methanethiol	C00409
#N/A	22	#N/A	#N/A	#N/A	#N/A	71	MVK	71	#N/A	50	50	50	#N/A
#N/A	22	#N/A	#N/A	#N/A	Inf	105	styrene	styrene	C07083	51	hydrated methanol	methanol	C00132
#N/A	22	#N/A	#N/A	#N/A	#N/A	61	Acetic acid	acetate	C00033	52	chloramine	chloramine	C19359
#N/A	22	#N/A	#N/A	#N/A	#N/A	133	133	133	#N/A	53	isoprene derived SOA	53	#N/A
#N/A	22	#N/A	#N/A	#N/A	#N/A	110	110	aminophenol	#N/A	54	acrylonitrile	acrylonitrile	C01998
#N/A	22	#N/A	#N/A	#N/A	#N/A	121	121	121	#N/A	55	55	55	#N/A
#N/A	22	#N/A	#N/A	#N/A	#N/A	77	hydrated acetone	77	#N/A	56	propanenitrile	56	#N/A
#N/A	22	#N/A	#N/A	#N/A	#N/A	102	triethylamine	triethylamine	C14691	57	alcohol fragment	acrolein	C01471
#N/A	22	#N/A	#N/A	#N/A	#N/A	34	hydroxylamine	hydroxylamine	C00192	58	methyl isocyanate	methyl isocyanate	#N/A
#N/A	22	#N/A	#N/A	#N/A	#N/A	81	Monoterpene Fragment	81	#N/A	59	acetone	acetone	C00207
#N/A	22	#N/A	#N/A	#N/A	#N/A	141	141	141	#N/A	60	trimethylamine	trimethylamine	C00565
#N/A	22	#N/A	#N/A	#N/A	#N/A	106	serine	serine	C00716	61	Acetic acid	acetate	C00033
#N/A	22	#N/A	#N/A	#N/A	#N/A	93	toluene	toluene	C01455	62	ethanolamine	ethanolamine	C00189
#N/A	22	#N/A	#N/A	#N/A	20	46	dimethylamine	dimethylamine	C00543	63	DMS	dimethyl sulfide	C00580
#N/A	22	#N/A	#N/A	#N/A	#N/A	132	132	132	#N/A	64	64	64	#N/A
#N/A	22	#N/A	#N/A	#N/A	6	46	dimethylamine	dimethylamine	C00543	65	hydrated formic acid	formate	C00058
#N/A	22	#N/A	#N/A	#N/A	#N/A	65	hydrated formic acid	formate	C00058	66	66	66	#N/A
#N/A	22	#N/A	#N/A	#N/A	#N/A	33	methanol	methanol	C00132	67	67	67	#N/A
#N/A	22	#N/A	#N/A	#N/A	#N/A	32	32	32	#N/A	68	pyrrole	pyrrole	C19907
#N/A	22	#N/A	#N/A	#N/A	22	46	dimethylamine	dimethylamine	C00543	69	isoprene	isoprene	C16521
#N/A	22	#N/A	#N/A	#N/A	#N/A	133	133	133	#N/A	70	Pyrroline	1-pyrroline	C15668
#N/A	22	#N/A	#N/A	#N/A	#N/A	122	122	122	#N/A	71	MVK	71	#N/A
#N/A	22	#N/A	#N/A	#N/A	#N/A	120	120	120	#N/A	72	acrylamide	acrylamide	C01659
#N/A	22	#N/A	#N/A	#N/A	#N/A	51	hydrated methanol	methanol	C00132	73	2-butanone	2-butanone	#N/A
#N/A	22	#N/A	#N/A	#N/A	#N/A	110	110	aminophenol	#N/A	74	dimethylformamide	acetone oxime	C01995
#N/A	22	#N/A	#N/A	#N/A	#N/A	128	128	128	#N/A	75	hydroxyacetone	hydroxyacetone	C05235
#N/A	22	#N/A	#N/A	#N/A	#N/A	37	#N/A	#N/A	#N/A	76	76	76	#N/A
#N/A	22	#N/A	#N/A	#N/A	#N/A	102	triethylamine	triethylamine	C14691	77	hydrated acetone	77	#N/A
#N/A	22	#N/A	#N/A	#N/A	#N/A	46	dimethylamine	dimethylamine	C00543	78	methyl nitrate	78	#N/A
#N/A	22	#N/A	#N/A	#N/A	#N/A	144	144	144	#N/A	79	benzene	benzene	C01407
#N/A	22	#N/A	#N/A	#N/A	#N/A	136	136	136	#N/A	80	pyridine	pyridine	C00747
#N/A	22	#N/A	#N/A	#N/A	#N/A	110	110	aminophenol	#N/A	81	Monoterpene Fragment	81	#N/A
#N/A	22	#N/A	#N/A	#N/A	#N/A	143	143	143	#N/A	82	1-methylpyrrole	82	#N/A
#N/A	22	#N/A	#N/A	#N/A	#N/A	65	hydrated formic acid	formate	C00058	83	hexanal	83	#N/A
#N/A	22	#N/A	#N/A	#N/A	#N/A	74	dimethylformamide	acetone oxime	C01995	84	butanenitrile	2-Methylbutanenitrile	C21525
#N/A	22	#N/A	#N/A	#N/A	#N/A	34	hydroxylamine	hydroxylamine	C00192	85	cyclopentanone	cyclopentanone	C00557
#N/A	22	#N/A	#N/A	#N/A	#N/A	127	DMTS	127	#N/A	86	86	86	#N/A
#N/A	22	#N/A	#N/A	#N/A	#N/A	64	64	64	#N/A	87	diacetyl, 2-pentanone	diacetyl	C00741
#N/A	22	#N/A	#N/A	#N/A	#N/A	65	hydrated formic acid	formate	C00058	88	ethyl acetamide	N-ethylacetamide	C21404
#N/A	22	#N/A	#N/A	#N/A	2	65	hydrated formic acid	formate	C00058	89	pyruvate	pyruvate	C00022
#N/A	22	#N/A	#N/A	#N/A	#N/A	97	furfural	furfural	C14279	90	alanine, ethyl carbamate	alanine	C01401
#N/A	22	#N/A	#N/A	#N/A	#N/A	148	148	148	#N/A	91	dimethylnitramine, oxalic acid, 2,3 butanediol	(R,R)-Butane-2,3-diol	C03044
#N/A	22	#N/A	#N/A	#N/A	#N/A	31	formaldehyde	formaldehyde	C00067	92	92	92	#N/A
#N/A	22	#N/A	#N/A	#N/A	Inf	46	dimethylamine	dimethylamine	C00543	93	toluene	toluene	C01455
#N/A	22	#N/A	#N/A	#N/A	#N/A	49	methanethiol	methanethiol	C00409	94	94	aniline	C00292
#N/A	22	#N/A	#N/A	#N/A	#N/A	114	114	114	#N/A	95	phenol	phenol	C00146
#N/A	22	#N/A	#N/A	#N/A	#N/A	147	147	147	#N/A	96	96	96	#N/A
#N/A	22	#N/A	#N/A	#N/A	#N/A	66	66	66	#N/A	97	furfural	furfural	C14279
#N/A	22	#N/A	#N/A	#N/A	#N/A	148	148	148	#N/A	98	98	98	#N/A
#N/A	22	#N/A	#N/A	#N/A	#N/A	102	triethylamine	triethylamine	C14691	99	cyclohexanone	cyclohexanone	C00414
#N/A	22	#N/A	#N/A	#N/A	#N/A	63	DMS	dimethyl sulfide	C00580	100	100	Cyclohexylamine	C00571
#N/A	22	#N/A	#N/A	#N/A	#N/A	94	94	aniline	C00292	101	hexanal	cyclohexanol	C00854
#N/A	22	#N/A	#N/A	#N/A	#N/A	44	Acetaldehyde fragment, cyanate	cyanate	C01417	102	triethylamine	triethylamine	C14691
#N/A	22	#N/A	#N/A	#N/A	#N/A	29	Ethanol Fragment	Ethanol	C00469	103	hexanol, ethyl propionate	pentanoic acid	#N/A
#N/A	22	#N/A	#N/A	#N/A	#N/A	137	Monoterpene	137	#N/A	104	benzonitrile	104	#N/A
#N/A	22	#N/A	#N/A	#N/A	#N/A	74	dimethylformamide	acetone oxime	C01995	105	styrene	styrene	C07083
#N/A	22	#N/A	#N/A	#N/A	#N/A	114	114	114	#N/A	106	serine	serine	C00716
#N/A	22	#N/A	#N/A	#N/A	#N/A	142	142	142	#N/A	107	C8 Aromatics	benzaldehyde	C00261
#N/A	22	#N/A	#N/A	#N/A	#N/A	40	40	40	#N/A	108	108	108	#N/A
#N/A	22	#N/A	#N/A	#N/A	#N/A	119	119	119	#N/A	109	cresol	4-cresol	C01468
#N/A	22	#N/A	#N/A	#N/A	#N/A	99	cyclohexanone	cyclohexanone	C00414	110	110	aminophenol	#N/A
#N/A	22	#N/A	#N/A	#N/A	#N/A	102	triethylamine	triethylamine	C14691	111	111	111	#N/A
#N/A	22	#N/A	#N/A	#N/A	#N/A	137	Monoterpene	137	#N/A	112	112	112	#N/A
#N/A	22	#N/A	#N/A	#N/A	#N/A	65	hydrated formic acid	formate	C00058	113	113	113	#N/A
#N/A	22	#N/A	#N/A	#N/A	#N/A	89	pyruvate	pyruvate	C00022	114	114	114	#N/A
#N/A	22	#N/A	#N/A	#N/A	#N/A	145	145	145	#N/A	115	115	115	#N/A
#N/A	22	#N/A	#N/A	#N/A	#N/A	97	furfural	furfural	C14279	116	116	116	#N/A
#N/A	22	#N/A	#N/A	#N/A	#N/A	46	dimethylamine	dimethylamine	C00543	117	117	117	#N/A
#N/A	22	#N/A	#N/A	#N/A	#N/A	106	serine	serine	C00716	118	118	118	#N/A
#N/A	22	#N/A	#N/A	#N/A	#N/A	74	dimethylformamide	acetone oxime	C01995	119	119	119	#N/A
#N/A	22	#N/A	#N/A	#N/A	#N/A	131	131	131	#N/A	120	120	120	#N/A
#N/A	22	#N/A	#N/A	#N/A	#N/A	52	chloramine	chloramine	C19359	121	121	121	#N/A
#N/A	22	#N/A	#N/A	#N/A	#N/A	66	66	66	#N/A	122	122	122	#N/A
#N/A	22	#N/A	#N/A	#N/A	#N/A	65	hydrated formic acid	formate	C00058	123	2-phenylethanol	123	#N/A
#N/A	22	#N/A	#N/A	#N/A	#N/A	83	hexanal	83	#N/A	124	124	124	#N/A
#N/A	22	#N/A	#N/A	#N/A	#N/A	136	136	136	#N/A	125	125	125	#N/A
#N/A	22	#N/A	#N/A	#N/A	#N/A	130	130	130	#N/A	126	126	126	#N/A
#N/A	22	#N/A	#N/A	#N/A	#N/A	46	dimethylamine	dimethylamine	C00543	127	DMTS	127	#N/A
#N/A	22	#N/A	#N/A	#N/A	#N/A	108	108	108	#N/A	128	128	128	#N/A
#N/A	22	#N/A	#N/A	#N/A	#N/A	65	hydrated formic acid	formate	C00058	129	129	129	#N/A
#N/A	22	#N/A	#N/A	#N/A	#N/A	147	147	147	#N/A	130	130	130	#N/A
#N/A	22	#N/A	#N/A	#N/A	#N/A	41	Isoprene Fragment	41	#N/A	131	131	131	#N/A
#N/A	22	#N/A	#N/A	#N/A	#N/A	102	triethylamine	triethylamine	C14691	132	132	132	#N/A
#N/A	22	#N/A	#N/A	#N/A	#N/A	147	147	147	#N/A	133	133	133	#N/A
#N/A	22	#N/A	#N/A	#N/A	#N/A	117	117	117	#N/A	134	134	134	#N/A
#N/A	22	#N/A	#N/A	#N/A	#N/A	113	113	113	#N/A	135	135	135	#N/A
#N/A	22	#N/A	#N/A	#N/A	#N/A	65	hydrated formic acid	formate	C00058	136	136	136	#N/A
#N/A	22	#N/A	#N/A	#N/A	#N/A	127	DMTS	127	#N/A	137	Monoterpene	137	#N/A
#N/A	22	#N/A	#N/A	#N/A	#N/A	46	dimethylamine	dimethylamine	C00543	138	138	138	#N/A
#N/A	22	#N/A	#N/A	#N/A	#N/A	63	DMS	dimethyl sulfide	C00580	139	139	139	#N/A
#N/A	22	#N/A	#N/A	#N/A	#N/A	124	124	124	#N/A	140	140	140	#N/A
#N/A	22	#N/A	#N/A	#N/A	#N/A	137	Monoterpene	137	#N/A	141	141	141	#N/A
#N/A	22	#N/A	#N/A	#N/A	#N/A	51	hydrated methanol	methanol	C00132	142	142	142	#N/A
#N/A	22	#N/A	#N/A	#N/A	#N/A	111	111	111	#N/A	143	143	143	#N/A
#N/A	22	#N/A	#N/A	#N/A	#N/A	51	hydrated methanol	methanol	C00132	144	144	144	#N/A
#N/A	22	#N/A	#N/A	#N/A	#N/A	97	furfural	furfural	C14279	145	145	145	#N/A
#N/A	22	#N/A	#N/A	#N/A	#N/A	71	MVK	71	#N/A	146	146	146	#N/A
#N/A	22	#N/A	#N/A	#N/A	#N/A	110	110	aminophenol	#N/A	147	147	147	#N/A
#N/A	22	#N/A	#N/A	#N/A	#N/A	46	dimethylamine	dimethylamine	C00543	148	148	148	#N/A
#N/A	22	#N/A	#N/A	#N/A	#N/A	46	dimethylamine	dimethylamine	C00543	149	149	149	#N/A
#N/A	22	#N/A	#N/A	#N/A	#N/A	33	methanol	methanol	C00132	150	150	150	#N/A
#N/A	23	#N/A	#N/A	#N/A	#N/A	27	#N/A	#N/A	#N/A	22	#N/A	#N/A	#N/A
#N/A	23	#N/A	#N/A	#N/A	#N/A	69	isoprene	isoprene	C16521	23	#N/A	#N/A	#N/A
#N/A	23	#N/A	#N/A	#N/A	#N/A	51	hydrated methanol	methanol	C00132	24	#N/A	#N/A	#N/A
#N/A	23	#N/A	#N/A	#N/A	#N/A	104	benzonitrile	104	#N/A	25	#N/A	#N/A	#N/A
#N/A	23	#N/A	#N/A	#N/A	#N/A	33	methanol	methanol	C00132	26	#N/A	#N/A	#N/A
#N/A	23	#N/A	#N/A	#N/A	#N/A	62	ethanolamine	ethanolamine	C00189	27	#N/A	#N/A	#N/A
#N/A	23	#N/A	#N/A	#N/A	#N/A	117	117	117	#N/A	28	#N/A	#N/A	#N/A
#N/A	23	#N/A	#N/A	#N/A	#N/A	78	methyl nitrate	78	#N/A	29	Ethanol Fragment	Ethanol	C00469
#N/A	23	#N/A	#N/A	#N/A	#N/A	114	114	114	#N/A	30	NO+	Nitrite	C00088
#N/A	23	#N/A	#N/A	#N/A	#N/A	32	32	32	#N/A	31	formaldehyde	formaldehyde	C00067
#N/A	23	#N/A	#N/A	#N/A	#N/A	78	methyl nitrate	78	#N/A	32	32	32	#N/A
#N/A	23	#N/A	#N/A	#N/A	#N/A	27	#N/A	#N/A	#N/A	33	methanol	methanol	C00132
#N/A	23	#N/A	#N/A	#N/A	#N/A	27	#N/A	#N/A	#N/A	34	hydroxylamine	hydroxylamine	C00192
#N/A	23	#N/A	#N/A	#N/A	14	33	methanol	methanol	C00132	35	Hydrogen Sulfide	Hydrogen Sulfide	C00283
#N/A	23	#N/A	#N/A	#N/A	#N/A	110	110	aminophenol	#N/A	36	#N/A	#N/A	#N/A
#N/A	23	#N/A	#N/A	#N/A	#N/A	31	formaldehyde	formaldehyde	C00067	37	#N/A	#N/A	#N/A
#N/A	23	#N/A	#N/A	#N/A	#N/A	100	100	Cyclohexylamine	C00571	38	#N/A	#N/A	#N/A
#N/A	23	#N/A	#N/A	#N/A	#N/A	82	1-methylpyrrole	82	#N/A	39	#N/A	#N/A	#N/A
#N/A	23	#N/A	#N/A	#N/A	#N/A	50	50	50	#N/A	40	40	40	#N/A
#N/A	23	#N/A	#N/A	#N/A	#N/A	95	phenol	phenol	C00146	41	Isoprene Fragment	41	#N/A
#N/A	23	#N/A	#N/A	#N/A	#N/A	136	136	136	#N/A	42	acetonitrile	42	#N/A
#N/A	23	#N/A	#N/A	#N/A	#N/A	116	116	116	#N/A	43	Acetate Fragment	acetate	C00033
#N/A	23	#N/A	#N/A	#N/A	#N/A	78	methyl nitrate	78	#N/A	44	Acetaldehyde fragment, cyanate	cyanate	C01417
#N/A	23	#N/A	#N/A	#N/A	#N/A	110	110	aminophenol	#N/A	45	acetaldehyde	acetaldehyde	C00084
#N/A	23	#N/A	#N/A	#N/A	Inf	29	Ethanol Fragment	Ethanol	C00469	46	dimethylamine	dimethylamine	C00543
#N/A	23	#N/A	#N/A	#N/A	#N/A	118	118	118	#N/A	47	formic acid	formate	C00058
#N/A	23	#N/A	#N/A	#N/A	#N/A	110	110	aminophenol	#N/A	48	48	48	#N/A
#N/A	23	#N/A	#N/A	#N/A	#N/A	114	114	114	#N/A	49	methanethiol	methanethiol	C00409
#N/A	23	#N/A	#N/A	#N/A	#N/A	74	dimethylformamide	acetone oxime	C01995	50	50	50	#N/A
#N/A	23	#N/A	#N/A	#N/A	#N/A	132	132	132	#N/A	51	hydrated methanol	methanol	C00132
#N/A	23	#N/A	#N/A	#N/A	#N/A	74	dimethylformamide	acetone oxime	C01995	52	chloramine	chloramine	C19359
#N/A	23	#N/A	#N/A	#N/A	#N/A	64	64	64	#N/A	53	isoprene derived SOA	53	#N/A
#N/A	23	#N/A	#N/A	#N/A	Inf	49	methanethiol	methanethiol	C00409	54	acrylonitrile	acrylonitrile	C01998
#N/A	23	#N/A	#N/A	#N/A	#N/A	104	benzonitrile	104	#N/A	55	55	55	#N/A
#N/A	23	#N/A	#N/A	#N/A	#N/A	24	#N/A	#N/A	#N/A	56	propanenitrile	56	#N/A
#N/A	23	#N/A	#N/A	#N/A	#N/A	24	#N/A	#N/A	#N/A	57	alcohol fragment	acrolein	C01471
#N/A	23	#N/A	#N/A	#N/A	#N/A	114	114	114	#N/A	58	methyl isocyanate	methyl isocyanate	#N/A
#N/A	23	#N/A	#N/A	#N/A	#N/A	24	#N/A	#N/A	#N/A	59	acetone	acetone	C00207
#N/A	23	#N/A	#N/A	#N/A	#N/A	64	64	64	#N/A	60	trimethylamine	trimethylamine	C00565
#N/A	23	#N/A	#N/A	#N/A	#N/A	114	114	114	#N/A	61	Acetic acid	acetate	C00033
#N/A	23	#N/A	#N/A	#N/A	#N/A	32	32	32	#N/A	62	ethanolamine	ethanolamine	C00189
#N/A	23	#N/A	#N/A	#N/A	#N/A	62	ethanolamine	ethanolamine	C00189	63	DMS	dimethyl sulfide	C00580
#N/A	23	#N/A	#N/A	#N/A	#N/A	29	Ethanol Fragment	Ethanol	C00469	64	64	64	#N/A
#N/A	23	#N/A	#N/A	#N/A	10	72	acrylamide	acrylamide	C01659	65	hydrated formic acid	formate	C00058
#N/A	23	#N/A	#N/A	#N/A	#N/A	76	76	76	#N/A	66	66	66	#N/A
#N/A	23	#N/A	#N/A	#N/A	#N/A	91	dimethylnitramine, oxalic acid, 2,3 butanediol	(R,R)-Butane-2,3-diol	C03044	67	67	67	#N/A
#N/A	23	#N/A	#N/A	#N/A	#N/A	29	Ethanol Fragment	Ethanol	C00469	68	pyrrole	pyrrole	C19907
#N/A	23	#N/A	#N/A	#N/A	#N/A	83	hexanal	83	#N/A	69	isoprene	isoprene	C16521
#N/A	23	#N/A	#N/A	#N/A	#N/A	136	136	136	#N/A	70	Pyrroline	1-pyrroline	C15668
#N/A	23	#N/A	#N/A	#N/A	#N/A	51	hydrated methanol	methanol	C00132	71	MVK	71	#N/A
#N/A	23	#N/A	#N/A	#N/A	#N/A	24	#N/A	#N/A	#N/A	72	acrylamide	acrylamide	C01659
#N/A	23	#N/A	#N/A	#N/A	#N/A	85	cyclopentanone	cyclopentanone	C00557	73	2-butanone	2-butanone	#N/A
#N/A	23	#N/A	#N/A	#N/A	#N/A	90	alanine, ethyl carbamate	alanine	C01401	74	dimethylformamide	acetone oxime	C01995
#N/A	23	#N/A	#N/A	#N/A	14	49	methanethiol	methanethiol	C00409	75	hydroxyacetone	hydroxyacetone	C05235
#N/A	23	#N/A	#N/A	#N/A	#N/A	32	32	32	#N/A	76	76	76	#N/A
#N/A	23	#N/A	#N/A	#N/A	#N/A	64	64	64	#N/A	77	hydrated acetone	77	#N/A
#N/A	23	#N/A	#N/A	#N/A	#N/A	114	114	114	#N/A	78	methyl nitrate	78	#N/A
#N/A	23	#N/A	#N/A	#N/A	Inf	44	Acetaldehyde fragment, cyanate	cyanate	C01417	79	benzene	benzene	C01407
#N/A	23	#N/A	#N/A	#N/A	#N/A	70	Pyrroline	1-pyrroline	C15668	80	pyridine	pyridine	C00747
#N/A	23	#N/A	#N/A	#N/A	#N/A	104	benzonitrile	104	#N/A	81	Monoterpene Fragment	81	#N/A
#N/A	23	#N/A	#N/A	#N/A	#N/A	89	pyruvate	pyruvate	C00022	82	1-methylpyrrole	82	#N/A
#N/A	23	#N/A	#N/A	#N/A	#N/A	46	dimethylamine	dimethylamine	C00543	83	hexanal	83	#N/A
#N/A	23	#N/A	#N/A	#N/A	#N/A	108	108	108	#N/A	84	butanenitrile	2-Methylbutanenitrile	C21525
#N/A	23	#N/A	#N/A	#N/A	#N/A	70	Pyrroline	1-pyrroline	C15668	85	cyclopentanone	cyclopentanone	C00557
#N/A	23	#N/A	#N/A	#N/A	#N/A	128	128	128	#N/A	86	86	86	#N/A
#N/A	23	#N/A	#N/A	#N/A	Inf	46	dimethylamine	dimethylamine	C00543	87	diacetyl, 2-pentanone	diacetyl	C00741
#N/A	23	#N/A	#N/A	#N/A	#N/A	102	triethylamine	triethylamine	C14691	88	ethyl acetamide	N-ethylacetamide	C21404
#N/A	23	#N/A	#N/A	#N/A	#N/A	102	triethylamine	triethylamine	C14691	89	pyruvate	pyruvate	C00022
#N/A	23	#N/A	#N/A	#N/A	#N/A	72	acrylamide	acrylamide	C01659	90	alanine, ethyl carbamate	alanine	C01401
#N/A	23	#N/A	#N/A	#N/A	#N/A	133	133	133	#N/A	91	dimethylnitramine, oxalic acid, 2,3 butanediol	(R,R)-Butane-2,3-diol	C03044
#N/A	23	#N/A	#N/A	#N/A	#N/A	130	130	130	#N/A	92	92	92	#N/A
#N/A	23	#N/A	#N/A	#N/A	#N/A	114	114	114	#N/A	93	toluene	toluene	C01455
#N/A	23	#N/A	#N/A	#N/A	#N/A	147	147	147	#N/A	94	94	aniline	C00292
#N/A	23	#N/A	#N/A	#N/A	Inf	46	dimethylamine	dimethylamine	C00543	95	phenol	phenol	C00146
#N/A	23	#N/A	#N/A	#N/A	#N/A	126	126	126	#N/A	96	96	96	#N/A
#N/A	23	#N/A	#N/A	#N/A	#N/A	35	Hydrogen Sulfide	Hydrogen Sulfide	C00283	97	furfural	furfural	C14279
#N/A	23	#N/A	#N/A	#N/A	#N/A	83	hexanal	83	#N/A	98	98	98	#N/A
#N/A	23	#N/A	#N/A	#N/A	Inf	63	DMS	dimethyl sulfide	C00580	99	cyclohexanone	cyclohexanone	C00414
#N/A	23	#N/A	#N/A	#N/A	#N/A	74	dimethylformamide	acetone oxime	C01995	100	100	Cyclohexylamine	C00571
#N/A	23	#N/A	#N/A	#N/A	Inf	45	acetaldehyde	acetaldehyde	C00084	101	hexanal	cyclohexanol	C00854
#N/A	23	#N/A	#N/A	#N/A	#N/A	49	methanethiol	methanethiol	C00409	102	triethylamine	triethylamine	C14691
#N/A	23	#N/A	#N/A	#N/A	#N/A	70	Pyrroline	1-pyrroline	C15668	103	hexanol, ethyl propionate	pentanoic acid	#N/A
#N/A	23	#N/A	#N/A	#N/A	#N/A	72	acrylamide	acrylamide	C01659	104	benzonitrile	104	#N/A
#N/A	23	#N/A	#N/A	#N/A	#N/A	74	dimethylformamide	acetone oxime	C01995	105	styrene	styrene	C07083
#N/A	23	#N/A	#N/A	#N/A	#N/A	121	121	121	#N/A	106	serine	serine	C00716
#N/A	23	#N/A	#N/A	#N/A	Inf	63	DMS	dimethyl sulfide	C00580	107	C8 Aromatics	benzaldehyde	C00261
#N/A	23	#N/A	#N/A	#N/A	#N/A	107	C8 Aromatics	benzaldehyde	C00261	108	108	108	#N/A
#N/A	23	#N/A	#N/A	#N/A	#N/A	143	143	143	#N/A	109	cresol	4-cresol	C01468
#N/A	23	#N/A	#N/A	#N/A	#N/A	97	furfural	furfural	C14279	110	110	aminophenol	#N/A
#N/A	23	#N/A	#N/A	#N/A	#N/A	59	acetone	acetone	C00207	111	111	111	#N/A
#N/A	23	#N/A	#N/A	#N/A	#N/A	74	dimethylformamide	acetone oxime	C01995	112	112	112	#N/A
#N/A	23	#N/A	#N/A	#N/A	#N/A	64	64	64	#N/A	113	113	113	#N/A
#N/A	23	#N/A	#N/A	#N/A	#N/A	94	94	aniline	C00292	114	114	114	#N/A
#N/A	23	#N/A	#N/A	#N/A	#N/A	136	136	136	#N/A	115	115	115	#N/A
#N/A	23	#N/A	#N/A	#N/A	#N/A	65	hydrated formic acid	formate	C00058	116	116	116	#N/A
#N/A	23	#N/A	#N/A	#N/A	#N/A	110	110	aminophenol	#N/A	117	117	117	#N/A
#N/A	23	#N/A	#N/A	#N/A	#N/A	74	dimethylformamide	acetone oxime	C01995	118	118	118	#N/A
#N/A	23	#N/A	#N/A	#N/A	#N/A	35	Hydrogen Sulfide	Hydrogen Sulfide	C00283	119	119	119	#N/A
#N/A	23	#N/A	#N/A	#N/A	#N/A	83	hexanal	83	#N/A	120	120	120	#N/A
#N/A	23	#N/A	#N/A	#N/A	#N/A	46	dimethylamine	dimethylamine	C00543	121	121	121	#N/A
#N/A	23	#N/A	#N/A	#N/A	#N/A	51	hydrated methanol	methanol	C00132	122	122	122	#N/A
#N/A	23	#N/A	#N/A	#N/A	#N/A	46	dimethylamine	dimethylamine	C00543	123	2-phenylethanol	123	#N/A
#N/A	23	#N/A	#N/A	#N/A	#N/A	110	110	aminophenol	#N/A	124	124	124	#N/A
#N/A	23	#N/A	#N/A	#N/A	#N/A	94	94	aniline	C00292	125	125	125	#N/A
#N/A	23	#N/A	#N/A	#N/A	#N/A	86	86	86	#N/A	126	126	126	#N/A
#N/A	23	#N/A	#N/A	#N/A	#N/A	60	trimethylamine	trimethylamine	C00565	127	DMTS	127	#N/A
#N/A	23	#N/A	#N/A	#N/A	#N/A	130	130	130	#N/A	128	128	128	#N/A
#N/A	23	#N/A	#N/A	#N/A	#N/A	33	methanol	methanol	C00132	129	129	129	#N/A
#N/A	23	#N/A	#N/A	#N/A	#N/A	72	acrylamide	acrylamide	C01659	130	130	130	#N/A
#N/A	23	#N/A	#N/A	#N/A	#N/A	28	#N/A	#N/A	#N/A	131	131	131	#N/A
#N/A	23	#N/A	#N/A	#N/A	#N/A	71	MVK	71	#N/A	132	132	132	#N/A
#N/A	23	#N/A	#N/A	#N/A	#N/A	65	hydrated formic acid	formate	C00058	133	133	133	#N/A
#N/A	23	#N/A	#N/A	#N/A	#N/A	110	110	aminophenol	#N/A	134	134	134	#N/A
#N/A	23	#N/A	#N/A	#N/A	#N/A	120	120	120	#N/A	135	135	135	#N/A
#N/A	23	#N/A	#N/A	#N/A	#N/A	72	acrylamide	acrylamide	C01659	136	136	136	#N/A
#N/A	23	#N/A	#N/A	#N/A	#N/A	30	NO+	Nitrite	C00088	137	Monoterpene	137	#N/A
#N/A	23	#N/A	#N/A	#N/A	#N/A	117	117	117	#N/A	138	138	138	#N/A
#N/A	23	#N/A	#N/A	#N/A	#N/A	51	hydrated methanol	methanol	C00132	139	139	139	#N/A
#N/A	23	#N/A	#N/A	#N/A	#N/A	105	styrene	styrene	C07083	140	140	140	#N/A
#N/A	23	#N/A	#N/A	#N/A	#N/A	49	methanethiol	methanethiol	C00409	141	141	141	#N/A
#N/A	23	#N/A	#N/A	#N/A	#N/A	133	133	133	#N/A	142	142	142	#N/A
#N/A	23	#N/A	#N/A	#N/A	#N/A	33	methanol	methanol	C00132	143	143	143	#N/A
#N/A	23	#N/A	#N/A	#N/A	#N/A	65	hydrated formic acid	formate	C00058	144	144	144	#N/A
#N/A	23	#N/A	#N/A	#N/A	#N/A	99	cyclohexanone	cyclohexanone	C00414	145	145	145	#N/A
#N/A	23	#N/A	#N/A	#N/A	#N/A	147	147	147	#N/A	146	146	146	#N/A
#N/A	23	#N/A	#N/A	#N/A	#N/A	83	hexanal	83	#N/A	147	147	147	#N/A
#N/A	23	#N/A	#N/A	#N/A	#N/A	46	dimethylamine	dimethylamine	C00543	148	148	148	#N/A
#N/A	23	#N/A	#N/A	#N/A	#N/A	29	Ethanol Fragment	Ethanol	C00469	149	149	149	#N/A
#N/A	23	#N/A	#N/A	#N/A	#N/A	110	110	aminophenol	#N/A	150	150	150	#N/A
#N/A	24	#N/A	#N/A	#N/A	#N/A	125	125	125	#N/A	22	#N/A	#N/A	#N/A
#N/A	24	#N/A	#N/A	#N/A	#N/A	46	dimethylamine	dimethylamine	C00543	23	#N/A	#N/A	#N/A
#N/A	24	#N/A	#N/A	#N/A	#N/A	51	hydrated methanol	methanol	C00132	24	#N/A	#N/A	#N/A
#N/A	24	#N/A	#N/A	#N/A	#N/A	94	94	aniline	C00292	25	#N/A	#N/A	#N/A
#N/A	24	#N/A	#N/A	#N/A	#N/A	99	cyclohexanone	cyclohexanone	C00414	26	#N/A	#N/A	#N/A
#N/A	24	#N/A	#N/A	#N/A	#N/A	122	122	122	#N/A	27	#N/A	#N/A	#N/A
#N/A	24	#N/A	#N/A	#N/A	#N/A	146	146	146	#N/A	28	#N/A	#N/A	#N/A
#N/A	24	#N/A	#N/A	#N/A	#N/A	78	methyl nitrate	78	#N/A	29	Ethanol Fragment	Ethanol	C00469
#N/A	24	#N/A	#N/A	#N/A	6	65	hydrated formic acid	formate	C00058	30	NO+	Nitrite	C00088
#N/A	24	#N/A	#N/A	#N/A	#N/A	66	66	66	#N/A	31	formaldehyde	formaldehyde	C00067
#N/A	24	#N/A	#N/A	#N/A	#N/A	148	148	148	#N/A	32	32	32	#N/A
#N/A	24	#N/A	#N/A	#N/A	#N/A	83	hexanal	83	#N/A	33	methanol	methanol	C00132
#N/A	24	#N/A	#N/A	#N/A	10	33	methanol	methanol	C00132	34	hydroxylamine	hydroxylamine	C00192
#N/A	24	#N/A	#N/A	#N/A	Inf	99	cyclohexanone	cyclohexanone	C00414	35	Hydrogen Sulfide	Hydrogen Sulfide	C00283
#N/A	24	#N/A	#N/A	#N/A	#N/A	46	dimethylamine	dimethylamine	C00543	36	#N/A	#N/A	#N/A
#N/A	24	#N/A	#N/A	#N/A	#N/A	136	136	136	#N/A	37	#N/A	#N/A	#N/A
#N/A	24	#N/A	#N/A	#N/A	#N/A	52	chloramine	chloramine	C19359	38	#N/A	#N/A	#N/A
#N/A	24	#N/A	#N/A	#N/A	#N/A	58	methyl isocyanate	methyl isocyanate	#N/A	39	#N/A	#N/A	#N/A
#N/A	24	#N/A	#N/A	#N/A	#N/A	28	#N/A	#N/A	#N/A	40	40	40	#N/A
#N/A	24	#N/A	#N/A	#N/A	#N/A	76	76	76	#N/A	41	Isoprene Fragment	41	#N/A
#N/A	24	#N/A	#N/A	#N/A	#N/A	33	methanol	methanol	C00132	42	acetonitrile	42	#N/A
#N/A	24	#N/A	#N/A	#N/A	#N/A	149	149	149	#N/A	43	Acetate Fragment	acetate	C00033
#N/A	24	#N/A	#N/A	#N/A	Inf	29	Ethanol Fragment	Ethanol	C00469	44	Acetaldehyde fragment, cyanate	cyanate	C01417
#N/A	24	#N/A	#N/A	#N/A	#N/A	66	66	66	#N/A	45	acetaldehyde	acetaldehyde	C00084
#N/A	24	#N/A	#N/A	#N/A	#N/A	32	32	32	#N/A	46	dimethylamine	dimethylamine	C00543
#N/A	24	#N/A	#N/A	#N/A	#N/A	125	125	125	#N/A	47	formic acid	formate	C00058
#N/A	24	#N/A	#N/A	#N/A	#N/A	46	dimethylamine	dimethylamine	C00543	48	48	48	#N/A
#N/A	24	#N/A	#N/A	#N/A	#N/A	32	32	32	#N/A	49	methanethiol	methanethiol	C00409
#N/A	24	#N/A	#N/A	#N/A	#N/A	37	#N/A	#N/A	#N/A	50	50	50	#N/A
#N/A	24	#N/A	#N/A	#N/A	#N/A	120	120	120	#N/A	51	hydrated methanol	methanol	C00132
#N/A	24	#N/A	#N/A	#N/A	#N/A	51	hydrated methanol	methanol	C00132	52	chloramine	chloramine	C19359
#N/A	24	#N/A	#N/A	#N/A	#N/A	23	#N/A	#N/A	#N/A	53	isoprene derived SOA	53	#N/A
#N/A	24	#N/A	#N/A	#N/A	Inf	51	hydrated methanol	methanol	C00132	54	acrylonitrile	acrylonitrile	C01998
#N/A	24	#N/A	#N/A	#N/A	#N/A	46	dimethylamine	dimethylamine	C00543	55	55	55	#N/A
#N/A	24	#N/A	#N/A	#N/A	#N/A	131	131	131	#N/A	56	propanenitrile	56	#N/A
#N/A	24	#N/A	#N/A	#N/A	#N/A	66	66	66	#N/A	57	alcohol fragment	acrolein	C01471
#N/A	24	#N/A	#N/A	#N/A	#N/A	82	1-methylpyrrole	82	#N/A	58	methyl isocyanate	methyl isocyanate	#N/A
#N/A	24	#N/A	#N/A	#N/A	14	46	dimethylamine	dimethylamine	C00543	59	acetone	acetone	C00207
#N/A	24	#N/A	#N/A	#N/A	Inf	65	hydrated formic acid	formate	C00058	60	trimethylamine	trimethylamine	C00565
#N/A	24	#N/A	#N/A	#N/A	10	34	hydroxylamine	hydroxylamine	C00192	61	Acetic acid	acetate	C00033
#N/A	24	#N/A	#N/A	#N/A	#N/A	139	139	139	#N/A	62	ethanolamine	ethanolamine	C00189
#N/A	24	#N/A	#N/A	#N/A	#N/A	145	145	145	#N/A	63	DMS	dimethyl sulfide	C00580
#N/A	24	#N/A	#N/A	#N/A	#N/A	93	toluene	toluene	C01455	64	64	64	#N/A
#N/A	24	#N/A	#N/A	#N/A	6	95	phenol	phenol	C00146	65	hydrated formic acid	formate	C00058
#N/A	24	#N/A	#N/A	#N/A	#N/A	99	cyclohexanone	cyclohexanone	C00414	66	66	66	#N/A
#N/A	24	#N/A	#N/A	#N/A	#N/A	64	64	64	#N/A	67	67	67	#N/A
#N/A	24	#N/A	#N/A	#N/A	#N/A	149	149	149	#N/A	68	pyrrole	pyrrole	C19907
#N/A	24	#N/A	#N/A	#N/A	#N/A	74	dimethylformamide	acetone oxime	C01995	69	isoprene	isoprene	C16521
#N/A	24	#N/A	#N/A	#N/A	#N/A	124	124	124	#N/A	70	Pyrroline	1-pyrroline	C15668
#N/A	24	#N/A	#N/A	#N/A	#N/A	51	hydrated methanol	methanol	C00132	71	MVK	71	#N/A
#N/A	24	#N/A	#N/A	#N/A	#N/A	74	dimethylformamide	acetone oxime	C01995	72	acrylamide	acrylamide	C01659
#N/A	24	#N/A	#N/A	#N/A	#N/A	74	dimethylformamide	acetone oxime	C01995	73	2-butanone	2-butanone	#N/A
#N/A	24	#N/A	#N/A	#N/A	#N/A	145	145	145	#N/A	74	dimethylformamide	acetone oxime	C01995
#N/A	24	#N/A	#N/A	#N/A	#N/A	114	114	114	#N/A	75	hydroxyacetone	hydroxyacetone	C05235
#N/A	24	#N/A	#N/A	#N/A	#N/A	103	hexanol, ethyl propionate	pentanoic acid	#N/A	76	76	76	#N/A
#N/A	24	#N/A	#N/A	#N/A	#N/A	63	DMS	dimethyl sulfide	C00580	77	hydrated acetone	77	#N/A
#N/A	24	#N/A	#N/A	#N/A	#N/A	136	136	136	#N/A	78	methyl nitrate	78	#N/A
#N/A	24	#N/A	#N/A	#N/A	Inf	33	methanol	methanol	C00132	79	benzene	benzene	C01407
#N/A	24	#N/A	#N/A	#N/A	#N/A	133	133	133	#N/A	80	pyridine	pyridine	C00747
#N/A	24	#N/A	#N/A	#N/A	#N/A	27	#N/A	#N/A	#N/A	81	Monoterpene Fragment	81	#N/A
#N/A	24	#N/A	#N/A	#N/A	#N/A	114	114	114	#N/A	82	1-methylpyrrole	82	#N/A
#N/A	24	#N/A	#N/A	#N/A	#N/A	51	hydrated methanol	methanol	C00132	83	hexanal	83	#N/A
#N/A	24	#N/A	#N/A	#N/A	#N/A	46	dimethylamine	dimethylamine	C00543	84	butanenitrile	2-Methylbutanenitrile	C21525
#N/A	24	#N/A	#N/A	#N/A	#N/A	65	hydrated formic acid	formate	C00058	85	cyclopentanone	cyclopentanone	C00557
#N/A	24	#N/A	#N/A	#N/A	#N/A	149	149	149	#N/A	86	86	86	#N/A
#N/A	24	#N/A	#N/A	#N/A	Inf	79	benzene	benzene	C01407	87	diacetyl, 2-pentanone	diacetyl	C00741
#N/A	24	#N/A	#N/A	#N/A	#N/A	52	chloramine	chloramine	C19359	88	ethyl acetamide	N-ethylacetamide	C21404
#N/A	24	#N/A	#N/A	#N/A	#N/A	106	serine	serine	C00716	89	pyruvate	pyruvate	C00022
#N/A	24	#N/A	#N/A	#N/A	#N/A	142	142	142	#N/A	90	alanine, ethyl carbamate	alanine	C01401
#N/A	24	#N/A	#N/A	#N/A	#N/A	74	dimethylformamide	acetone oxime	C01995	91	dimethylnitramine, oxalic acid, 2,3 butanediol	(R,R)-Butane-2,3-diol	C03044
#N/A	24	#N/A	#N/A	#N/A	#N/A	123	2-phenylethanol	123	#N/A	92	92	92	#N/A
#N/A	24	#N/A	#N/A	#N/A	#N/A	148	148	148	#N/A	93	toluene	toluene	C01455
#N/A	24	#N/A	#N/A	#N/A	#N/A	95	phenol	phenol	C00146	94	94	aniline	C00292
#N/A	24	#N/A	#N/A	#N/A	#N/A	90	alanine, ethyl carbamate	alanine	C01401	95	phenol	phenol	C00146
#N/A	24	#N/A	#N/A	#N/A	#N/A	130	130	130	#N/A	96	96	96	#N/A
#N/A	24	#N/A	#N/A	#N/A	#N/A	65	hydrated formic acid	formate	C00058	97	furfural	furfural	C14279
#N/A	24	#N/A	#N/A	#N/A	#N/A	41	Isoprene Fragment	41	#N/A	98	98	98	#N/A
#N/A	24	#N/A	#N/A	#N/A	#N/A	133	133	133	#N/A	99	cyclohexanone	cyclohexanone	C00414
#N/A	24	#N/A	#N/A	#N/A	#N/A	149	149	149	#N/A	100	100	Cyclohexylamine	C00571
#N/A	24	#N/A	#N/A	#N/A	#N/A	116	116	116	#N/A	101	hexanal	cyclohexanol	C00854
#N/A	24	#N/A	#N/A	#N/A	#N/A	102	triethylamine	triethylamine	C14691	102	triethylamine	triethylamine	C14691
#N/A	24	#N/A	#N/A	#N/A	#N/A	133	133	133	#N/A	103	hexanol, ethyl propionate	pentanoic acid	#N/A
#N/A	24	#N/A	#N/A	#N/A	#N/A	148	148	148	#N/A	104	benzonitrile	104	#N/A
#N/A	24	#N/A	#N/A	#N/A	Inf	33	methanol	methanol	C00132	105	styrene	styrene	C07083
#N/A	24	#N/A	#N/A	#N/A	#N/A	147	147	147	#N/A	106	serine	serine	C00716
#N/A	24	#N/A	#N/A	#N/A	#N/A	112	112	112	#N/A	107	C8 Aromatics	benzaldehyde	C00261
#N/A	24	#N/A	#N/A	#N/A	#N/A	46	dimethylamine	dimethylamine	C00543	108	108	108	#N/A
#N/A	24	#N/A	#N/A	#N/A	Inf	45	acetaldehyde	acetaldehyde	C00084	109	cresol	4-cresol	C01468
#N/A	24	#N/A	#N/A	#N/A	#N/A	148	148	148	#N/A	110	110	aminophenol	#N/A
#N/A	24	#N/A	#N/A	#N/A	#N/A	48	48	48	#N/A	111	111	111	#N/A
#N/A	24	#N/A	#N/A	#N/A	#N/A	63	DMS	dimethyl sulfide	C00580	112	112	112	#N/A
#N/A	24	#N/A	#N/A	#N/A	#N/A	112	112	112	#N/A	113	113	113	#N/A
#N/A	24	#N/A	#N/A	#N/A	#N/A	28	#N/A	#N/A	#N/A	114	114	114	#N/A
#N/A	24	#N/A	#N/A	#N/A	#N/A	45	acetaldehyde	acetaldehyde	C00084	115	115	115	#N/A
#N/A	24	#N/A	#N/A	#N/A	#N/A	46	dimethylamine	dimethylamine	C00543	116	116	116	#N/A
#N/A	24	#N/A	#N/A	#N/A	#N/A	100	100	Cyclohexylamine	C00571	117	117	117	#N/A
#N/A	24	#N/A	#N/A	#N/A	#N/A	96	96	96	#N/A	118	118	118	#N/A
#N/A	24	#N/A	#N/A	#N/A	#N/A	46	dimethylamine	dimethylamine	C00543	119	119	119	#N/A
#N/A	24	#N/A	#N/A	#N/A	#N/A	62	ethanolamine	ethanolamine	C00189	120	120	120	#N/A
#N/A	24	#N/A	#N/A	#N/A	#N/A	133	133	133	#N/A	121	121	121	#N/A
#N/A	24	#N/A	#N/A	#N/A	#N/A	83	hexanal	83	#N/A	122	122	122	#N/A
#N/A	24	#N/A	#N/A	#N/A	#N/A	130	130	130	#N/A	123	2-phenylethanol	123	#N/A
#N/A	24	#N/A	#N/A	#N/A	#N/A	70	Pyrroline	1-pyrroline	C15668	124	124	124	#N/A
#N/A	24	#N/A	#N/A	#N/A	#N/A	140	140	140	#N/A	125	125	125	#N/A
#N/A	24	#N/A	#N/A	#N/A	#N/A	115	115	115	#N/A	126	126	126	#N/A
#N/A	24	#N/A	#N/A	#N/A	#N/A	122	122	122	#N/A	127	DMTS	127	#N/A
#N/A	24	#N/A	#N/A	#N/A	#N/A	73	2-butanone	2-butanone	#N/A	128	128	128	#N/A
#N/A	24	#N/A	#N/A	#N/A	#N/A	104	benzonitrile	104	#N/A	129	129	129	#N/A
#N/A	24	#N/A	#N/A	#N/A	#N/A	33	methanol	methanol	C00132	130	130	130	#N/A
#N/A	24	#N/A	#N/A	#N/A	#N/A	104	benzonitrile	104	#N/A	131	131	131	#N/A
#N/A	24	#N/A	#N/A	#N/A	#N/A	138	138	138	#N/A	132	132	132	#N/A
#N/A	24	#N/A	#N/A	#N/A	#N/A	149	149	149	#N/A	133	133	133	#N/A
#N/A	24	#N/A	#N/A	#N/A	#N/A	133	133	133	#N/A	134	134	134	#N/A
#N/A	24	#N/A	#N/A	#N/A	#N/A	64	64	64	#N/A	135	135	135	#N/A
#N/A	24	#N/A	#N/A	#N/A	#N/A	149	149	149	#N/A	136	136	136	#N/A
#N/A	24	#N/A	#N/A	#N/A	#N/A	46	dimethylamine	dimethylamine	C00543	137	Monoterpene	137	#N/A
#N/A	24	#N/A	#N/A	#N/A	#N/A	46	dimethylamine	dimethylamine	C00543	138	138	138	#N/A
#N/A	24	#N/A	#N/A	#N/A	#N/A	34	hydroxylamine	hydroxylamine	C00192	139	139	139	#N/A
#N/A	24	#N/A	#N/A	#N/A	#N/A	136	136	136	#N/A	140	140	140	#N/A
#N/A	24	#N/A	#N/A	#N/A	#N/A	27	#N/A	#N/A	#N/A	141	141	141	#N/A
#N/A	24	#N/A	#N/A	#N/A	#N/A	96	96	96	#N/A	142	142	142	#N/A
#N/A	24	#N/A	#N/A	#N/A	#N/A	122	122	122	#N/A	143	143	143	#N/A
#N/A	24	#N/A	#N/A	#N/A	#N/A	31	formaldehyde	formaldehyde	C00067	144	144	144	#N/A
#N/A	24	#N/A	#N/A	#N/A	#N/A	95	phenol	phenol	C00146	145	145	145	#N/A
#N/A	24	#N/A	#N/A	#N/A	#N/A	50	50	50	#N/A	146	146	146	#N/A
#N/A	24	#N/A	#N/A	#N/A	#N/A	46	dimethylamine	dimethylamine	C00543	147	147	147	#N/A
#N/A	24	#N/A	#N/A	#N/A	#N/A	133	133	133	#N/A	148	148	148	#N/A
#N/A	24	#N/A	#N/A	#N/A	#N/A	46	dimethylamine	dimethylamine	C00543	149	149	149	#N/A
#N/A	24	#N/A	#N/A	#N/A	#N/A	130	130	130	#N/A	150	150	150	#N/A
#N/A	25	#N/A	#N/A	#N/A	#N/A	74	dimethylformamide	acetone oxime	C01995	22	#N/A	#N/A	#N/A
#N/A	25	#N/A	#N/A	#N/A	#N/A	120	120	120	#N/A	23	#N/A	#N/A	#N/A
#N/A	25	#N/A	#N/A	#N/A	#N/A	103	hexanol, ethyl propionate	pentanoic acid	#N/A	24	#N/A	#N/A	#N/A
#N/A	25	#N/A	#N/A	#N/A	#N/A	70	Pyrroline	1-pyrroline	C15668	25	#N/A	#N/A	#N/A
#N/A	25	#N/A	#N/A	#N/A	#N/A	113	113	113	#N/A	26	#N/A	#N/A	#N/A
#N/A	25	#N/A	#N/A	#N/A	#N/A	110	110	aminophenol	#N/A	27	#N/A	#N/A	#N/A
#N/A	25	#N/A	#N/A	#N/A	#N/A	132	132	132	#N/A	28	#N/A	#N/A	#N/A
#N/A	25	#N/A	#N/A	#N/A	#N/A	74	dimethylformamide	acetone oxime	C01995	29	Ethanol Fragment	Ethanol	C00469
#N/A	25	#N/A	#N/A	#N/A	#N/A	144	144	144	#N/A	30	NO+	Nitrite	C00088
#N/A	25	#N/A	#N/A	#N/A	#N/A	77	hydrated acetone	77	#N/A	31	formaldehyde	formaldehyde	C00067
#N/A	25	#N/A	#N/A	#N/A	#N/A	91	dimethylnitramine, oxalic acid, 2,3 butanediol	(R,R)-Butane-2,3-diol	C03044	32	32	32	#N/A
#N/A	25	#N/A	#N/A	#N/A	#N/A	66	66	66	#N/A	33	methanol	methanol	C00132
#N/A	25	#N/A	#N/A	#N/A	#N/A	83	hexanal	83	#N/A	34	hydroxylamine	hydroxylamine	C00192
#N/A	25	#N/A	#N/A	#N/A	#N/A	32	32	32	#N/A	35	Hydrogen Sulfide	Hydrogen Sulfide	C00283
#N/A	25	#N/A	#N/A	#N/A	#N/A	136	136	136	#N/A	36	#N/A	#N/A	#N/A
#N/A	25	#N/A	#N/A	#N/A	#N/A	75	hydroxyacetone	hydroxyacetone	C05235	37	#N/A	#N/A	#N/A
#N/A	25	#N/A	#N/A	#N/A	#N/A	126	126	126	#N/A	38	#N/A	#N/A	#N/A
#N/A	25	#N/A	#N/A	#N/A	#N/A	46	dimethylamine	dimethylamine	C00543	39	#N/A	#N/A	#N/A
#N/A	25	#N/A	#N/A	#N/A	#N/A	111	111	111	#N/A	40	40	40	#N/A
#N/A	25	#N/A	#N/A	#N/A	#N/A	104	benzonitrile	104	#N/A	41	Isoprene Fragment	41	#N/A
#N/A	25	#N/A	#N/A	#N/A	#N/A	100	100	Cyclohexylamine	C00571	42	acetonitrile	42	#N/A
#N/A	25	#N/A	#N/A	#N/A	#N/A	121	121	121	#N/A	43	Acetate Fragment	acetate	C00033
#N/A	25	#N/A	#N/A	#N/A	#N/A	103	hexanol, ethyl propionate	pentanoic acid	#N/A	44	Acetaldehyde fragment, cyanate	cyanate	C01417
#N/A	25	#N/A	#N/A	#N/A	#N/A	136	136	136	#N/A	45	acetaldehyde	acetaldehyde	C00084
#N/A	25	#N/A	#N/A	#N/A	Inf	105	styrene	styrene	C07083	46	dimethylamine	dimethylamine	C00543
#N/A	25	#N/A	#N/A	#N/A	0	65	hydrated formic acid	formate	C00058	47	formic acid	formate	C00058
#N/A	25	#N/A	#N/A	#N/A	#N/A	46	dimethylamine	dimethylamine	C00543	48	48	48	#N/A
#N/A	25	#N/A	#N/A	#N/A	#N/A	55	55	55	#N/A	49	methanethiol	methanethiol	C00409
#N/A	25	#N/A	#N/A	#N/A	#N/A	83	hexanal	83	#N/A	50	50	50	#N/A
#N/A	25	#N/A	#N/A	#N/A	12	89	pyruvate	pyruvate	C00022	51	hydrated methanol	methanol	C00132
#N/A	25	#N/A	#N/A	#N/A	#N/A	91	dimethylnitramine, oxalic acid, 2,3 butanediol	(R,R)-Butane-2,3-diol	C03044	52	chloramine	chloramine	C19359
#N/A	25	#N/A	#N/A	#N/A	#N/A	46	dimethylamine	dimethylamine	C00543	53	isoprene derived SOA	53	#N/A
#N/A	25	#N/A	#N/A	#N/A	#N/A	32	32	32	#N/A	54	acrylonitrile	acrylonitrile	C01998
#N/A	25	#N/A	#N/A	#N/A	#N/A	105	styrene	styrene	C07083	55	55	55	#N/A
#N/A	25	#N/A	#N/A	#N/A	#N/A	66	66	66	#N/A	56	propanenitrile	56	#N/A
#N/A	25	#N/A	#N/A	#N/A	#N/A	66	66	66	#N/A	57	alcohol fragment	acrolein	C01471
#N/A	25	#N/A	#N/A	#N/A	#N/A	22	#N/A	#N/A	#N/A	58	methyl isocyanate	methyl isocyanate	#N/A
#N/A	25	#N/A	#N/A	#N/A	#N/A	81	Monoterpene Fragment	81	#N/A	59	acetone	acetone	C00207
#N/A	25	#N/A	#N/A	#N/A	#N/A	121	121	121	#N/A	60	trimethylamine	trimethylamine	C00565
#N/A	25	#N/A	#N/A	#N/A	#N/A	32	32	32	#N/A	61	Acetic acid	acetate	C00033
#N/A	25	#N/A	#N/A	#N/A	#N/A	66	66	66	#N/A	62	ethanolamine	ethanolamine	C00189
#N/A	25	#N/A	#N/A	#N/A	#N/A	141	141	141	#N/A	63	DMS	dimethyl sulfide	C00580
#N/A	25	#N/A	#N/A	#N/A	#N/A	132	132	132	#N/A	64	64	64	#N/A
#N/A	25	#N/A	#N/A	#N/A	#N/A	85	cyclopentanone	cyclopentanone	C00557	65	hydrated formic acid	formate	C00058
#N/A	25	#N/A	#N/A	#N/A	#N/A	22	#N/A	#N/A	#N/A	66	66	66	#N/A
#N/A	25	#N/A	#N/A	#N/A	#N/A	141	141	141	#N/A	67	67	67	#N/A
#N/A	25	#N/A	#N/A	#N/A	#N/A	122	122	122	#N/A	68	pyrrole	pyrrole	C19907
#N/A	25	#N/A	#N/A	#N/A	#N/A	24	#N/A	#N/A	#N/A	69	isoprene	isoprene	C16521
#N/A	25	#N/A	#N/A	#N/A	#N/A	22	#N/A	#N/A	#N/A	70	Pyrroline	1-pyrroline	C15668
#N/A	25	#N/A	#N/A	#N/A	#N/A	29	Ethanol Fragment	Ethanol	C00469	71	MVK	71	#N/A
#N/A	25	#N/A	#N/A	#N/A	Inf	51	hydrated methanol	methanol	C00132	72	acrylamide	acrylamide	C01659
#N/A	25	#N/A	#N/A	#N/A	#N/A	104	benzonitrile	104	#N/A	73	2-butanone	2-butanone	#N/A
#N/A	25	#N/A	#N/A	#N/A	#N/A	137	Monoterpene	137	#N/A	74	dimethylformamide	acetone oxime	C01995
#N/A	25	#N/A	#N/A	#N/A	#N/A	74	dimethylformamide	acetone oxime	C01995	75	hydroxyacetone	hydroxyacetone	C05235
#N/A	25	#N/A	#N/A	#N/A	#N/A	29	Ethanol Fragment	Ethanol	C00469	76	76	76	#N/A
#N/A	25	#N/A	#N/A	#N/A	#N/A	65	hydrated formic acid	formate	C00058	77	hydrated acetone	77	#N/A
#N/A	25	#N/A	#N/A	#N/A	#N/A	64	64	64	#N/A	78	methyl nitrate	78	#N/A
#N/A	25	#N/A	#N/A	#N/A	#N/A	71	MVK	71	#N/A	79	benzene	benzene	C01407
#N/A	25	#N/A	#N/A	#N/A	#N/A	51	hydrated methanol	methanol	C00132	80	pyridine	pyridine	C00747
#N/A	25	#N/A	#N/A	#N/A	#N/A	23	#N/A	#N/A	#N/A	81	Monoterpene Fragment	81	#N/A
#N/A	25	#N/A	#N/A	#N/A	#N/A	22	#N/A	#N/A	#N/A	82	1-methylpyrrole	82	#N/A
#N/A	25	#N/A	#N/A	#N/A	#N/A	46	dimethylamine	dimethylamine	C00543	83	hexanal	83	#N/A
#N/A	25	#N/A	#N/A	#N/A	#N/A	46	dimethylamine	dimethylamine	C00543	84	butanenitrile	2-Methylbutanenitrile	C21525
#N/A	25	#N/A	#N/A	#N/A	#N/A	74	dimethylformamide	acetone oxime	C01995	85	cyclopentanone	cyclopentanone	C00557
#N/A	25	#N/A	#N/A	#N/A	#N/A	72	acrylamide	acrylamide	C01659	86	86	86	#N/A
#N/A	25	#N/A	#N/A	#N/A	#N/A	71	MVK	71	#N/A	87	diacetyl, 2-pentanone	diacetyl	C00741
#N/A	25	#N/A	#N/A	#N/A	#N/A	97	furfural	furfural	C14279	88	ethyl acetamide	N-ethylacetamide	C21404
#N/A	25	#N/A	#N/A	#N/A	#N/A	104	benzonitrile	104	#N/A	89	pyruvate	pyruvate	C00022
#N/A	25	#N/A	#N/A	#N/A	#N/A	33	methanol	methanol	C00132	90	alanine, ethyl carbamate	alanine	C01401
#N/A	25	#N/A	#N/A	#N/A	14	63	DMS	dimethyl sulfide	C00580	91	dimethylnitramine, oxalic acid, 2,3 butanediol	(R,R)-Butane-2,3-diol	C03044
#N/A	25	#N/A	#N/A	#N/A	#N/A	62	ethanolamine	ethanolamine	C00189	92	92	92	#N/A
#N/A	25	#N/A	#N/A	#N/A	#N/A	57	alcohol fragment	acrolein	C01471	93	toluene	toluene	C01455
#N/A	25	#N/A	#N/A	#N/A	#N/A	118	118	118	#N/A	94	94	aniline	C00292
#N/A	25	#N/A	#N/A	#N/A	Inf	54	acrylonitrile	acrylonitrile	C01998	95	phenol	phenol	C00146
#N/A	25	#N/A	#N/A	#N/A	#N/A	130	130	130	#N/A	96	96	96	#N/A
#N/A	25	#N/A	#N/A	#N/A	#N/A	63	DMS	dimethyl sulfide	C00580	97	furfural	furfural	C14279
#N/A	25	#N/A	#N/A	#N/A	#N/A	32	32	32	#N/A	98	98	98	#N/A
#N/A	25	#N/A	#N/A	#N/A	#N/A	97	furfural	furfural	C14279	99	cyclohexanone	cyclohexanone	C00414
#N/A	25	#N/A	#N/A	#N/A	#N/A	63	DMS	dimethyl sulfide	C00580	100	100	Cyclohexylamine	C00571
#N/A	25	#N/A	#N/A	#N/A	Inf	43	Acetate Fragment	acetate	C00033	101	hexanal	cyclohexanol	C00854
#N/A	25	#N/A	#N/A	#N/A	#N/A	104	benzonitrile	104	#N/A	102	triethylamine	triethylamine	C14691
#N/A	25	#N/A	#N/A	#N/A	#N/A	132	132	132	#N/A	103	hexanol, ethyl propionate	pentanoic acid	#N/A
#N/A	25	#N/A	#N/A	#N/A	#N/A	80	pyridine	pyridine	C00747	104	benzonitrile	104	#N/A
#N/A	25	#N/A	#N/A	#N/A	#N/A	32	32	32	#N/A	105	styrene	styrene	C07083
#N/A	25	#N/A	#N/A	#N/A	#N/A	46	dimethylamine	dimethylamine	C00543	106	serine	serine	C00716
#N/A	25	#N/A	#N/A	#N/A	Inf	46	dimethylamine	dimethylamine	C00543	107	C8 Aromatics	benzaldehyde	C00261
#N/A	25	#N/A	#N/A	#N/A	#N/A	65	hydrated formic acid	formate	C00058	108	108	108	#N/A
#N/A	25	#N/A	#N/A	#N/A	#N/A	133	133	133	#N/A	109	cresol	4-cresol	C01468
#N/A	25	#N/A	#N/A	#N/A	#N/A	74	dimethylformamide	acetone oxime	C01995	110	110	aminophenol	#N/A
#N/A	25	#N/A	#N/A	#N/A	#N/A	52	chloramine	chloramine	C19359	111	111	111	#N/A
#N/A	25	#N/A	#N/A	#N/A	#N/A	30	NO+	Nitrite	C00088	112	112	112	#N/A
#N/A	25	#N/A	#N/A	#N/A	#N/A	104	benzonitrile	104	#N/A	113	113	113	#N/A
#N/A	25	#N/A	#N/A	#N/A	#N/A	23	#N/A	#N/A	#N/A	114	114	114	#N/A
#N/A	25	#N/A	#N/A	#N/A	#N/A	74	dimethylformamide	acetone oxime	C01995	115	115	115	#N/A
#N/A	25	#N/A	#N/A	#N/A	#N/A	46	dimethylamine	dimethylamine	C00543	116	116	116	#N/A
#N/A	25	#N/A	#N/A	#N/A	#N/A	46	dimethylamine	dimethylamine	C00543	117	117	117	#N/A
#N/A	25	#N/A	#N/A	#N/A	#N/A	33	methanol	methanol	C00132	118	118	118	#N/A
#N/A	25	#N/A	#N/A	#N/A	#N/A	70	Pyrroline	1-pyrroline	C15668	119	119	119	#N/A
#N/A	25	#N/A	#N/A	#N/A	#N/A	65	hydrated formic acid	formate	C00058	120	120	120	#N/A
#N/A	25	#N/A	#N/A	#N/A	#N/A	32	32	32	#N/A	121	121	121	#N/A
#N/A	25	#N/A	#N/A	#N/A	#N/A	74	dimethylformamide	acetone oxime	C01995	122	122	122	#N/A
#N/A	25	#N/A	#N/A	#N/A	#N/A	136	136	136	#N/A	123	2-phenylethanol	123	#N/A
#N/A	25	#N/A	#N/A	#N/A	#N/A	55	55	55	#N/A	124	124	124	#N/A
#N/A	25	#N/A	#N/A	#N/A	#N/A	59	acetone	acetone	C00207	125	125	125	#N/A
#N/A	25	#N/A	#N/A	#N/A	#N/A	64	64	64	#N/A	126	126	126	#N/A
#N/A	25	#N/A	#N/A	#N/A	#N/A	55	55	55	#N/A	127	DMTS	127	#N/A
#N/A	25	#N/A	#N/A	#N/A	#N/A	104	benzonitrile	104	#N/A	128	128	128	#N/A
#N/A	25	#N/A	#N/A	#N/A	#N/A	88	ethyl acetamide	N-ethylacetamide	C21404	129	129	129	#N/A
#N/A	25	#N/A	#N/A	#N/A	#N/A	106	serine	serine	C00716	130	130	130	#N/A
#N/A	25	#N/A	#N/A	#N/A	#N/A	133	133	133	#N/A	131	131	131	#N/A
#N/A	25	#N/A	#N/A	#N/A	#N/A	102	triethylamine	triethylamine	C14691	132	132	132	#N/A
#N/A	25	#N/A	#N/A	#N/A	#N/A	74	dimethylformamide	acetone oxime	C01995	133	133	133	#N/A
#N/A	25	#N/A	#N/A	#N/A	#N/A	91	dimethylnitramine, oxalic acid, 2,3 butanediol	(R,R)-Butane-2,3-diol	C03044	134	134	134	#N/A
#N/A	25	#N/A	#N/A	#N/A	#N/A	46	dimethylamine	dimethylamine	C00543	135	135	135	#N/A
#N/A	25	#N/A	#N/A	#N/A	#N/A	117	117	117	#N/A	136	136	136	#N/A
#N/A	25	#N/A	#N/A	#N/A	#N/A	46	dimethylamine	dimethylamine	C00543	137	Monoterpene	137	#N/A
#N/A	25	#N/A	#N/A	#N/A	#N/A	83	hexanal	83	#N/A	138	138	138	#N/A
#N/A	25	#N/A	#N/A	#N/A	#N/A	104	benzonitrile	104	#N/A	139	139	139	#N/A
#N/A	25	#N/A	#N/A	#N/A	#N/A	51	hydrated methanol	methanol	C00132	140	140	140	#N/A
#N/A	25	#N/A	#N/A	#N/A	#N/A	113	113	113	#N/A	141	141	141	#N/A
#N/A	25	#N/A	#N/A	#N/A	#N/A	24	#N/A	#N/A	#N/A	142	142	142	#N/A
#N/A	25	#N/A	#N/A	#N/A	#N/A	71	MVK	71	#N/A	143	143	143	#N/A
#N/A	25	#N/A	#N/A	#N/A	#N/A	46	dimethylamine	dimethylamine	C00543	144	144	144	#N/A
#N/A	25	#N/A	#N/A	#N/A	#N/A	118	118	118	#N/A	145	145	145	#N/A
#N/A	25	#N/A	#N/A	#N/A	#N/A	71	MVK	71	#N/A	146	146	146	#N/A
#N/A	25	#N/A	#N/A	#N/A	#N/A	60	trimethylamine	trimethylamine	C00565	147	147	147	#N/A
#N/A	25	#N/A	#N/A	#N/A	#N/A	46	dimethylamine	dimethylamine	C00543	148	148	148	#N/A
#N/A	25	#N/A	#N/A	#N/A	#N/A	128	128	128	#N/A	149	149	149	#N/A
#N/A	25	#N/A	#N/A	#N/A	#N/A	32	32	32	#N/A	150	150	150	#N/A
#N/A	26	#N/A	#N/A	#N/A	#N/A	145	145	145	#N/A	22	#N/A	#N/A	#N/A
#N/A	26	#N/A	#N/A	#N/A	#N/A	110	110	aminophenol	#N/A	23	#N/A	#N/A	#N/A
#N/A	26	#N/A	#N/A	#N/A	#N/A	51	hydrated methanol	methanol	C00132	24	#N/A	#N/A	#N/A
#N/A	26	#N/A	#N/A	#N/A	#N/A	104	benzonitrile	104	#N/A	25	#N/A	#N/A	#N/A
#N/A	26	#N/A	#N/A	#N/A	#N/A	133	133	133	#N/A	26	#N/A	#N/A	#N/A
#N/A	26	#N/A	#N/A	#N/A	#N/A	23	#N/A	#N/A	#N/A	27	#N/A	#N/A	#N/A
#N/A	26	#N/A	#N/A	#N/A	#N/A	33	methanol	methanol	C00132	28	#N/A	#N/A	#N/A
#N/A	26	#N/A	#N/A	#N/A	2	45	acetaldehyde	acetaldehyde	C00084	29	Ethanol Fragment	Ethanol	C00469
#N/A	26	#N/A	#N/A	#N/A	10	33	methanol	methanol	C00132	30	NO+	Nitrite	C00088
#N/A	26	#N/A	#N/A	#N/A	8	49	methanethiol	methanethiol	C00409	31	formaldehyde	formaldehyde	C00067
#N/A	26	#N/A	#N/A	#N/A	#N/A	133	133	133	#N/A	32	32	32	#N/A
#N/A	26	#N/A	#N/A	#N/A	8	63	DMS	dimethyl sulfide	C00580	33	methanol	methanol	C00132
#N/A	26	#N/A	#N/A	#N/A	#N/A	128	128	128	#N/A	34	hydroxylamine	hydroxylamine	C00192
#N/A	26	#N/A	#N/A	#N/A	16	46	dimethylamine	dimethylamine	C00543	35	Hydrogen Sulfide	Hydrogen Sulfide	C00283
#N/A	26	#N/A	#N/A	#N/A	#N/A	74	dimethylformamide	acetone oxime	C01995	36	#N/A	#N/A	#N/A
#N/A	26	#N/A	#N/A	#N/A	#N/A	62	ethanolamine	ethanolamine	C00189	37	#N/A	#N/A	#N/A
#N/A	26	#N/A	#N/A	#N/A	#N/A	49	methanethiol	methanethiol	C00409	38	#N/A	#N/A	#N/A
#N/A	26	#N/A	#N/A	#N/A	#N/A	81	Monoterpene Fragment	81	#N/A	39	#N/A	#N/A	#N/A
#N/A	26	#N/A	#N/A	#N/A	#N/A	51	hydrated methanol	methanol	C00132	40	40	40	#N/A
#N/A	26	#N/A	#N/A	#N/A	#N/A	33	methanol	methanol	C00132	41	Isoprene Fragment	41	#N/A
#N/A	26	#N/A	#N/A	#N/A	#N/A	83	hexanal	83	#N/A	42	acetonitrile	42	#N/A
#N/A	26	#N/A	#N/A	#N/A	#N/A	24	#N/A	#N/A	#N/A	43	Acetate Fragment	acetate	C00033
#N/A	26	#N/A	#N/A	#N/A	#N/A	106	serine	serine	C00716	44	Acetaldehyde fragment, cyanate	cyanate	C01417
#N/A	26	#N/A	#N/A	#N/A	6	49	methanethiol	methanethiol	C00409	45	acetaldehyde	acetaldehyde	C00084
#N/A	26	#N/A	#N/A	#N/A	#N/A	74	dimethylformamide	acetone oxime	C01995	46	dimethylamine	dimethylamine	C00543
#N/A	26	#N/A	#N/A	#N/A	#N/A	53	isoprene derived SOA	53	#N/A	47	formic acid	formate	C00058
#N/A	26	#N/A	#N/A	#N/A	#N/A	35	Hydrogen Sulfide	Hydrogen Sulfide	C00283	48	48	48	#N/A
#N/A	26	#N/A	#N/A	#N/A	6	35	Hydrogen Sulfide	Hydrogen Sulfide	C00283	49	methanethiol	methanethiol	C00409
#N/A	26	#N/A	#N/A	#N/A	#N/A	39	#N/A	#N/A	#N/A	50	50	50	#N/A
#N/A	26	#N/A	#N/A	#N/A	20	93	toluene	toluene	C01455	51	hydrated methanol	methanol	C00132
#N/A	26	#N/A	#N/A	#N/A	#N/A	70	Pyrroline	1-pyrroline	C15668	52	chloramine	chloramine	C19359
#N/A	26	#N/A	#N/A	#N/A	#N/A	51	hydrated methanol	methanol	C00132	53	isoprene derived SOA	53	#N/A
#N/A	26	#N/A	#N/A	#N/A	#N/A	104	benzonitrile	104	#N/A	54	acrylonitrile	acrylonitrile	C01998
#N/A	26	#N/A	#N/A	#N/A	#N/A	74	dimethylformamide	acetone oxime	C01995	55	55	55	#N/A
#N/A	26	#N/A	#N/A	#N/A	#N/A	110	110	aminophenol	#N/A	56	propanenitrile	56	#N/A
#N/A	26	#N/A	#N/A	#N/A	#N/A	63	DMS	dimethyl sulfide	C00580	57	alcohol fragment	acrolein	C01471
#N/A	26	#N/A	#N/A	#N/A	#N/A	33	methanol	methanol	C00132	58	methyl isocyanate	methyl isocyanate	#N/A
#N/A	26	#N/A	#N/A	#N/A	#N/A	130	130	130	#N/A	59	acetone	acetone	C00207
#N/A	26	#N/A	#N/A	#N/A	#N/A	130	130	130	#N/A	60	trimethylamine	trimethylamine	C00565
#N/A	26	#N/A	#N/A	#N/A	Inf	105	styrene	styrene	C07083	61	Acetic acid	acetate	C00033
#N/A	26	#N/A	#N/A	#N/A	#N/A	49	methanethiol	methanethiol	C00409	62	ethanolamine	ethanolamine	C00189
#N/A	26	#N/A	#N/A	#N/A	#N/A	40	40	40	#N/A	63	DMS	dimethyl sulfide	C00580
#N/A	26	#N/A	#N/A	#N/A	#N/A	78	methyl nitrate	78	#N/A	64	64	64	#N/A
#N/A	26	#N/A	#N/A	#N/A	10	72	acrylamide	acrylamide	C01659	65	hydrated formic acid	formate	C00058
#N/A	26	#N/A	#N/A	#N/A	#N/A	105	styrene	styrene	C07083	66	66	66	#N/A
#N/A	26	#N/A	#N/A	#N/A	#N/A	46	dimethylamine	dimethylamine	C00543	67	67	67	#N/A
#N/A	26	#N/A	#N/A	#N/A	#N/A	105	styrene	styrene	C07083	68	pyrrole	pyrrole	C19907
#N/A	26	#N/A	#N/A	#N/A	#N/A	143	143	143	#N/A	69	isoprene	isoprene	C16521
#N/A	26	#N/A	#N/A	#N/A	#N/A	117	117	117	#N/A	70	Pyrroline	1-pyrroline	C15668
#N/A	26	#N/A	#N/A	#N/A	#N/A	27	#N/A	#N/A	#N/A	71	MVK	71	#N/A
#N/A	26	#N/A	#N/A	#N/A	#N/A	127	DMTS	127	#N/A	72	acrylamide	acrylamide	C01659
#N/A	26	#N/A	#N/A	#N/A	#N/A	130	130	130	#N/A	73	2-butanone	2-butanone	#N/A
#N/A	26	#N/A	#N/A	#N/A	#N/A	82	1-methylpyrrole	82	#N/A	74	dimethylformamide	acetone oxime	C01995
#N/A	26	#N/A	#N/A	#N/A	#N/A	130	130	130	#N/A	75	hydroxyacetone	hydroxyacetone	C05235
#N/A	26	#N/A	#N/A	#N/A	#N/A	67	67	67	#N/A	76	76	76	#N/A
#N/A	26	#N/A	#N/A	#N/A	#N/A	125	125	125	#N/A	77	hydrated acetone	77	#N/A
#N/A	26	#N/A	#N/A	#N/A	#N/A	46	dimethylamine	dimethylamine	C00543	78	methyl nitrate	78	#N/A
#N/A	26	#N/A	#N/A	#N/A	#N/A	80	pyridine	pyridine	C00747	79	benzene	benzene	C01407
#N/A	26	#N/A	#N/A	#N/A	#N/A	24	#N/A	#N/A	#N/A	80	pyridine	pyridine	C00747
#N/A	26	#N/A	#N/A	#N/A	#N/A	104	benzonitrile	104	#N/A	81	Monoterpene Fragment	81	#N/A
#N/A	26	#N/A	#N/A	#N/A	#N/A	83	hexanal	83	#N/A	82	1-methylpyrrole	82	#N/A
#N/A	26	#N/A	#N/A	#N/A	#N/A	106	serine	serine	C00716	83	hexanal	83	#N/A
#N/A	26	#N/A	#N/A	#N/A	#N/A	71	MVK	71	#N/A	84	butanenitrile	2-Methylbutanenitrile	C21525
#N/A	26	#N/A	#N/A	#N/A	#N/A	70	Pyrroline	1-pyrroline	C15668	85	cyclopentanone	cyclopentanone	C00557
#N/A	26	#N/A	#N/A	#N/A	#N/A	70	Pyrroline	1-pyrroline	C15668	86	86	86	#N/A
#N/A	26	#N/A	#N/A	#N/A	#N/A	121	121	121	#N/A	87	diacetyl, 2-pentanone	diacetyl	C00741
#N/A	26	#N/A	#N/A	#N/A	#N/A	97	furfural	furfural	C14279	88	ethyl acetamide	N-ethylacetamide	C21404
#N/A	26	#N/A	#N/A	#N/A	8	63	DMS	dimethyl sulfide	C00580	89	pyruvate	pyruvate	C00022
#N/A	26	#N/A	#N/A	#N/A	#N/A	46	dimethylamine	dimethylamine	C00543	90	alanine, ethyl carbamate	alanine	C01401
#N/A	26	#N/A	#N/A	#N/A	12	51	hydrated methanol	methanol	C00132	91	dimethylnitramine, oxalic acid, 2,3 butanediol	(R,R)-Butane-2,3-diol	C03044
#N/A	26	#N/A	#N/A	#N/A	#N/A	31	formaldehyde	formaldehyde	C00067	92	92	92	#N/A
#N/A	26	#N/A	#N/A	#N/A	#N/A	110	110	aminophenol	#N/A	93	toluene	toluene	C01455
#N/A	26	#N/A	#N/A	#N/A	#N/A	105	styrene	styrene	C07083	94	94	aniline	C00292
#N/A	26	#N/A	#N/A	#N/A	#N/A	92	92	92	#N/A	95	phenol	phenol	C00146
#N/A	26	#N/A	#N/A	#N/A	#N/A	53	isoprene derived SOA	53	#N/A	96	96	96	#N/A
#N/A	26	#N/A	#N/A	#N/A	#N/A	83	hexanal	83	#N/A	97	furfural	furfural	C14279
#N/A	26	#N/A	#N/A	#N/A	#N/A	70	Pyrroline	1-pyrroline	C15668	98	98	98	#N/A
#N/A	26	#N/A	#N/A	#N/A	Inf	105	styrene	styrene	C07083	99	cyclohexanone	cyclohexanone	C00414
#N/A	26	#N/A	#N/A	#N/A	#N/A	102	triethylamine	triethylamine	C14691	100	100	Cyclohexylamine	C00571
#N/A	26	#N/A	#N/A	#N/A	#N/A	122	122	122	#N/A	101	hexanal	cyclohexanol	C00854
#N/A	26	#N/A	#N/A	#N/A	#N/A	100	100	Cyclohexylamine	C00571	102	triethylamine	triethylamine	C14691
#N/A	26	#N/A	#N/A	#N/A	#N/A	136	136	136	#N/A	103	hexanol, ethyl propionate	pentanoic acid	#N/A
#N/A	26	#N/A	#N/A	#N/A	#N/A	117	117	117	#N/A	104	benzonitrile	104	#N/A
#N/A	26	#N/A	#N/A	#N/A	#N/A	106	serine	serine	C00716	105	styrene	styrene	C07083
#N/A	26	#N/A	#N/A	#N/A	#N/A	31	formaldehyde	formaldehyde	C00067	106	serine	serine	C00716
#N/A	26	#N/A	#N/A	#N/A	#N/A	90	alanine, ethyl carbamate	alanine	C01401	107	C8 Aromatics	benzaldehyde	C00261
#N/A	26	#N/A	#N/A	#N/A	#N/A	64	64	64	#N/A	108	108	108	#N/A
#N/A	26	#N/A	#N/A	#N/A	Inf	35	Hydrogen Sulfide	Hydrogen Sulfide	C00283	109	cresol	4-cresol	C01468
#N/A	26	#N/A	#N/A	#N/A	#N/A	109	cresol	4-cresol	C01468	110	110	aminophenol	#N/A
#N/A	26	#N/A	#N/A	#N/A	#N/A	31	formaldehyde	formaldehyde	C00067	111	111	111	#N/A
#N/A	26	#N/A	#N/A	#N/A	#N/A	89	pyruvate	pyruvate	C00022	112	112	112	#N/A
#N/A	26	#N/A	#N/A	#N/A	#N/A	133	133	133	#N/A	113	113	113	#N/A
#N/A	26	#N/A	#N/A	#N/A	#N/A	94	94	aniline	C00292	114	114	114	#N/A
#N/A	26	#N/A	#N/A	#N/A	#N/A	71	MVK	71	#N/A	115	115	115	#N/A
#N/A	26	#N/A	#N/A	#N/A	#N/A	46	dimethylamine	dimethylamine	C00543	116	116	116	#N/A
#N/A	26	#N/A	#N/A	#N/A	#N/A	51	hydrated methanol	methanol	C00132	117	117	117	#N/A
#N/A	26	#N/A	#N/A	#N/A	#N/A	23	#N/A	#N/A	#N/A	118	118	118	#N/A
#N/A	26	#N/A	#N/A	#N/A	#N/A	148	148	148	#N/A	119	119	119	#N/A
#N/A	26	#N/A	#N/A	#N/A	#N/A	40	40	40	#N/A	120	120	120	#N/A
#N/A	26	#N/A	#N/A	#N/A	#N/A	94	94	aniline	C00292	121	121	121	#N/A
#N/A	26	#N/A	#N/A	#N/A	#N/A	109	cresol	4-cresol	C01468	122	122	122	#N/A
#N/A	26	#N/A	#N/A	#N/A	#N/A	32	32	32	#N/A	123	2-phenylethanol	123	#N/A
#N/A	26	#N/A	#N/A	#N/A	#N/A	22	#N/A	#N/A	#N/A	124	124	124	#N/A
#N/A	26	#N/A	#N/A	#N/A	#N/A	65	hydrated formic acid	formate	C00058	125	125	125	#N/A
#N/A	26	#N/A	#N/A	#N/A	#N/A	89	pyruvate	pyruvate	C00022	126	126	126	#N/A
#N/A	26	#N/A	#N/A	#N/A	#N/A	132	132	132	#N/A	127	DMTS	127	#N/A
#N/A	26	#N/A	#N/A	#N/A	#N/A	110	110	aminophenol	#N/A	128	128	128	#N/A
#N/A	26	#N/A	#N/A	#N/A	#N/A	67	67	67	#N/A	129	129	129	#N/A
#N/A	26	#N/A	#N/A	#N/A	#N/A	33	methanol	methanol	C00132	130	130	130	#N/A
#N/A	26	#N/A	#N/A	#N/A	#N/A	143	143	143	#N/A	131	131	131	#N/A
#N/A	26	#N/A	#N/A	#N/A	#N/A	32	32	32	#N/A	132	132	132	#N/A
#N/A	26	#N/A	#N/A	#N/A	#N/A	40	40	40	#N/A	133	133	133	#N/A
#N/A	26	#N/A	#N/A	#N/A	#N/A	112	112	112	#N/A	134	134	134	#N/A
#N/A	26	#N/A	#N/A	#N/A	#N/A	117	117	117	#N/A	135	135	135	#N/A
#N/A	26	#N/A	#N/A	#N/A	#N/A	121	121	121	#N/A	136	136	136	#N/A
#N/A	26	#N/A	#N/A	#N/A	#N/A	133	133	133	#N/A	137	Monoterpene	137	#N/A
#N/A	26	#N/A	#N/A	#N/A	#N/A	52	chloramine	chloramine	C19359	138	138	138	#N/A
#N/A	26	#N/A	#N/A	#N/A	#N/A	118	118	118	#N/A	139	139	139	#N/A
#N/A	26	#N/A	#N/A	#N/A	#N/A	86	86	86	#N/A	140	140	140	#N/A
#N/A	26	#N/A	#N/A	#N/A	#N/A	104	benzonitrile	104	#N/A	141	141	141	#N/A
#N/A	26	#N/A	#N/A	#N/A	#N/A	125	125	125	#N/A	142	142	142	#N/A
#N/A	26	#N/A	#N/A	#N/A	#N/A	104	benzonitrile	104	#N/A	143	143	143	#N/A
#N/A	26	#N/A	#N/A	#N/A	#N/A	102	triethylamine	triethylamine	C14691	144	144	144	#N/A
#N/A	26	#N/A	#N/A	#N/A	#N/A	121	121	121	#N/A	145	145	145	#N/A
#N/A	26	#N/A	#N/A	#N/A	#N/A	70	Pyrroline	1-pyrroline	C15668	146	146	146	#N/A
#N/A	26	#N/A	#N/A	#N/A	#N/A	105	styrene	styrene	C07083	147	147	147	#N/A
#N/A	26	#N/A	#N/A	#N/A	#N/A	64	64	64	#N/A	148	148	148	#N/A
#N/A	26	#N/A	#N/A	#N/A	#N/A	122	122	122	#N/A	149	149	149	#N/A
#N/A	26	#N/A	#N/A	#N/A	#N/A	117	117	117	#N/A	150	150	150	#N/A
#N/A	27	#N/A	#N/A	#N/A	#N/A	63	DMS	dimethyl sulfide	C00580	22	#N/A	#N/A	#N/A
#N/A	27	#N/A	#N/A	#N/A	#N/A	114	114	114	#N/A	23	#N/A	#N/A	#N/A
#N/A	27	#N/A	#N/A	#N/A	#N/A	65	hydrated formic acid	formate	C00058	24	#N/A	#N/A	#N/A
#N/A	27	#N/A	#N/A	#N/A	#N/A	34	hydroxylamine	hydroxylamine	C00192	25	#N/A	#N/A	#N/A
#N/A	27	#N/A	#N/A	#N/A	#N/A	143	143	143	#N/A	26	#N/A	#N/A	#N/A
#N/A	27	#N/A	#N/A	#N/A	#N/A	130	130	130	#N/A	27	#N/A	#N/A	#N/A
#N/A	27	#N/A	#N/A	#N/A	#N/A	136	136	136	#N/A	28	#N/A	#N/A	#N/A
#N/A	27	#N/A	#N/A	#N/A	#N/A	77	hydrated acetone	77	#N/A	29	Ethanol Fragment	Ethanol	C00469
#N/A	27	#N/A	#N/A	#N/A	14	72	acrylamide	acrylamide	C01659	30	NO+	Nitrite	C00088
#N/A	27	#N/A	#N/A	#N/A	#N/A	71	MVK	71	#N/A	31	formaldehyde	formaldehyde	C00067
#N/A	27	#N/A	#N/A	#N/A	#N/A	119	119	119	#N/A	32	32	32	#N/A
#N/A	27	#N/A	#N/A	#N/A	6	46	dimethylamine	dimethylamine	C00543	33	methanol	methanol	C00132
#N/A	27	#N/A	#N/A	#N/A	#N/A	132	132	132	#N/A	34	hydroxylamine	hydroxylamine	C00192
#N/A	27	#N/A	#N/A	#N/A	#N/A	146	146	146	#N/A	35	Hydrogen Sulfide	Hydrogen Sulfide	C00283
#N/A	27	#N/A	#N/A	#N/A	#N/A	64	64	64	#N/A	36	#N/A	#N/A	#N/A
#N/A	27	#N/A	#N/A	#N/A	#N/A	104	benzonitrile	104	#N/A	37	#N/A	#N/A	#N/A
#N/A	27	#N/A	#N/A	#N/A	#N/A	133	133	133	#N/A	38	#N/A	#N/A	#N/A
#N/A	27	#N/A	#N/A	#N/A	#N/A	34	hydroxylamine	hydroxylamine	C00192	39	#N/A	#N/A	#N/A
#N/A	27	#N/A	#N/A	#N/A	#N/A	134	134	134	#N/A	40	40	40	#N/A
#N/A	27	#N/A	#N/A	#N/A	#N/A	119	119	119	#N/A	41	Isoprene Fragment	41	#N/A
#N/A	27	#N/A	#N/A	#N/A	#N/A	59	acetone	acetone	C00207	42	acetonitrile	42	#N/A
#N/A	27	#N/A	#N/A	#N/A	#N/A	40	40	40	#N/A	43	Acetate Fragment	acetate	C00033
#N/A	27	#N/A	#N/A	#N/A	#N/A	32	32	32	#N/A	44	Acetaldehyde fragment, cyanate	cyanate	C01417
#N/A	27	#N/A	#N/A	#N/A	#N/A	134	134	134	#N/A	45	acetaldehyde	acetaldehyde	C00084
#N/A	27	#N/A	#N/A	#N/A	#N/A	97	furfural	furfural	C14279	46	dimethylamine	dimethylamine	C00543
#N/A	27	#N/A	#N/A	#N/A	10	72	acrylamide	acrylamide	C01659	47	formic acid	formate	C00058
#N/A	27	#N/A	#N/A	#N/A	#N/A	148	148	148	#N/A	48	48	48	#N/A
#N/A	27	#N/A	#N/A	#N/A	#N/A	94	94	aniline	C00292	49	methanethiol	methanethiol	C00409
#N/A	27	#N/A	#N/A	#N/A	#N/A	118	118	118	#N/A	50	50	50	#N/A
#N/A	27	#N/A	#N/A	#N/A	#N/A	50	50	50	#N/A	51	hydrated methanol	methanol	C00132
#N/A	27	#N/A	#N/A	#N/A	#N/A	102	triethylamine	triethylamine	C14691	52	chloramine	chloramine	C19359
#N/A	27	#N/A	#N/A	#N/A	#N/A	65	hydrated formic acid	formate	C00058	53	isoprene derived SOA	53	#N/A
#N/A	27	#N/A	#N/A	#N/A	#N/A	104	benzonitrile	104	#N/A	54	acrylonitrile	acrylonitrile	C01998
#N/A	27	#N/A	#N/A	#N/A	#N/A	54	acrylonitrile	acrylonitrile	C01998	55	55	55	#N/A
#N/A	27	#N/A	#N/A	#N/A	#N/A	32	32	32	#N/A	56	propanenitrile	56	#N/A
#N/A	27	#N/A	#N/A	#N/A	#N/A	106	serine	serine	C00716	57	alcohol fragment	acrolein	C01471
#N/A	27	#N/A	#N/A	#N/A	#N/A	31	formaldehyde	formaldehyde	C00067	58	methyl isocyanate	methyl isocyanate	#N/A
#N/A	27	#N/A	#N/A	#N/A	#N/A	32	32	32	#N/A	59	acetone	acetone	C00207
#N/A	27	#N/A	#N/A	#N/A	#N/A	110	110	aminophenol	#N/A	60	trimethylamine	trimethylamine	C00565
#N/A	27	#N/A	#N/A	#N/A	#N/A	32	32	32	#N/A	61	Acetic acid	acetate	C00033
#N/A	27	#N/A	#N/A	#N/A	#N/A	112	112	112	#N/A	62	ethanolamine	ethanolamine	C00189
#N/A	27	#N/A	#N/A	#N/A	18	51	hydrated methanol	methanol	C00132	63	DMS	dimethyl sulfide	C00580
#N/A	27	#N/A	#N/A	#N/A	#N/A	94	94	aniline	C00292	64	64	64	#N/A
#N/A	27	#N/A	#N/A	#N/A	#N/A	71	MVK	71	#N/A	65	hydrated formic acid	formate	C00058
#N/A	27	#N/A	#N/A	#N/A	#N/A	60	trimethylamine	trimethylamine	C00565	66	66	66	#N/A
#N/A	27	#N/A	#N/A	#N/A	#N/A	114	114	114	#N/A	67	67	67	#N/A
#N/A	27	#N/A	#N/A	#N/A	#N/A	37	#N/A	#N/A	#N/A	68	pyrrole	pyrrole	C19907
#N/A	27	#N/A	#N/A	#N/A	22	46	dimethylamine	dimethylamine	C00543	69	isoprene	isoprene	C16521
#N/A	27	#N/A	#N/A	#N/A	#N/A	118	118	118	#N/A	70	Pyrroline	1-pyrroline	C15668
#N/A	27	#N/A	#N/A	#N/A	#N/A	100	100	Cyclohexylamine	C00571	71	MVK	71	#N/A
#N/A	27	#N/A	#N/A	#N/A	#N/A	74	dimethylformamide	acetone oxime	C01995	72	acrylamide	acrylamide	C01659
#N/A	27	#N/A	#N/A	#N/A	#N/A	71	MVK	71	#N/A	73	2-butanone	2-butanone	#N/A
#N/A	27	#N/A	#N/A	#N/A	#N/A	97	furfural	furfural	C14279	74	dimethylformamide	acetone oxime	C01995
#N/A	27	#N/A	#N/A	#N/A	#N/A	128	128	128	#N/A	75	hydroxyacetone	hydroxyacetone	C05235
#N/A	27	#N/A	#N/A	#N/A	#N/A	100	100	Cyclohexylamine	C00571	76	76	76	#N/A
#N/A	27	#N/A	#N/A	#N/A	#N/A	50	50	50	#N/A	77	hydrated acetone	77	#N/A
#N/A	27	#N/A	#N/A	#N/A	#N/A	114	114	114	#N/A	78	methyl nitrate	78	#N/A
#N/A	27	#N/A	#N/A	#N/A	Inf	65	hydrated formic acid	formate	C00058	79	benzene	benzene	C01407
#N/A	27	#N/A	#N/A	#N/A	#N/A	45	acetaldehyde	acetaldehyde	C00084	80	pyridine	pyridine	C00747
#N/A	27	#N/A	#N/A	#N/A	#N/A	106	serine	serine	C00716	81	Monoterpene Fragment	81	#N/A
#N/A	27	#N/A	#N/A	#N/A	#N/A	88	ethyl acetamide	N-ethylacetamide	C21404	82	1-methylpyrrole	82	#N/A
#N/A	27	#N/A	#N/A	#N/A	#N/A	46	dimethylamine	dimethylamine	C00543	83	hexanal	83	#N/A
#N/A	27	#N/A	#N/A	#N/A	#N/A	51	hydrated methanol	methanol	C00132	84	butanenitrile	2-Methylbutanenitrile	C21525
#N/A	27	#N/A	#N/A	#N/A	#N/A	63	DMS	dimethyl sulfide	C00580	85	cyclopentanone	cyclopentanone	C00557
#N/A	27	#N/A	#N/A	#N/A	#N/A	32	32	32	#N/A	86	86	86	#N/A
#N/A	27	#N/A	#N/A	#N/A	#N/A	32	32	32	#N/A	87	diacetyl, 2-pentanone	diacetyl	C00741
#N/A	27	#N/A	#N/A	#N/A	#N/A	64	64	64	#N/A	88	ethyl acetamide	N-ethylacetamide	C21404
#N/A	27	#N/A	#N/A	#N/A	#N/A	136	136	136	#N/A	89	pyruvate	pyruvate	C00022
#N/A	27	#N/A	#N/A	#N/A	#N/A	148	148	148	#N/A	90	alanine, ethyl carbamate	alanine	C01401
#N/A	27	#N/A	#N/A	#N/A	#N/A	32	32	32	#N/A	91	dimethylnitramine, oxalic acid, 2,3 butanediol	(R,R)-Butane-2,3-diol	C03044
#N/A	27	#N/A	#N/A	#N/A	#N/A	49	methanethiol	methanethiol	C00409	92	92	92	#N/A
#N/A	27	#N/A	#N/A	#N/A	#N/A	50	50	50	#N/A	93	toluene	toluene	C01455
#N/A	27	#N/A	#N/A	#N/A	#N/A	65	hydrated formic acid	formate	C00058	94	94	aniline	C00292
#N/A	27	#N/A	#N/A	#N/A	Inf	29	Ethanol Fragment	Ethanol	C00469	95	phenol	phenol	C00146
#N/A	27	#N/A	#N/A	#N/A	#N/A	71	MVK	71	#N/A	96	96	96	#N/A
#N/A	27	#N/A	#N/A	#N/A	#N/A	86	86	86	#N/A	97	furfural	furfural	C14279
#N/A	27	#N/A	#N/A	#N/A	#N/A	71	MVK	71	#N/A	98	98	98	#N/A
#N/A	27	#N/A	#N/A	#N/A	#N/A	84	butanenitrile	2-Methylbutanenitrile	C21525	99	cyclohexanone	cyclohexanone	C00414
#N/A	27	#N/A	#N/A	#N/A	#N/A	114	114	114	#N/A	100	100	Cyclohexylamine	C00571
#N/A	27	#N/A	#N/A	#N/A	Inf	89	pyruvate	pyruvate	C00022	101	hexanal	cyclohexanol	C00854
#N/A	27	#N/A	#N/A	#N/A	#N/A	100	100	Cyclohexylamine	C00571	102	triethylamine	triethylamine	C14691
#N/A	27	#N/A	#N/A	#N/A	#N/A	46	dimethylamine	dimethylamine	C00543	103	hexanol, ethyl propionate	pentanoic acid	#N/A
#N/A	27	#N/A	#N/A	#N/A	#N/A	148	148	148	#N/A	104	benzonitrile	104	#N/A
#N/A	27	#N/A	#N/A	#N/A	#N/A	137	Monoterpene	137	#N/A	105	styrene	styrene	C07083
#N/A	27	#N/A	#N/A	#N/A	#N/A	110	110	aminophenol	#N/A	106	serine	serine	C00716
#N/A	27	#N/A	#N/A	#N/A	#N/A	149	149	149	#N/A	107	C8 Aromatics	benzaldehyde	C00261
#N/A	27	#N/A	#N/A	#N/A	#N/A	52	chloramine	chloramine	C19359	108	108	108	#N/A
#N/A	27	#N/A	#N/A	#N/A	#N/A	134	134	134	#N/A	109	cresol	4-cresol	C01468
#N/A	27	#N/A	#N/A	#N/A	#N/A	46	dimethylamine	dimethylamine	C00543	110	110	aminophenol	#N/A
#N/A	27	#N/A	#N/A	#N/A	#N/A	74	dimethylformamide	acetone oxime	C01995	111	111	111	#N/A
#N/A	27	#N/A	#N/A	#N/A	#N/A	100	100	Cyclohexylamine	C00571	112	112	112	#N/A
#N/A	27	#N/A	#N/A	#N/A	#N/A	104	benzonitrile	104	#N/A	113	113	113	#N/A
#N/A	27	#N/A	#N/A	#N/A	#N/A	46	dimethylamine	dimethylamine	C00543	114	114	114	#N/A
#N/A	27	#N/A	#N/A	#N/A	#N/A	97	furfural	furfural	C14279	115	115	115	#N/A
#N/A	27	#N/A	#N/A	#N/A	#N/A	46	dimethylamine	dimethylamine	C00543	116	116	116	#N/A
#N/A	27	#N/A	#N/A	#N/A	#N/A	59	acetone	acetone	C00207	117	117	117	#N/A
#N/A	27	#N/A	#N/A	#N/A	#N/A	113	113	113	#N/A	118	118	118	#N/A
#N/A	27	#N/A	#N/A	#N/A	#N/A	71	MVK	71	#N/A	119	119	119	#N/A
#N/A	27	#N/A	#N/A	#N/A	#N/A	144	144	144	#N/A	120	120	120	#N/A
#N/A	27	#N/A	#N/A	#N/A	#N/A	71	MVK	71	#N/A	121	121	121	#N/A
#N/A	27	#N/A	#N/A	#N/A	#N/A	86	86	86	#N/A	122	122	122	#N/A
#N/A	27	#N/A	#N/A	#N/A	#N/A	139	139	139	#N/A	123	2-phenylethanol	123	#N/A
#N/A	27	#N/A	#N/A	#N/A	#N/A	21	#N/A	#N/A	#N/A	124	124	124	#N/A
#N/A	27	#N/A	#N/A	#N/A	#N/A	51	hydrated methanol	methanol	C00132	125	125	125	#N/A
#N/A	27	#N/A	#N/A	#N/A	#N/A	53	isoprene derived SOA	53	#N/A	126	126	126	#N/A
#N/A	27	#N/A	#N/A	#N/A	#N/A	46	dimethylamine	dimethylamine	C00543	127	DMTS	127	#N/A
#N/A	27	#N/A	#N/A	#N/A	#N/A	64	64	64	#N/A	128	128	128	#N/A
#N/A	27	#N/A	#N/A	#N/A	#N/A	71	MVK	71	#N/A	129	129	129	#N/A
#N/A	27	#N/A	#N/A	#N/A	#N/A	122	122	122	#N/A	130	130	130	#N/A
#N/A	27	#N/A	#N/A	#N/A	#N/A	136	136	136	#N/A	131	131	131	#N/A
#N/A	27	#N/A	#N/A	#N/A	#N/A	22	#N/A	#N/A	#N/A	132	132	132	#N/A
#N/A	27	#N/A	#N/A	#N/A	#N/A	80	pyridine	pyridine	C00747	133	133	133	#N/A
#N/A	27	#N/A	#N/A	#N/A	#N/A	148	148	148	#N/A	134	134	134	#N/A
#N/A	27	#N/A	#N/A	#N/A	#N/A	33	methanol	methanol	C00132	135	135	135	#N/A
#N/A	27	#N/A	#N/A	#N/A	#N/A	106	serine	serine	C00716	136	136	136	#N/A
#N/A	27	#N/A	#N/A	#N/A	#N/A	127	DMTS	127	#N/A	137	Monoterpene	137	#N/A
#N/A	27	#N/A	#N/A	#N/A	#N/A	100	100	Cyclohexylamine	C00571	138	138	138	#N/A
#N/A	27	#N/A	#N/A	#N/A	#N/A	100	100	Cyclohexylamine	C00571	139	139	139	#N/A
#N/A	27	#N/A	#N/A	#N/A	#N/A	111	111	111	#N/A	140	140	140	#N/A
#N/A	27	#N/A	#N/A	#N/A	#N/A	128	128	128	#N/A	141	141	141	#N/A
#N/A	27	#N/A	#N/A	#N/A	#N/A	46	dimethylamine	dimethylamine	C00543	142	142	142	#N/A
#N/A	27	#N/A	#N/A	#N/A	#N/A	134	134	134	#N/A	143	143	143	#N/A
#N/A	27	#N/A	#N/A	#N/A	#N/A	51	hydrated methanol	methanol	C00132	144	144	144	#N/A
#N/A	27	#N/A	#N/A	#N/A	#N/A	54	acrylonitrile	acrylonitrile	C01998	145	145	145	#N/A
#N/A	27	#N/A	#N/A	#N/A	#N/A	100	100	Cyclohexylamine	C00571	146	146	146	#N/A
#N/A	27	#N/A	#N/A	#N/A	#N/A	32	32	32	#N/A	147	147	147	#N/A
#N/A	27	#N/A	#N/A	#N/A	#N/A	46	dimethylamine	dimethylamine	C00543	148	148	148	#N/A
#N/A	27	#N/A	#N/A	#N/A	#N/A	46	dimethylamine	dimethylamine	C00543	149	149	149	#N/A
#N/A	27	#N/A	#N/A	#N/A	#N/A	59	acetone	acetone	C00207	150	150	150	#N/A
#N/A	28	#N/A	#N/A	#N/A	#N/A	51	hydrated methanol	methanol	C00132	22	#N/A	#N/A	#N/A
#N/A	28	#N/A	#N/A	#N/A	#N/A	49	methanethiol	methanethiol	C00409	23	#N/A	#N/A	#N/A
#N/A	28	#N/A	#N/A	#N/A	#N/A	51	hydrated methanol	methanol	C00132	24	#N/A	#N/A	#N/A
#N/A	28	#N/A	#N/A	#N/A	#N/A	104	benzonitrile	104	#N/A	25	#N/A	#N/A	#N/A
#N/A	28	#N/A	#N/A	#N/A	#N/A	64	64	64	#N/A	26	#N/A	#N/A	#N/A
#N/A	28	#N/A	#N/A	#N/A	#N/A	144	144	144	#N/A	27	#N/A	#N/A	#N/A
#N/A	28	#N/A	#N/A	#N/A	#N/A	33	methanol	methanol	C00132	28	#N/A	#N/A	#N/A
#N/A	28	#N/A	#N/A	#N/A	#N/A	132	132	132	#N/A	29	Ethanol Fragment	Ethanol	C00469
#N/A	28	#N/A	#N/A	#N/A	Inf	91	dimethylnitramine, oxalic acid, 2,3 butanediol	(R,R)-Butane-2,3-diol	C03044	30	NO+	Nitrite	C00088
#N/A	28	#N/A	#N/A	#N/A	#N/A	104	benzonitrile	104	#N/A	31	formaldehyde	formaldehyde	C00067
#N/A	28	#N/A	#N/A	#N/A	#N/A	39	#N/A	#N/A	#N/A	32	32	32	#N/A
#N/A	28	#N/A	#N/A	#N/A	#N/A	110	110	aminophenol	#N/A	33	methanol	methanol	C00132
#N/A	28	#N/A	#N/A	#N/A	#N/A	144	144	144	#N/A	34	hydroxylamine	hydroxylamine	C00192
#N/A	28	#N/A	#N/A	#N/A	16	46	dimethylamine	dimethylamine	C00543	35	Hydrogen Sulfide	Hydrogen Sulfide	C00283
#N/A	28	#N/A	#N/A	#N/A	#N/A	132	132	132	#N/A	36	#N/A	#N/A	#N/A
#N/A	28	#N/A	#N/A	#N/A	#N/A	53	isoprene derived SOA	53	#N/A	37	#N/A	#N/A	#N/A
#N/A	28	#N/A	#N/A	#N/A	#N/A	148	148	148	#N/A	38	#N/A	#N/A	#N/A
#N/A	28	#N/A	#N/A	#N/A	#N/A	70	Pyrroline	1-pyrroline	C15668	39	#N/A	#N/A	#N/A
#N/A	28	#N/A	#N/A	#N/A	#N/A	50	50	50	#N/A	40	40	40	#N/A
#N/A	28	#N/A	#N/A	#N/A	#N/A	51	hydrated methanol	methanol	C00132	41	Isoprene Fragment	41	#N/A
#N/A	28	#N/A	#N/A	#N/A	#N/A	113	113	113	#N/A	42	acetonitrile	42	#N/A
#N/A	28	#N/A	#N/A	#N/A	#N/A	133	133	133	#N/A	43	Acetate Fragment	acetate	C00033
#N/A	28	#N/A	#N/A	#N/A	#N/A	128	128	128	#N/A	44	Acetaldehyde fragment, cyanate	cyanate	C01417
#N/A	28	#N/A	#N/A	#N/A	#N/A	104	benzonitrile	104	#N/A	45	acetaldehyde	acetaldehyde	C00084
#N/A	28	#N/A	#N/A	#N/A	#N/A	32	32	32	#N/A	46	dimethylamine	dimethylamine	C00543
#N/A	28	#N/A	#N/A	#N/A	#N/A	115	115	115	#N/A	47	formic acid	formate	C00058
#N/A	28	#N/A	#N/A	#N/A	#N/A	46	dimethylamine	dimethylamine	C00543	48	48	48	#N/A
#N/A	28	#N/A	#N/A	#N/A	#N/A	100	100	Cyclohexylamine	C00571	49	methanethiol	methanethiol	C00409
#N/A	28	#N/A	#N/A	#N/A	#N/A	38	#N/A	#N/A	#N/A	50	50	50	#N/A
#N/A	28	#N/A	#N/A	#N/A	#N/A	141	141	141	#N/A	51	hydrated methanol	methanol	C00132
#N/A	28	#N/A	#N/A	#N/A	#N/A	70	Pyrroline	1-pyrroline	C15668	52	chloramine	chloramine	C19359
#N/A	28	#N/A	#N/A	#N/A	#N/A	33	methanol	methanol	C00132	53	isoprene derived SOA	53	#N/A
#N/A	28	#N/A	#N/A	#N/A	#N/A	127	DMTS	127	#N/A	54	acrylonitrile	acrylonitrile	C01998
#N/A	28	#N/A	#N/A	#N/A	#N/A	133	133	133	#N/A	55	55	55	#N/A
#N/A	28	#N/A	#N/A	#N/A	#N/A	65	hydrated formic acid	formate	C00058	56	propanenitrile	56	#N/A
#N/A	28	#N/A	#N/A	#N/A	#N/A	133	133	133	#N/A	57	alcohol fragment	acrolein	C01471
#N/A	28	#N/A	#N/A	#N/A	#N/A	97	furfural	furfural	C14279	58	methyl isocyanate	methyl isocyanate	#N/A
#N/A	28	#N/A	#N/A	#N/A	14	46	dimethylamine	dimethylamine	C00543	59	acetone	acetone	C00207
#N/A	28	#N/A	#N/A	#N/A	#N/A	136	136	136	#N/A	60	trimethylamine	trimethylamine	C00565
#N/A	28	#N/A	#N/A	#N/A	#N/A	132	132	132	#N/A	61	Acetic acid	acetate	C00033
#N/A	28	#N/A	#N/A	#N/A	#N/A	144	144	144	#N/A	62	ethanolamine	ethanolamine	C00189
#N/A	28	#N/A	#N/A	#N/A	18	51	hydrated methanol	methanol	C00132	63	DMS	dimethyl sulfide	C00580
#N/A	28	#N/A	#N/A	#N/A	#N/A	24	#N/A	#N/A	#N/A	64	64	64	#N/A
#N/A	28	#N/A	#N/A	#N/A	#N/A	136	136	136	#N/A	65	hydrated formic acid	formate	C00058
#N/A	28	#N/A	#N/A	#N/A	#N/A	100	100	Cyclohexylamine	C00571	66	66	66	#N/A
#N/A	28	#N/A	#N/A	#N/A	#N/A	97	furfural	furfural	C14279	67	67	67	#N/A
#N/A	28	#N/A	#N/A	#N/A	#N/A	32	32	32	#N/A	68	pyrrole	pyrrole	C19907
#N/A	28	#N/A	#N/A	#N/A	#N/A	22	#N/A	#N/A	#N/A	69	isoprene	isoprene	C16521
#N/A	28	#N/A	#N/A	#N/A	#N/A	128	128	128	#N/A	70	Pyrroline	1-pyrroline	C15668
#N/A	28	#N/A	#N/A	#N/A	#N/A	123	2-phenylethanol	123	#N/A	71	MVK	71	#N/A
#N/A	28	#N/A	#N/A	#N/A	#N/A	74	dimethylformamide	acetone oxime	C01995	72	acrylamide	acrylamide	C01659
#N/A	28	#N/A	#N/A	#N/A	#N/A	72	acrylamide	acrylamide	C01659	73	2-butanone	2-butanone	#N/A
#N/A	28	#N/A	#N/A	#N/A	#N/A	49	methanethiol	methanethiol	C00409	74	dimethylformamide	acetone oxime	C01995
#N/A	28	#N/A	#N/A	#N/A	#N/A	38	#N/A	#N/A	#N/A	75	hydroxyacetone	hydroxyacetone	C05235
#N/A	28	#N/A	#N/A	#N/A	#N/A	46	dimethylamine	dimethylamine	C00543	76	76	76	#N/A
#N/A	28	#N/A	#N/A	#N/A	#N/A	94	94	aniline	C00292	77	hydrated acetone	77	#N/A
#N/A	28	#N/A	#N/A	#N/A	#N/A	24	#N/A	#N/A	#N/A	78	methyl nitrate	78	#N/A
#N/A	28	#N/A	#N/A	#N/A	#N/A	100	100	Cyclohexylamine	C00571	79	benzene	benzene	C01407
#N/A	28	#N/A	#N/A	#N/A	#N/A	113	113	113	#N/A	80	pyridine	pyridine	C00747
#N/A	28	#N/A	#N/A	#N/A	#N/A	32	32	32	#N/A	81	Monoterpene Fragment	81	#N/A
#N/A	28	#N/A	#N/A	#N/A	#N/A	83	hexanal	83	#N/A	82	1-methylpyrrole	82	#N/A
#N/A	28	#N/A	#N/A	#N/A	#N/A	46	dimethylamine	dimethylamine	C00543	83	hexanal	83	#N/A
#N/A	28	#N/A	#N/A	#N/A	#N/A	46	dimethylamine	dimethylamine	C00543	84	butanenitrile	2-Methylbutanenitrile	C21525
#N/A	28	#N/A	#N/A	#N/A	#N/A	53	isoprene derived SOA	53	#N/A	85	cyclopentanone	cyclopentanone	C00557
#N/A	28	#N/A	#N/A	#N/A	#N/A	132	132	132	#N/A	86	86	86	#N/A
#N/A	28	#N/A	#N/A	#N/A	Inf	51	hydrated methanol	methanol	C00132	87	diacetyl, 2-pentanone	diacetyl	C00741
#N/A	28	#N/A	#N/A	#N/A	#N/A	97	furfural	furfural	C14279	88	ethyl acetamide	N-ethylacetamide	C21404
#N/A	28	#N/A	#N/A	#N/A	#N/A	83	hexanal	83	#N/A	89	pyruvate	pyruvate	C00022
#N/A	28	#N/A	#N/A	#N/A	#N/A	51	hydrated methanol	methanol	C00132	90	alanine, ethyl carbamate	alanine	C01401
#N/A	28	#N/A	#N/A	#N/A	#N/A	114	114	114	#N/A	91	dimethylnitramine, oxalic acid, 2,3 butanediol	(R,R)-Butane-2,3-diol	C03044
#N/A	28	#N/A	#N/A	#N/A	#N/A	79	benzene	benzene	C01407	92	92	92	#N/A
#N/A	28	#N/A	#N/A	#N/A	Inf	51	hydrated methanol	methanol	C00132	93	toluene	toluene	C01455
#N/A	28	#N/A	#N/A	#N/A	#N/A	104	benzonitrile	104	#N/A	94	94	aniline	C00292
#N/A	28	#N/A	#N/A	#N/A	Inf	33	methanol	methanol	C00132	95	phenol	phenol	C00146
#N/A	28	#N/A	#N/A	#N/A	#N/A	132	132	132	#N/A	96	96	96	#N/A
#N/A	28	#N/A	#N/A	#N/A	#N/A	146	146	146	#N/A	97	furfural	furfural	C14279
#N/A	28	#N/A	#N/A	#N/A	#N/A	135	135	135	#N/A	98	98	98	#N/A
#N/A	28	#N/A	#N/A	#N/A	#N/A	32	32	32	#N/A	99	cyclohexanone	cyclohexanone	C00414
#N/A	28	#N/A	#N/A	#N/A	#N/A	46	dimethylamine	dimethylamine	C00543	100	100	Cyclohexylamine	C00571
#N/A	28	#N/A	#N/A	#N/A	Inf	69	isoprene	isoprene	C16521	101	hexanal	cyclohexanol	C00854
#N/A	28	#N/A	#N/A	#N/A	#N/A	51	hydrated methanol	methanol	C00132	102	triethylamine	triethylamine	C14691
#N/A	28	#N/A	#N/A	#N/A	#N/A	113	113	113	#N/A	103	hexanol, ethyl propionate	pentanoic acid	#N/A
#N/A	28	#N/A	#N/A	#N/A	#N/A	33	methanol	methanol	C00132	104	benzonitrile	104	#N/A
#N/A	28	#N/A	#N/A	#N/A	#N/A	74	dimethylformamide	acetone oxime	C01995	105	styrene	styrene	C07083
#N/A	28	#N/A	#N/A	#N/A	#N/A	46	dimethylamine	dimethylamine	C00543	106	serine	serine	C00716
#N/A	28	#N/A	#N/A	#N/A	#N/A	102	triethylamine	triethylamine	C14691	107	C8 Aromatics	benzaldehyde	C00261
#N/A	28	#N/A	#N/A	#N/A	#N/A	148	148	148	#N/A	108	108	108	#N/A
#N/A	28	#N/A	#N/A	#N/A	Inf	34	hydroxylamine	hydroxylamine	C00192	109	cresol	4-cresol	C01468
#N/A	28	#N/A	#N/A	#N/A	#N/A	112	112	112	#N/A	110	110	aminophenol	#N/A
#N/A	28	#N/A	#N/A	#N/A	#N/A	92	92	92	#N/A	111	111	111	#N/A
#N/A	28	#N/A	#N/A	#N/A	#N/A	113	113	113	#N/A	112	112	112	#N/A
#N/A	28	#N/A	#N/A	#N/A	#N/A	49	methanethiol	methanethiol	C00409	113	113	113	#N/A
#N/A	28	#N/A	#N/A	#N/A	#N/A	24	#N/A	#N/A	#N/A	114	114	114	#N/A
#N/A	28	#N/A	#N/A	#N/A	#N/A	132	132	132	#N/A	115	115	115	#N/A
#N/A	28	#N/A	#N/A	#N/A	#N/A	45	acetaldehyde	acetaldehyde	C00084	116	116	116	#N/A
#N/A	28	#N/A	#N/A	#N/A	#N/A	53	isoprene derived SOA	53	#N/A	117	117	117	#N/A
#N/A	28	#N/A	#N/A	#N/A	#N/A	78	methyl nitrate	78	#N/A	118	118	118	#N/A
#N/A	28	#N/A	#N/A	#N/A	#N/A	50	50	50	#N/A	119	119	119	#N/A
#N/A	28	#N/A	#N/A	#N/A	#N/A	53	isoprene derived SOA	53	#N/A	120	120	120	#N/A
#N/A	28	#N/A	#N/A	#N/A	#N/A	127	DMTS	127	#N/A	121	121	121	#N/A
#N/A	28	#N/A	#N/A	#N/A	#N/A	63	DMS	dimethyl sulfide	C00580	122	122	122	#N/A
#N/A	28	#N/A	#N/A	#N/A	#N/A	107	C8 Aromatics	benzaldehyde	C00261	123	2-phenylethanol	123	#N/A
#N/A	28	#N/A	#N/A	#N/A	#N/A	32	32	32	#N/A	124	124	124	#N/A
#N/A	28	#N/A	#N/A	#N/A	#N/A	51	hydrated methanol	methanol	C00132	125	125	125	#N/A
#N/A	28	#N/A	#N/A	#N/A	#N/A	39	#N/A	#N/A	#N/A	126	126	126	#N/A
#N/A	28	#N/A	#N/A	#N/A	#N/A	104	benzonitrile	104	#N/A	127	DMTS	127	#N/A
#N/A	28	#N/A	#N/A	#N/A	#N/A	117	117	117	#N/A	128	128	128	#N/A
#N/A	28	#N/A	#N/A	#N/A	#N/A	83	hexanal	83	#N/A	129	129	129	#N/A
#N/A	28	#N/A	#N/A	#N/A	#N/A	132	132	132	#N/A	130	130	130	#N/A
#N/A	28	#N/A	#N/A	#N/A	#N/A	91	dimethylnitramine, oxalic acid, 2,3 butanediol	(R,R)-Butane-2,3-diol	C03044	131	131	131	#N/A
#N/A	28	#N/A	#N/A	#N/A	#N/A	60	trimethylamine	trimethylamine	C00565	132	132	132	#N/A
#N/A	28	#N/A	#N/A	#N/A	#N/A	55	55	55	#N/A	133	133	133	#N/A
#N/A	28	#N/A	#N/A	#N/A	#N/A	63	DMS	dimethyl sulfide	C00580	134	134	134	#N/A
#N/A	28	#N/A	#N/A	#N/A	#N/A	32	32	32	#N/A	135	135	135	#N/A
#N/A	28	#N/A	#N/A	#N/A	#N/A	65	hydrated formic acid	formate	C00058	136	136	136	#N/A
#N/A	28	#N/A	#N/A	#N/A	#N/A	57	alcohol fragment	acrolein	C01471	137	Monoterpene	137	#N/A
#N/A	28	#N/A	#N/A	#N/A	#N/A	136	136	136	#N/A	138	138	138	#N/A
#N/A	28	#N/A	#N/A	#N/A	#N/A	52	chloramine	chloramine	C19359	139	139	139	#N/A
#N/A	28	#N/A	#N/A	#N/A	#N/A	83	hexanal	83	#N/A	140	140	140	#N/A
#N/A	28	#N/A	#N/A	#N/A	#N/A	55	55	55	#N/A	141	141	141	#N/A
#N/A	28	#N/A	#N/A	#N/A	#N/A	132	132	132	#N/A	142	142	142	#N/A
#N/A	28	#N/A	#N/A	#N/A	#N/A	24	#N/A	#N/A	#N/A	143	143	143	#N/A
#N/A	28	#N/A	#N/A	#N/A	#N/A	71	MVK	71	#N/A	144	144	144	#N/A
#N/A	28	#N/A	#N/A	#N/A	#N/A	137	Monoterpene	137	#N/A	145	145	145	#N/A
#N/A	28	#N/A	#N/A	#N/A	#N/A	60	trimethylamine	trimethylamine	C00565	146	146	146	#N/A
#N/A	28	#N/A	#N/A	#N/A	#N/A	148	148	148	#N/A	147	147	147	#N/A
#N/A	28	#N/A	#N/A	#N/A	#N/A	64	64	64	#N/A	148	148	148	#N/A
#N/A	28	#N/A	#N/A	#N/A	#N/A	115	115	115	#N/A	149	149	149	#N/A
#N/A	28	#N/A	#N/A	#N/A	#N/A	142	142	142	#N/A	150	150	150	#N/A
#N/A	29	Ethanol Fragment	Ethanol	C00469	#N/A	35	Hydrogen Sulfide	Hydrogen Sulfide	C00283	22	#N/A	#N/A	#N/A
#N/A	29	Ethanol Fragment	Ethanol	C00469	#N/A	59	acetone	acetone	C00207	23	#N/A	#N/A	#N/A
#N/A	29	Ethanol Fragment	Ethanol	C00469	#N/A	97	furfural	furfural	C14279	24	#N/A	#N/A	#N/A
#N/A	29	Ethanol Fragment	Ethanol	C00469	#N/A	91	dimethylnitramine, oxalic acid, 2,3 butanediol	(R,R)-Butane-2,3-diol	C03044	25	#N/A	#N/A	#N/A
#N/A	29	Ethanol Fragment	Ethanol	C00469	#N/A	52	chloramine	chloramine	C19359	26	#N/A	#N/A	#N/A
#N/A	29	Ethanol Fragment	Ethanol	C00469	#N/A	46	dimethylamine	dimethylamine	C00543	27	#N/A	#N/A	#N/A
#N/A	29	Ethanol Fragment	Ethanol	C00469	#N/A	119	119	119	#N/A	28	#N/A	#N/A	#N/A
0	29	Ethanol Fragment	Ethanol	C00469	#N/A	133	133	133	#N/A	29	Ethanol Fragment	Ethanol	C00469
12	29	Ethanol Fragment	Ethanol	C00469	#N/A	40	40	40	#N/A	30	NO+	Nitrite	C00088
16	29	Ethanol Fragment	Ethanol	C00469	#N/A	113	113	113	#N/A	31	formaldehyde	formaldehyde	C00067
#N/A	29	Ethanol Fragment	Ethanol	C00469	#N/A	145	145	145	#N/A	32	32	32	#N/A
14	29	Ethanol Fragment	Ethanol	C00469	#N/A	121	121	121	#N/A	33	methanol	methanol	C00132
12	29	Ethanol Fragment	Ethanol	C00469	#N/A	96	96	96	#N/A	34	hydroxylamine	hydroxylamine	C00192
14	29	Ethanol Fragment	Ethanol	C00469	#N/A	37	#N/A	#N/A	#N/A	35	Hydrogen Sulfide	Hydrogen Sulfide	C00283
#N/A	29	Ethanol Fragment	Ethanol	C00469	#N/A	61	Acetic acid	acetate	C00033	36	#N/A	#N/A	#N/A
#N/A	29	Ethanol Fragment	Ethanol	C00469	#N/A	65	hydrated formic acid	formate	C00058	37	#N/A	#N/A	#N/A
#N/A	29	Ethanol Fragment	Ethanol	C00469	#N/A	51	hydrated methanol	methanol	C00132	38	#N/A	#N/A	#N/A
#N/A	29	Ethanol Fragment	Ethanol	C00469	#N/A	136	136	136	#N/A	39	#N/A	#N/A	#N/A
#N/A	29	Ethanol Fragment	Ethanol	C00469	#N/A	119	119	119	#N/A	40	40	40	#N/A
#N/A	29	Ethanol Fragment	Ethanol	C00469	#N/A	63	DMS	dimethyl sulfide	C00580	41	Isoprene Fragment	41	#N/A
#N/A	29	Ethanol Fragment	Ethanol	C00469	#N/A	65	hydrated formic acid	formate	C00058	42	acetonitrile	42	#N/A
4	29	Ethanol Fragment	Ethanol	C00469	#N/A	132	132	132	#N/A	43	Acetate Fragment	acetate	C00033
Inf	29	Ethanol Fragment	Ethanol	C00469	Inf	65	hydrated formic acid	formate	C00058	44	Acetaldehyde fragment, cyanate	cyanate	C01417
2	29	Ethanol Fragment	Ethanol	C00469	12	79	benzene	benzene	C01407	45	acetaldehyde	acetaldehyde	C00084
Inf	29	Ethanol Fragment	Ethanol	C00469	#N/A	132	132	132	#N/A	46	dimethylamine	dimethylamine	C00543
6	29	Ethanol Fragment	Ethanol	C00469	6	46	dimethylamine	dimethylamine	C00543	47	formic acid	formate	C00058
#N/A	29	Ethanol Fragment	Ethanol	C00469	#N/A	56	propanenitrile	56	#N/A	48	48	48	#N/A
16	29	Ethanol Fragment	Ethanol	C00469	20	79	benzene	benzene	C01407	49	methanethiol	methanethiol	C00409
#N/A	29	Ethanol Fragment	Ethanol	C00469	#N/A	85	cyclopentanone	cyclopentanone	C00557	50	50	50	#N/A
14	29	Ethanol Fragment	Ethanol	C00469	#N/A	97	furfural	furfural	C14279	51	hydrated methanol	methanol	C00132
#N/A	29	Ethanol Fragment	Ethanol	C00469	#N/A	138	138	138	#N/A	52	chloramine	chloramine	C19359
#N/A	29	Ethanol Fragment	Ethanol	C00469	#N/A	51	hydrated methanol	methanol	C00132	53	isoprene derived SOA	53	#N/A
Inf	29	Ethanol Fragment	Ethanol	C00469	#N/A	114	114	114	#N/A	54	acrylonitrile	acrylonitrile	C01998
#N/A	29	Ethanol Fragment	Ethanol	C00469	#N/A	22	#N/A	#N/A	#N/A	55	55	55	#N/A
#N/A	29	Ethanol Fragment	Ethanol	C00469	#N/A	106	serine	serine	C00716	56	propanenitrile	56	#N/A
#N/A	29	Ethanol Fragment	Ethanol	C00469	#N/A	119	119	119	#N/A	57	alcohol fragment	acrolein	C01471
#N/A	29	Ethanol Fragment	Ethanol	C00469	#N/A	39	#N/A	#N/A	#N/A	58	methyl isocyanate	methyl isocyanate	#N/A
10	29	Ethanol Fragment	Ethanol	C00469	#N/A	27	#N/A	#N/A	#N/A	59	acetone	acetone	C00207
Inf	29	Ethanol Fragment	Ethanol	C00469	#N/A	90	alanine, ethyl carbamate	alanine	C01401	60	trimethylamine	trimethylamine	C00565
4	29	Ethanol Fragment	Ethanol	C00469	4	49	methanethiol	methanethiol	C00409	61	Acetic acid	acetate	C00033
#N/A	29	Ethanol Fragment	Ethanol	C00469	#N/A	123	2-phenylethanol	123	#N/A	62	ethanolamine	ethanolamine	C00189
18	29	Ethanol Fragment	Ethanol	C00469	14	65	hydrated formic acid	formate	C00058	63	DMS	dimethyl sulfide	C00580
#N/A	29	Ethanol Fragment	Ethanol	C00469	#N/A	134	134	134	#N/A	64	64	64	#N/A
6	29	Ethanol Fragment	Ethanol	C00469	4	51	hydrated methanol	methanol	C00132	65	hydrated formic acid	formate	C00058
#N/A	29	Ethanol Fragment	Ethanol	C00469	#N/A	91	dimethylnitramine, oxalic acid, 2,3 butanediol	(R,R)-Butane-2,3-diol	C03044	66	66	66	#N/A
#N/A	29	Ethanol Fragment	Ethanol	C00469	#N/A	93	toluene	toluene	C01455	67	67	67	#N/A
#N/A	29	Ethanol Fragment	Ethanol	C00469	#N/A	41	Isoprene Fragment	41	#N/A	68	pyrrole	pyrrole	C19907
18	29	Ethanol Fragment	Ethanol	C00469	22	46	dimethylamine	dimethylamine	C00543	69	isoprene	isoprene	C16521
#N/A	29	Ethanol Fragment	Ethanol	C00469	#N/A	35	Hydrogen Sulfide	Hydrogen Sulfide	C00283	70	Pyrroline	1-pyrroline	C15668
#N/A	29	Ethanol Fragment	Ethanol	C00469	#N/A	123	2-phenylethanol	123	#N/A	71	MVK	71	#N/A
Inf	29	Ethanol Fragment	Ethanol	C00469	Inf	51	hydrated methanol	methanol	C00132	72	acrylamide	acrylamide	C01659
#N/A	29	Ethanol Fragment	Ethanol	C00469	#N/A	80	pyridine	pyridine	C00747	73	2-butanone	2-butanone	#N/A
#N/A	29	Ethanol Fragment	Ethanol	C00469	#N/A	38	#N/A	#N/A	#N/A	74	dimethylformamide	acetone oxime	C01995
14	29	Ethanol Fragment	Ethanol	C00469	10	51	hydrated methanol	methanol	C00132	75	hydroxyacetone	hydroxyacetone	C05235
#N/A	29	Ethanol Fragment	Ethanol	C00469	#N/A	51	hydrated methanol	methanol	C00132	76	76	76	#N/A
#N/A	29	Ethanol Fragment	Ethanol	C00469	#N/A	47	formic acid	formate	C00058	77	hydrated acetone	77	#N/A
#N/A	29	Ethanol Fragment	Ethanol	C00469	#N/A	46	dimethylamine	dimethylamine	C00543	78	methyl nitrate	78	#N/A
Inf	29	Ethanol Fragment	Ethanol	C00469	#N/A	82	1-methylpyrrole	82	#N/A	79	benzene	benzene	C01407
#N/A	29	Ethanol Fragment	Ethanol	C00469	#N/A	102	triethylamine	triethylamine	C14691	80	pyridine	pyridine	C00747
#N/A	29	Ethanol Fragment	Ethanol	C00469	#N/A	23	#N/A	#N/A	#N/A	81	Monoterpene Fragment	81	#N/A
#N/A	29	Ethanol Fragment	Ethanol	C00469	#N/A	83	hexanal	83	#N/A	82	1-methylpyrrole	82	#N/A
#N/A	29	Ethanol Fragment	Ethanol	C00469	#N/A	125	125	125	#N/A	83	hexanal	83	#N/A
#N/A	29	Ethanol Fragment	Ethanol	C00469	#N/A	46	dimethylamine	dimethylamine	C00543	84	butanenitrile	2-Methylbutanenitrile	C21525
#N/A	29	Ethanol Fragment	Ethanol	C00469	#N/A	137	Monoterpene	137	#N/A	85	cyclopentanone	cyclopentanone	C00557
#N/A	29	Ethanol Fragment	Ethanol	C00469	#N/A	49	methanethiol	methanethiol	C00409	86	86	86	#N/A
Inf	29	Ethanol Fragment	Ethanol	C00469	#N/A	64	64	64	#N/A	87	diacetyl, 2-pentanone	diacetyl	C00741
#N/A	29	Ethanol Fragment	Ethanol	C00469	#N/A	91	dimethylnitramine, oxalic acid, 2,3 butanediol	(R,R)-Butane-2,3-diol	C03044	88	ethyl acetamide	N-ethylacetamide	C21404
6	29	Ethanol Fragment	Ethanol	C00469	#N/A	112	112	112	#N/A	89	pyruvate	pyruvate	C00022
#N/A	29	Ethanol Fragment	Ethanol	C00469	#N/A	46	dimethylamine	dimethylamine	C00543	90	alanine, ethyl carbamate	alanine	C01401
12	29	Ethanol Fragment	Ethanol	C00469	#N/A	74	dimethylformamide	acetone oxime	C01995	91	dimethylnitramine, oxalic acid, 2,3 butanediol	(R,R)-Butane-2,3-diol	C03044
#N/A	29	Ethanol Fragment	Ethanol	C00469	#N/A	130	130	130	#N/A	92	92	92	#N/A
Inf	29	Ethanol Fragment	Ethanol	C00469	#N/A	85	cyclopentanone	cyclopentanone	C00557	93	toluene	toluene	C01455
#N/A	29	Ethanol Fragment	Ethanol	C00469	#N/A	35	Hydrogen Sulfide	Hydrogen Sulfide	C00283	94	94	aniline	C00292
Inf	29	Ethanol Fragment	Ethanol	C00469	#N/A	110	110	aminophenol	#N/A	95	phenol	phenol	C00146
#N/A	29	Ethanol Fragment	Ethanol	C00469	#N/A	130	130	130	#N/A	96	96	96	#N/A
#N/A	29	Ethanol Fragment	Ethanol	C00469	#N/A	51	hydrated methanol	methanol	C00132	97	furfural	furfural	C14279
#N/A	29	Ethanol Fragment	Ethanol	C00469	#N/A	35	Hydrogen Sulfide	Hydrogen Sulfide	C00283	98	98	98	#N/A
Inf	29	Ethanol Fragment	Ethanol	C00469	Inf	35	Hydrogen Sulfide	Hydrogen Sulfide	C00283	99	cyclohexanone	cyclohexanone	C00414
#N/A	29	Ethanol Fragment	Ethanol	C00469	#N/A	56	propanenitrile	56	#N/A	100	100	Cyclohexylamine	C00571
Inf	29	Ethanol Fragment	Ethanol	C00469	#N/A	24	#N/A	#N/A	#N/A	101	hexanal	cyclohexanol	C00854
#N/A	29	Ethanol Fragment	Ethanol	C00469	#N/A	119	119	119	#N/A	102	triethylamine	triethylamine	C14691
#N/A	29	Ethanol Fragment	Ethanol	C00469	#N/A	31	formaldehyde	formaldehyde	C00067	103	hexanol, ethyl propionate	pentanoic acid	#N/A
#N/A	29	Ethanol Fragment	Ethanol	C00469	#N/A	24	#N/A	#N/A	#N/A	104	benzonitrile	104	#N/A
Inf	29	Ethanol Fragment	Ethanol	C00469	#N/A	78	methyl nitrate	78	#N/A	105	styrene	styrene	C07083
#N/A	29	Ethanol Fragment	Ethanol	C00469	#N/A	144	144	144	#N/A	106	serine	serine	C00716
Inf	29	Ethanol Fragment	Ethanol	C00469	Inf	30	NO+	Nitrite	C00088	107	C8 Aromatics	benzaldehyde	C00261
#N/A	29	Ethanol Fragment	Ethanol	C00469	#N/A	46	dimethylamine	dimethylamine	C00543	108	108	108	#N/A
Inf	29	Ethanol Fragment	Ethanol	C00469	#N/A	70	Pyrroline	1-pyrroline	C15668	109	cresol	4-cresol	C01468
#N/A	29	Ethanol Fragment	Ethanol	C00469	#N/A	24	#N/A	#N/A	#N/A	110	110	aminophenol	#N/A
#N/A	29	Ethanol Fragment	Ethanol	C00469	#N/A	132	132	132	#N/A	111	111	111	#N/A
#N/A	29	Ethanol Fragment	Ethanol	C00469	#N/A	45	acetaldehyde	acetaldehyde	C00084	112	112	112	#N/A
#N/A	29	Ethanol Fragment	Ethanol	C00469	#N/A	35	Hydrogen Sulfide	Hydrogen Sulfide	C00283	113	113	113	#N/A
#N/A	29	Ethanol Fragment	Ethanol	C00469	#N/A	138	138	138	#N/A	114	114	114	#N/A
#N/A	29	Ethanol Fragment	Ethanol	C00469	#N/A	44	Acetaldehyde fragment, cyanate	cyanate	C01417	115	115	115	#N/A
#N/A	29	Ethanol Fragment	Ethanol	C00469	#N/A	35	Hydrogen Sulfide	Hydrogen Sulfide	C00283	116	116	116	#N/A
#N/A	29	Ethanol Fragment	Ethanol	C00469	#N/A	46	dimethylamine	dimethylamine	C00543	117	117	117	#N/A
#N/A	29	Ethanol Fragment	Ethanol	C00469	#N/A	82	1-methylpyrrole	82	#N/A	118	118	118	#N/A
#N/A	29	Ethanol Fragment	Ethanol	C00469	#N/A	63	DMS	dimethyl sulfide	C00580	119	119	119	#N/A
#N/A	29	Ethanol Fragment	Ethanol	C00469	#N/A	128	128	128	#N/A	120	120	120	#N/A
#N/A	29	Ethanol Fragment	Ethanol	C00469	#N/A	77	hydrated acetone	77	#N/A	121	121	121	#N/A
#N/A	29	Ethanol Fragment	Ethanol	C00469	#N/A	91	dimethylnitramine, oxalic acid, 2,3 butanediol	(R,R)-Butane-2,3-diol	C03044	122	122	122	#N/A
#N/A	29	Ethanol Fragment	Ethanol	C00469	#N/A	97	furfural	furfural	C14279	123	2-phenylethanol	123	#N/A
#N/A	29	Ethanol Fragment	Ethanol	C00469	#N/A	100	100	Cyclohexylamine	C00571	124	124	124	#N/A
#N/A	29	Ethanol Fragment	Ethanol	C00469	#N/A	27	#N/A	#N/A	#N/A	125	125	125	#N/A
#N/A	29	Ethanol Fragment	Ethanol	C00469	#N/A	67	67	67	#N/A	126	126	126	#N/A
#N/A	29	Ethanol Fragment	Ethanol	C00469	#N/A	74	dimethylformamide	acetone oxime	C01995	127	DMTS	127	#N/A
#N/A	29	Ethanol Fragment	Ethanol	C00469	#N/A	67	67	67	#N/A	128	128	128	#N/A
#N/A	29	Ethanol Fragment	Ethanol	C00469	#N/A	21	#N/A	#N/A	#N/A	129	129	129	#N/A
#N/A	29	Ethanol Fragment	Ethanol	C00469	#N/A	63	DMS	dimethyl sulfide	C00580	130	130	130	#N/A
#N/A	29	Ethanol Fragment	Ethanol	C00469	#N/A	76	76	76	#N/A	131	131	131	#N/A
#N/A	29	Ethanol Fragment	Ethanol	C00469	#N/A	56	propanenitrile	56	#N/A	132	132	132	#N/A
#N/A	29	Ethanol Fragment	Ethanol	C00469	#N/A	51	hydrated methanol	methanol	C00132	133	133	133	#N/A
#N/A	29	Ethanol Fragment	Ethanol	C00469	#N/A	42	acetonitrile	42	#N/A	134	134	134	#N/A
#N/A	29	Ethanol Fragment	Ethanol	C00469	#N/A	74	dimethylformamide	acetone oxime	C01995	135	135	135	#N/A
#N/A	29	Ethanol Fragment	Ethanol	C00469	#N/A	121	121	121	#N/A	136	136	136	#N/A
#N/A	29	Ethanol Fragment	Ethanol	C00469	#N/A	46	dimethylamine	dimethylamine	C00543	137	Monoterpene	137	#N/A
#N/A	29	Ethanol Fragment	Ethanol	C00469	#N/A	57	alcohol fragment	acrolein	C01471	138	138	138	#N/A
#N/A	29	Ethanol Fragment	Ethanol	C00469	#N/A	54	acrylonitrile	acrylonitrile	C01998	139	139	139	#N/A
#N/A	29	Ethanol Fragment	Ethanol	C00469	#N/A	121	121	121	#N/A	140	140	140	#N/A
#N/A	29	Ethanol Fragment	Ethanol	C00469	#N/A	35	Hydrogen Sulfide	Hydrogen Sulfide	C00283	141	141	141	#N/A
#N/A	29	Ethanol Fragment	Ethanol	C00469	#N/A	46	dimethylamine	dimethylamine	C00543	142	142	142	#N/A
#N/A	29	Ethanol Fragment	Ethanol	C00469	#N/A	123	2-phenylethanol	123	#N/A	143	143	143	#N/A
#N/A	29	Ethanol Fragment	Ethanol	C00469	#N/A	97	furfural	furfural	C14279	144	144	144	#N/A
#N/A	29	Ethanol Fragment	Ethanol	C00469	#N/A	39	#N/A	#N/A	#N/A	145	145	145	#N/A
#N/A	29	Ethanol Fragment	Ethanol	C00469	#N/A	55	55	55	#N/A	146	146	146	#N/A
#N/A	29	Ethanol Fragment	Ethanol	C00469	#N/A	100	100	Cyclohexylamine	C00571	147	147	147	#N/A
#N/A	29	Ethanol Fragment	Ethanol	C00469	#N/A	34	hydroxylamine	hydroxylamine	C00192	148	148	148	#N/A
#N/A	29	Ethanol Fragment	Ethanol	C00469	#N/A	23	#N/A	#N/A	#N/A	149	149	149	#N/A
#N/A	29	Ethanol Fragment	Ethanol	C00469	#N/A	97	furfural	furfural	C14279	150	150	150	#N/A
#N/A	30	NO+	Nitrite	C00088	#N/A	57	alcohol fragment	acrolein	C01471	22	#N/A	#N/A	#N/A
#N/A	30	NO+	Nitrite	C00088	#N/A	46	dimethylamine	dimethylamine	C00543	23	#N/A	#N/A	#N/A
#N/A	30	NO+	Nitrite	C00088	#N/A	95	phenol	phenol	C00146	24	#N/A	#N/A	#N/A
#N/A	30	NO+	Nitrite	C00088	#N/A	94	94	aniline	C00292	25	#N/A	#N/A	#N/A
#N/A	30	NO+	Nitrite	C00088	#N/A	100	100	Cyclohexylamine	C00571	26	#N/A	#N/A	#N/A
#N/A	30	NO+	Nitrite	C00088	#N/A	46	dimethylamine	dimethylamine	C00543	27	#N/A	#N/A	#N/A
#N/A	30	NO+	Nitrite	C00088	#N/A	24	#N/A	#N/A	#N/A	28	#N/A	#N/A	#N/A
12	30	NO+	Nitrite	C00088	#N/A	135	135	135	#N/A	29	Ethanol Fragment	Ethanol	C00469
0	30	NO+	Nitrite	C00088	#N/A	123	2-phenylethanol	123	#N/A	30	NO+	Nitrite	C00088
20	30	NO+	Nitrite	C00088	20	34	hydroxylamine	hydroxylamine	C00192	31	formaldehyde	formaldehyde	C00067
#N/A	30	NO+	Nitrite	C00088	#N/A	22	#N/A	#N/A	#N/A	32	32	32	#N/A
18	30	NO+	Nitrite	C00088	#N/A	24	#N/A	#N/A	#N/A	33	methanol	methanol	C00132
4	30	NO+	Nitrite	C00088	#N/A	130	130	130	#N/A	34	hydroxylamine	hydroxylamine	C00192
12	30	NO+	Nitrite	C00088	14	29	Ethanol Fragment	Ethanol	C00469	35	Hydrogen Sulfide	Hydrogen Sulfide	C00283
#N/A	30	NO+	Nitrite	C00088	#N/A	46	dimethylamine	dimethylamine	C00543	36	#N/A	#N/A	#N/A
#N/A	30	NO+	Nitrite	C00088	#N/A	83	hexanal	83	#N/A	37	#N/A	#N/A	#N/A
#N/A	30	NO+	Nitrite	C00088	#N/A	51	hydrated methanol	methanol	C00132	38	#N/A	#N/A	#N/A
#N/A	30	NO+	Nitrite	C00088	#N/A	102	triethylamine	triethylamine	C14691	39	#N/A	#N/A	#N/A
#N/A	30	NO+	Nitrite	C00088	#N/A	90	alanine, ethyl carbamate	alanine	C01401	40	40	40	#N/A
#N/A	30	NO+	Nitrite	C00088	#N/A	113	113	113	#N/A	41	Isoprene Fragment	41	#N/A
#N/A	30	NO+	Nitrite	C00088	#N/A	49	methanethiol	methanethiol	C00409	42	acetonitrile	42	#N/A
10	30	NO+	Nitrite	C00088	8	33	methanol	methanol	C00132	43	Acetate Fragment	acetate	C00033
Inf	30	NO+	Nitrite	C00088	#N/A	148	148	148	#N/A	44	Acetaldehyde fragment, cyanate	cyanate	C01417
10	30	NO+	Nitrite	C00088	#N/A	136	136	136	#N/A	45	acetaldehyde	acetaldehyde	C00084
Inf	30	NO+	Nitrite	C00088	#N/A	149	149	149	#N/A	46	dimethylamine	dimethylamine	C00543
8	30	NO+	Nitrite	C00088	#N/A	104	benzonitrile	104	#N/A	47	formic acid	formate	C00058
#N/A	30	NO+	Nitrite	C00088	#N/A	51	hydrated methanol	methanol	C00132	48	48	48	#N/A
12	30	NO+	Nitrite	C00088	#N/A	110	110	aminophenol	#N/A	49	methanethiol	methanethiol	C00409
#N/A	30	NO+	Nitrite	C00088	#N/A	99	cyclohexanone	cyclohexanone	C00414	50	50	50	#N/A
18	30	NO+	Nitrite	C00088	#N/A	94	94	aniline	C00292	51	hydrated methanol	methanol	C00132
#N/A	30	NO+	Nitrite	C00088	#N/A	51	hydrated methanol	methanol	C00132	52	chloramine	chloramine	C19359
#N/A	30	NO+	Nitrite	C00088	#N/A	65	hydrated formic acid	formate	C00058	53	isoprene derived SOA	53	#N/A
Inf	30	NO+	Nitrite	C00088	#N/A	136	136	136	#N/A	54	acrylonitrile	acrylonitrile	C01998
#N/A	30	NO+	Nitrite	C00088	#N/A	51	hydrated methanol	methanol	C00132	55	55	55	#N/A
#N/A	30	NO+	Nitrite	C00088	#N/A	104	benzonitrile	104	#N/A	56	propanenitrile	56	#N/A
#N/A	30	NO+	Nitrite	C00088	#N/A	104	benzonitrile	104	#N/A	57	alcohol fragment	acrolein	C01471
#N/A	30	NO+	Nitrite	C00088	#N/A	34	hydroxylamine	hydroxylamine	C00192	58	methyl isocyanate	methyl isocyanate	#N/A
14	30	NO+	Nitrite	C00088	#N/A	71	MVK	71	#N/A	59	acetone	acetone	C00207
Inf	30	NO+	Nitrite	C00088	#N/A	133	133	133	#N/A	60	trimethylamine	trimethylamine	C00565
10	30	NO+	Nitrite	C00088	10	46	dimethylamine	dimethylamine	C00543	61	Acetic acid	acetate	C00033
#N/A	30	NO+	Nitrite	C00088	#N/A	74	dimethylformamide	acetone oxime	C01995	62	ethanolamine	ethanolamine	C00189
14	30	NO+	Nitrite	C00088	#N/A	118	118	118	#N/A	63	DMS	dimethyl sulfide	C00580
#N/A	30	NO+	Nitrite	C00088	#N/A	66	66	66	#N/A	64	64	64	#N/A
8	30	NO+	Nitrite	C00088	6	35	Hydrogen Sulfide	Hydrogen Sulfide	C00283	65	hydrated formic acid	formate	C00058
#N/A	30	NO+	Nitrite	C00088	#N/A	100	100	Cyclohexylamine	C00571	66	66	66	#N/A
#N/A	30	NO+	Nitrite	C00088	#N/A	104	benzonitrile	104	#N/A	67	67	67	#N/A
#N/A	30	NO+	Nitrite	C00088	#N/A	106	serine	serine	C00716	68	pyrrole	pyrrole	C19907
22	30	NO+	Nitrite	C00088	#N/A	136	136	136	#N/A	69	isoprene	isoprene	C16521
#N/A	30	NO+	Nitrite	C00088	#N/A	63	DMS	dimethyl sulfide	C00580	70	Pyrroline	1-pyrroline	C15668
#N/A	30	NO+	Nitrite	C00088	#N/A	133	133	133	#N/A	71	MVK	71	#N/A
Inf	30	NO+	Nitrite	C00088	#N/A	106	serine	serine	C00716	72	acrylamide	acrylamide	C01659
#N/A	30	NO+	Nitrite	C00088	#N/A	29	Ethanol Fragment	Ethanol	C00469	73	2-butanone	2-butanone	#N/A
#N/A	30	NO+	Nitrite	C00088	#N/A	49	methanethiol	methanethiol	C00409	74	dimethylformamide	acetone oxime	C01995
16	30	NO+	Nitrite	C00088	#N/A	70	Pyrroline	1-pyrroline	C15668	75	hydroxyacetone	hydroxyacetone	C05235
#N/A	30	NO+	Nitrite	C00088	#N/A	97	furfural	furfural	C14279	76	76	76	#N/A
#N/A	30	NO+	Nitrite	C00088	#N/A	47	formic acid	formate	C00058	77	hydrated acetone	77	#N/A
#N/A	30	NO+	Nitrite	C00088	#N/A	53	isoprene derived SOA	53	#N/A	78	methyl nitrate	78	#N/A
Inf	30	NO+	Nitrite	C00088	#N/A	74	dimethylformamide	acetone oxime	C01995	79	benzene	benzene	C01407
#N/A	30	NO+	Nitrite	C00088	#N/A	53	isoprene derived SOA	53	#N/A	80	pyridine	pyridine	C00747
#N/A	30	NO+	Nitrite	C00088	#N/A	34	hydroxylamine	hydroxylamine	C00192	81	Monoterpene Fragment	81	#N/A
#N/A	30	NO+	Nitrite	C00088	#N/A	67	67	67	#N/A	82	1-methylpyrrole	82	#N/A
#N/A	30	NO+	Nitrite	C00088	#N/A	46	dimethylamine	dimethylamine	C00543	83	hexanal	83	#N/A
#N/A	30	NO+	Nitrite	C00088	#N/A	65	hydrated formic acid	formate	C00058	84	butanenitrile	2-Methylbutanenitrile	C21525
#N/A	30	NO+	Nitrite	C00088	#N/A	136	136	136	#N/A	85	cyclopentanone	cyclopentanone	C00557
#N/A	30	NO+	Nitrite	C00088	#N/A	59	acetone	acetone	C00207	86	86	86	#N/A
Inf	30	NO+	Nitrite	C00088	Inf	46	dimethylamine	dimethylamine	C00543	87	diacetyl, 2-pentanone	diacetyl	C00741
#N/A	30	NO+	Nitrite	C00088	#N/A	97	furfural	furfural	C14279	88	ethyl acetamide	N-ethylacetamide	C21404
8	30	NO+	Nitrite	C00088	#N/A	74	dimethylformamide	acetone oxime	C01995	89	pyruvate	pyruvate	C00022
#N/A	30	NO+	Nitrite	C00088	#N/A	46	dimethylamine	dimethylamine	C00543	90	alanine, ethyl carbamate	alanine	C01401
14	30	NO+	Nitrite	C00088	#N/A	114	114	114	#N/A	91	dimethylnitramine, oxalic acid, 2,3 butanediol	(R,R)-Butane-2,3-diol	C03044
#N/A	30	NO+	Nitrite	C00088	#N/A	63	DMS	dimethyl sulfide	C00580	92	92	92	#N/A
Inf	30	NO+	Nitrite	C00088	#N/A	110	110	aminophenol	#N/A	93	toluene	toluene	C01455
#N/A	30	NO+	Nitrite	C00088	#N/A	33	methanol	methanol	C00132	94	94	aniline	C00292
Inf	30	NO+	Nitrite	C00088	#N/A	114	114	114	#N/A	95	phenol	phenol	C00146
#N/A	30	NO+	Nitrite	C00088	#N/A	132	132	132	#N/A	96	96	96	#N/A
#N/A	30	NO+	Nitrite	C00088	#N/A	104	benzonitrile	104	#N/A	97	furfural	furfural	C14279
#N/A	30	NO+	Nitrite	C00088	#N/A	91	dimethylnitramine, oxalic acid, 2,3 butanediol	(R,R)-Butane-2,3-diol	C03044	98	98	98	#N/A
Inf	30	NO+	Nitrite	C00088	#N/A	110	110	aminophenol	#N/A	99	cyclohexanone	cyclohexanone	C00414
#N/A	30	NO+	Nitrite	C00088	#N/A	74	dimethylformamide	acetone oxime	C01995	100	100	Cyclohexylamine	C00571
Inf	30	NO+	Nitrite	C00088	#N/A	48	48	48	#N/A	101	hexanal	cyclohexanol	C00854
#N/A	30	NO+	Nitrite	C00088	#N/A	114	114	114	#N/A	102	triethylamine	triethylamine	C14691
#N/A	30	NO+	Nitrite	C00088	#N/A	97	furfural	furfural	C14279	103	hexanol, ethyl propionate	pentanoic acid	#N/A
#N/A	30	NO+	Nitrite	C00088	#N/A	135	135	135	#N/A	104	benzonitrile	104	#N/A
Inf	30	NO+	Nitrite	C00088	Inf	72	acrylamide	acrylamide	C01659	105	styrene	styrene	C07083
#N/A	30	NO+	Nitrite	C00088	#N/A	40	40	40	#N/A	106	serine	serine	C00716
Inf	30	NO+	Nitrite	C00088	Inf	29	Ethanol Fragment	Ethanol	C00469	107	C8 Aromatics	benzaldehyde	C00261
#N/A	30	NO+	Nitrite	C00088	#N/A	104	benzonitrile	104	#N/A	108	108	108	#N/A
Inf	30	NO+	Nitrite	C00088	#N/A	119	119	119	#N/A	109	cresol	4-cresol	C01468
#N/A	30	NO+	Nitrite	C00088	#N/A	135	135	135	#N/A	110	110	aminophenol	#N/A
#N/A	30	NO+	Nitrite	C00088	#N/A	100	100	Cyclohexylamine	C00571	111	111	111	#N/A
#N/A	30	NO+	Nitrite	C00088	#N/A	95	phenol	phenol	C00146	112	112	112	#N/A
#N/A	30	NO+	Nitrite	C00088	#N/A	74	dimethylformamide	acetone oxime	C01995	113	113	113	#N/A
#N/A	30	NO+	Nitrite	C00088	#N/A	46	dimethylamine	dimethylamine	C00543	114	114	114	#N/A
#N/A	30	NO+	Nitrite	C00088	#N/A	127	DMTS	127	#N/A	115	115	115	#N/A
#N/A	30	NO+	Nitrite	C00088	#N/A	46	dimethylamine	dimethylamine	C00543	116	116	116	#N/A
#N/A	30	NO+	Nitrite	C00088	#N/A	49	methanethiol	methanethiol	C00409	117	117	117	#N/A
#N/A	30	NO+	Nitrite	C00088	#N/A	67	67	67	#N/A	118	118	118	#N/A
#N/A	30	NO+	Nitrite	C00088	#N/A	97	furfural	furfural	C14279	119	119	119	#N/A
#N/A	30	NO+	Nitrite	C00088	#N/A	104	benzonitrile	104	#N/A	120	120	120	#N/A
#N/A	30	NO+	Nitrite	C00088	#N/A	104	benzonitrile	104	#N/A	121	121	121	#N/A
#N/A	30	NO+	Nitrite	C00088	#N/A	65	hydrated formic acid	formate	C00058	122	122	122	#N/A
#N/A	30	NO+	Nitrite	C00088	#N/A	34	hydroxylamine	hydroxylamine	C00192	123	2-phenylethanol	123	#N/A
#N/A	30	NO+	Nitrite	C00088	#N/A	34	hydroxylamine	hydroxylamine	C00192	124	124	124	#N/A
#N/A	30	NO+	Nitrite	C00088	#N/A	102	triethylamine	triethylamine	C14691	125	125	125	#N/A
#N/A	30	NO+	Nitrite	C00088	#N/A	35	Hydrogen Sulfide	Hydrogen Sulfide	C00283	126	126	126	#N/A
#N/A	30	NO+	Nitrite	C00088	#N/A	46	dimethylamine	dimethylamine	C00543	127	DMTS	127	#N/A
#N/A	30	NO+	Nitrite	C00088	#N/A	22	#N/A	#N/A	#N/A	128	128	128	#N/A
#N/A	30	NO+	Nitrite	C00088	#N/A	83	hexanal	83	#N/A	129	129	129	#N/A
#N/A	30	NO+	Nitrite	C00088	#N/A	63	DMS	dimethyl sulfide	C00580	130	130	130	#N/A
#N/A	30	NO+	Nitrite	C00088	#N/A	35	Hydrogen Sulfide	Hydrogen Sulfide	C00283	131	131	131	#N/A
#N/A	30	NO+	Nitrite	C00088	#N/A	102	triethylamine	triethylamine	C14691	132	132	132	#N/A
#N/A	30	NO+	Nitrite	C00088	#N/A	94	94	aniline	C00292	133	133	133	#N/A
#N/A	30	NO+	Nitrite	C00088	#N/A	65	hydrated formic acid	formate	C00058	134	134	134	#N/A
#N/A	30	NO+	Nitrite	C00088	#N/A	46	dimethylamine	dimethylamine	C00543	135	135	135	#N/A
#N/A	30	NO+	Nitrite	C00088	#N/A	46	dimethylamine	dimethylamine	C00543	136	136	136	#N/A
#N/A	30	NO+	Nitrite	C00088	#N/A	65	hydrated formic acid	formate	C00058	137	Monoterpene	137	#N/A
#N/A	30	NO+	Nitrite	C00088	#N/A	22	#N/A	#N/A	#N/A	138	138	138	#N/A
#N/A	30	NO+	Nitrite	C00088	#N/A	92	92	92	#N/A	139	139	139	#N/A
#N/A	30	NO+	Nitrite	C00088	#N/A	63	DMS	dimethyl sulfide	C00580	140	140	140	#N/A
#N/A	30	NO+	Nitrite	C00088	#N/A	113	113	113	#N/A	141	141	141	#N/A
#N/A	30	NO+	Nitrite	C00088	#N/A	122	122	122	#N/A	142	142	142	#N/A
#N/A	30	NO+	Nitrite	C00088	#N/A	32	32	32	#N/A	143	143	143	#N/A
#N/A	30	NO+	Nitrite	C00088	#N/A	46	dimethylamine	dimethylamine	C00543	144	144	144	#N/A
#N/A	30	NO+	Nitrite	C00088	#N/A	114	114	114	#N/A	145	145	145	#N/A
#N/A	30	NO+	Nitrite	C00088	#N/A	53	isoprene derived SOA	53	#N/A	146	146	146	#N/A
#N/A	30	NO+	Nitrite	C00088	#N/A	99	cyclohexanone	cyclohexanone	C00414	147	147	147	#N/A
#N/A	30	NO+	Nitrite	C00088	#N/A	64	64	64	#N/A	148	148	148	#N/A
#N/A	30	NO+	Nitrite	C00088	#N/A	46	dimethylamine	dimethylamine	C00543	149	149	149	#N/A
#N/A	30	NO+	Nitrite	C00088	#N/A	64	64	64	#N/A	150	150	150	#N/A
#N/A	31	formaldehyde	formaldehyde	C00067	#N/A	111	111	111	#N/A	22	#N/A	#N/A	#N/A
#N/A	31	formaldehyde	formaldehyde	C00067	#N/A	100	100	Cyclohexylamine	C00571	23	#N/A	#N/A	#N/A
#N/A	31	formaldehyde	formaldehyde	C00067	#N/A	106	serine	serine	C00716	24	#N/A	#N/A	#N/A
#N/A	31	formaldehyde	formaldehyde	C00067	#N/A	130	130	130	#N/A	25	#N/A	#N/A	#N/A
#N/A	31	formaldehyde	formaldehyde	C00067	#N/A	126	126	126	#N/A	26	#N/A	#N/A	#N/A
#N/A	31	formaldehyde	formaldehyde	C00067	#N/A	46	dimethylamine	dimethylamine	C00543	27	#N/A	#N/A	#N/A
#N/A	31	formaldehyde	formaldehyde	C00067	#N/A	51	hydrated methanol	methanol	C00132	28	#N/A	#N/A	#N/A
8	31	formaldehyde	formaldehyde	C00067	#N/A	132	132	132	#N/A	29	Ethanol Fragment	Ethanol	C00469
8	31	formaldehyde	formaldehyde	C00067	12	29	Ethanol Fragment	Ethanol	C00469	30	NO+	Nitrite	C00088
0	31	formaldehyde	formaldehyde	C00067	2	33	methanol	methanol	C00132	31	formaldehyde	formaldehyde	C00067
#N/A	31	formaldehyde	formaldehyde	C00067	#N/A	105	styrene	styrene	C07083	32	32	32	#N/A
2	31	formaldehyde	formaldehyde	C00067	#N/A	142	142	142	#N/A	33	methanol	methanol	C00132
8	31	formaldehyde	formaldehyde	C00067	#N/A	74	dimethylformamide	acetone oxime	C01995	34	hydroxylamine	hydroxylamine	C00192
12	31	formaldehyde	formaldehyde	C00067	16	46	dimethylamine	dimethylamine	C00543	35	Hydrogen Sulfide	Hydrogen Sulfide	C00283
#N/A	31	formaldehyde	formaldehyde	C00067	#N/A	115	115	115	#N/A	36	#N/A	#N/A	#N/A
#N/A	31	formaldehyde	formaldehyde	C00067	#N/A	64	64	64	#N/A	37	#N/A	#N/A	#N/A
#N/A	31	formaldehyde	formaldehyde	C00067	#N/A	62	ethanolamine	ethanolamine	C00189	38	#N/A	#N/A	#N/A
#N/A	31	formaldehyde	formaldehyde	C00067	#N/A	136	136	136	#N/A	39	#N/A	#N/A	#N/A
#N/A	31	formaldehyde	formaldehyde	C00067	#N/A	127	DMTS	127	#N/A	40	40	40	#N/A
#N/A	31	formaldehyde	formaldehyde	C00067	#N/A	113	113	113	#N/A	41	Isoprene Fragment	41	#N/A
#N/A	31	formaldehyde	formaldehyde	C00067	#N/A	32	32	32	#N/A	42	acetonitrile	42	#N/A
6	31	formaldehyde	formaldehyde	C00067	#N/A	74	dimethylformamide	acetone oxime	C01995	43	Acetate Fragment	acetate	C00033
Inf	31	formaldehyde	formaldehyde	C00067	#N/A	103	hexanol, ethyl propionate	pentanoic acid	#N/A	44	Acetaldehyde fragment, cyanate	cyanate	C01417
6	31	formaldehyde	formaldehyde	C00067	#N/A	143	143	143	#N/A	45	acetaldehyde	acetaldehyde	C00084
Inf	31	formaldehyde	formaldehyde	C00067	#N/A	64	64	64	#N/A	46	dimethylamine	dimethylamine	C00543
2	31	formaldehyde	formaldehyde	C00067	#N/A	133	133	133	#N/A	47	formic acid	formate	C00058
#N/A	31	formaldehyde	formaldehyde	C00067	#N/A	46	dimethylamine	dimethylamine	C00543	48	48	48	#N/A
14	31	formaldehyde	formaldehyde	C00067	#N/A	132	132	132	#N/A	49	methanethiol	methanethiol	C00409
#N/A	31	formaldehyde	formaldehyde	C00067	#N/A	96	96	96	#N/A	50	50	50	#N/A
2	31	formaldehyde	formaldehyde	C00067	Inf	105	styrene	styrene	C07083	51	hydrated methanol	methanol	C00132
#N/A	31	formaldehyde	formaldehyde	C00067	#N/A	96	96	96	#N/A	52	chloramine	chloramine	C19359
#N/A	31	formaldehyde	formaldehyde	C00067	#N/A	27	#N/A	#N/A	#N/A	53	isoprene derived SOA	53	#N/A
Inf	31	formaldehyde	formaldehyde	C00067	Inf	33	methanol	methanol	C00132	54	acrylonitrile	acrylonitrile	C01998
#N/A	31	formaldehyde	formaldehyde	C00067	#N/A	98	98	98	#N/A	55	55	55	#N/A
#N/A	31	formaldehyde	formaldehyde	C00067	#N/A	145	145	145	#N/A	56	propanenitrile	56	#N/A
#N/A	31	formaldehyde	formaldehyde	C00067	#N/A	70	Pyrroline	1-pyrroline	C15668	57	alcohol fragment	acrolein	C01471
#N/A	31	formaldehyde	formaldehyde	C00067	#N/A	27	#N/A	#N/A	#N/A	58	methyl isocyanate	methyl isocyanate	#N/A
10	31	formaldehyde	formaldehyde	C00067	#N/A	119	119	119	#N/A	59	acetone	acetone	C00207
Inf	31	formaldehyde	formaldehyde	C00067	Inf	75	hydroxyacetone	hydroxyacetone	C05235	60	trimethylamine	trimethylamine	C00565
6	31	formaldehyde	formaldehyde	C00067	#N/A	133	133	133	#N/A	61	Acetic acid	acetate	C00033
#N/A	31	formaldehyde	formaldehyde	C00067	#N/A	46	dimethylamine	dimethylamine	C00543	62	ethanolamine	ethanolamine	C00189
16	31	formaldehyde	formaldehyde	C00067	#N/A	104	benzonitrile	104	#N/A	63	DMS	dimethyl sulfide	C00580
#N/A	31	formaldehyde	formaldehyde	C00067	#N/A	132	132	132	#N/A	64	64	64	#N/A
2	31	formaldehyde	formaldehyde	C00067	#N/A	52	chloramine	chloramine	C19359	65	hydrated formic acid	formate	C00058
#N/A	31	formaldehyde	formaldehyde	C00067	#N/A	131	131	131	#N/A	66	66	66	#N/A
#N/A	31	formaldehyde	formaldehyde	C00067	#N/A	29	Ethanol Fragment	Ethanol	C00469	67	67	67	#N/A
#N/A	31	formaldehyde	formaldehyde	C00067	#N/A	51	hydrated methanol	methanol	C00132	68	pyrrole	pyrrole	C19907
18	31	formaldehyde	formaldehyde	C00067	#N/A	88	ethyl acetamide	N-ethylacetamide	C21404	69	isoprene	isoprene	C16521
#N/A	31	formaldehyde	formaldehyde	C00067	#N/A	148	148	148	#N/A	70	Pyrroline	1-pyrroline	C15668
#N/A	31	formaldehyde	formaldehyde	C00067	#N/A	148	148	148	#N/A	71	MVK	71	#N/A
Inf	31	formaldehyde	formaldehyde	C00067	#N/A	67	67	67	#N/A	72	acrylamide	acrylamide	C01659
#N/A	31	formaldehyde	formaldehyde	C00067	#N/A	63	DMS	dimethyl sulfide	C00580	73	2-butanone	2-butanone	#N/A
#N/A	31	formaldehyde	formaldehyde	C00067	#N/A	29	Ethanol Fragment	Ethanol	C00469	74	dimethylformamide	acetone oxime	C01995
8	31	formaldehyde	formaldehyde	C00067	#N/A	74	dimethylformamide	acetone oxime	C01995	75	hydroxyacetone	hydroxyacetone	C05235
#N/A	31	formaldehyde	formaldehyde	C00067	#N/A	42	acetonitrile	42	#N/A	76	76	76	#N/A
#N/A	31	formaldehyde	formaldehyde	C00067	#N/A	83	hexanal	83	#N/A	77	hydrated acetone	77	#N/A
#N/A	31	formaldehyde	formaldehyde	C00067	#N/A	63	DMS	dimethyl sulfide	C00580	78	methyl nitrate	78	#N/A
Inf	31	formaldehyde	formaldehyde	C00067	#N/A	53	isoprene derived SOA	53	#N/A	79	benzene	benzene	C01407
#N/A	31	formaldehyde	formaldehyde	C00067	#N/A	89	pyruvate	pyruvate	C00022	80	pyridine	pyridine	C00747
#N/A	31	formaldehyde	formaldehyde	C00067	#N/A	99	cyclohexanone	cyclohexanone	C00414	81	Monoterpene Fragment	81	#N/A
#N/A	31	formaldehyde	formaldehyde	C00067	#N/A	140	140	140	#N/A	82	1-methylpyrrole	82	#N/A
#N/A	31	formaldehyde	formaldehyde	C00067	#N/A	46	dimethylamine	dimethylamine	C00543	83	hexanal	83	#N/A
#N/A	31	formaldehyde	formaldehyde	C00067	#N/A	53	isoprene derived SOA	53	#N/A	84	butanenitrile	2-Methylbutanenitrile	C21525
#N/A	31	formaldehyde	formaldehyde	C00067	#N/A	136	136	136	#N/A	85	cyclopentanone	cyclopentanone	C00557
#N/A	31	formaldehyde	formaldehyde	C00067	#N/A	136	136	136	#N/A	86	86	86	#N/A
Inf	31	formaldehyde	formaldehyde	C00067	Inf	46	dimethylamine	dimethylamine	C00543	87	diacetyl, 2-pentanone	diacetyl	C00741
#N/A	31	formaldehyde	formaldehyde	C00067	#N/A	93	toluene	toluene	C01455	88	ethyl acetamide	N-ethylacetamide	C21404
4	31	formaldehyde	formaldehyde	C00067	#N/A	64	64	64	#N/A	89	pyruvate	pyruvate	C00022
#N/A	31	formaldehyde	formaldehyde	C00067	#N/A	33	methanol	methanol	C00132	90	alanine, ethyl carbamate	alanine	C01401
10	31	formaldehyde	formaldehyde	C00067	#N/A	136	136	136	#N/A	91	dimethylnitramine, oxalic acid, 2,3 butanediol	(R,R)-Butane-2,3-diol	C03044
#N/A	31	formaldehyde	formaldehyde	C00067	#N/A	77	hydrated acetone	77	#N/A	92	92	92	#N/A
Inf	31	formaldehyde	formaldehyde	C00067	#N/A	102	triethylamine	triethylamine	C14691	93	toluene	toluene	C01455
#N/A	31	formaldehyde	formaldehyde	C00067	#N/A	46	dimethylamine	dimethylamine	C00543	94	94	aniline	C00292
Inf	31	formaldehyde	formaldehyde	C00067	#N/A	81	Monoterpene Fragment	81	#N/A	95	phenol	phenol	C00146
#N/A	31	formaldehyde	formaldehyde	C00067	#N/A	24	#N/A	#N/A	#N/A	96	96	96	#N/A
#N/A	31	formaldehyde	formaldehyde	C00067	#N/A	112	112	112	#N/A	97	furfural	furfural	C14279
#N/A	31	formaldehyde	formaldehyde	C00067	#N/A	51	hydrated methanol	methanol	C00132	98	98	98	#N/A
Inf	31	formaldehyde	formaldehyde	C00067	Inf	93	toluene	toluene	C01455	99	cyclohexanone	cyclohexanone	C00414
#N/A	31	formaldehyde	formaldehyde	C00067	#N/A	105	styrene	styrene	C07083	100	100	Cyclohexylamine	C00571
Inf	31	formaldehyde	formaldehyde	C00067	#N/A	136	136	136	#N/A	101	hexanal	cyclohexanol	C00854
#N/A	31	formaldehyde	formaldehyde	C00067	#N/A	104	benzonitrile	104	#N/A	102	triethylamine	triethylamine	C14691
#N/A	31	formaldehyde	formaldehyde	C00067	#N/A	29	Ethanol Fragment	Ethanol	C00469	103	hexanol, ethyl propionate	pentanoic acid	#N/A
#N/A	31	formaldehyde	formaldehyde	C00067	#N/A	65	hydrated formic acid	formate	C00058	104	benzonitrile	104	#N/A
Inf	31	formaldehyde	formaldehyde	C00067	#N/A	83	hexanal	83	#N/A	105	styrene	styrene	C07083
#N/A	31	formaldehyde	formaldehyde	C00067	#N/A	46	dimethylamine	dimethylamine	C00543	106	serine	serine	C00716
Inf	31	formaldehyde	formaldehyde	C00067	#N/A	143	143	143	#N/A	107	C8 Aromatics	benzaldehyde	C00261
#N/A	31	formaldehyde	formaldehyde	C00067	#N/A	133	133	133	#N/A	108	108	108	#N/A
Inf	31	formaldehyde	formaldehyde	C00067	Inf	72	acrylamide	acrylamide	C01659	109	cresol	4-cresol	C01468
#N/A	31	formaldehyde	formaldehyde	C00067	#N/A	46	dimethylamine	dimethylamine	C00543	110	110	aminophenol	#N/A
#N/A	31	formaldehyde	formaldehyde	C00067	#N/A	104	benzonitrile	104	#N/A	111	111	111	#N/A
#N/A	31	formaldehyde	formaldehyde	C00067	#N/A	63	DMS	dimethyl sulfide	C00580	112	112	112	#N/A
#N/A	31	formaldehyde	formaldehyde	C00067	#N/A	51	hydrated methanol	methanol	C00132	113	113	113	#N/A
#N/A	31	formaldehyde	formaldehyde	C00067	#N/A	51	hydrated methanol	methanol	C00132	114	114	114	#N/A
#N/A	31	formaldehyde	formaldehyde	C00067	#N/A	104	benzonitrile	104	#N/A	115	115	115	#N/A
#N/A	31	formaldehyde	formaldehyde	C00067	#N/A	46	dimethylamine	dimethylamine	C00543	116	116	116	#N/A
#N/A	31	formaldehyde	formaldehyde	C00067	#N/A	30	NO+	Nitrite	C00088	117	117	117	#N/A
#N/A	31	formaldehyde	formaldehyde	C00067	#N/A	51	hydrated methanol	methanol	C00132	118	118	118	#N/A
#N/A	31	formaldehyde	formaldehyde	C00067	#N/A	29	Ethanol Fragment	Ethanol	C00469	119	119	119	#N/A
#N/A	31	formaldehyde	formaldehyde	C00067	#N/A	53	isoprene derived SOA	53	#N/A	120	120	120	#N/A
#N/A	31	formaldehyde	formaldehyde	C00067	#N/A	77	hydrated acetone	77	#N/A	121	121	121	#N/A
#N/A	31	formaldehyde	formaldehyde	C00067	#N/A	120	120	120	#N/A	122	122	122	#N/A
#N/A	31	formaldehyde	formaldehyde	C00067	#N/A	53	isoprene derived SOA	53	#N/A	123	2-phenylethanol	123	#N/A
#N/A	31	formaldehyde	formaldehyde	C00067	#N/A	74	dimethylformamide	acetone oxime	C01995	124	124	124	#N/A
#N/A	31	formaldehyde	formaldehyde	C00067	#N/A	62	ethanolamine	ethanolamine	C00189	125	125	125	#N/A
#N/A	31	formaldehyde	formaldehyde	C00067	#N/A	62	ethanolamine	ethanolamine	C00189	126	126	126	#N/A
#N/A	31	formaldehyde	formaldehyde	C00067	#N/A	64	64	64	#N/A	127	DMTS	127	#N/A
#N/A	31	formaldehyde	formaldehyde	C00067	#N/A	51	hydrated methanol	methanol	C00132	128	128	128	#N/A
#N/A	31	formaldehyde	formaldehyde	C00067	#N/A	65	hydrated formic acid	formate	C00058	129	129	129	#N/A
#N/A	31	formaldehyde	formaldehyde	C00067	#N/A	28	#N/A	#N/A	#N/A	130	130	130	#N/A
#N/A	31	formaldehyde	formaldehyde	C00067	#N/A	62	ethanolamine	ethanolamine	C00189	131	131	131	#N/A
#N/A	31	formaldehyde	formaldehyde	C00067	#N/A	100	100	Cyclohexylamine	C00571	132	132	132	#N/A
#N/A	31	formaldehyde	formaldehyde	C00067	#N/A	133	133	133	#N/A	133	133	133	#N/A
#N/A	31	formaldehyde	formaldehyde	C00067	#N/A	135	135	135	#N/A	134	134	134	#N/A
#N/A	31	formaldehyde	formaldehyde	C00067	#N/A	35	Hydrogen Sulfide	Hydrogen Sulfide	C00283	135	135	135	#N/A
#N/A	31	formaldehyde	formaldehyde	C00067	#N/A	52	chloramine	chloramine	C19359	136	136	136	#N/A
#N/A	31	formaldehyde	formaldehyde	C00067	#N/A	74	dimethylformamide	acetone oxime	C01995	137	Monoterpene	137	#N/A
#N/A	31	formaldehyde	formaldehyde	C00067	#N/A	83	hexanal	83	#N/A	138	138	138	#N/A
#N/A	31	formaldehyde	formaldehyde	C00067	#N/A	24	#N/A	#N/A	#N/A	139	139	139	#N/A
#N/A	31	formaldehyde	formaldehyde	C00067	#N/A	63	DMS	dimethyl sulfide	C00580	140	140	140	#N/A
#N/A	31	formaldehyde	formaldehyde	C00067	#N/A	137	Monoterpene	137	#N/A	141	141	141	#N/A
#N/A	31	formaldehyde	formaldehyde	C00067	#N/A	133	133	133	#N/A	142	142	142	#N/A
#N/A	31	formaldehyde	formaldehyde	C00067	#N/A	66	66	66	#N/A	143	143	143	#N/A
#N/A	31	formaldehyde	formaldehyde	C00067	#N/A	46	dimethylamine	dimethylamine	C00543	144	144	144	#N/A
#N/A	31	formaldehyde	formaldehyde	C00067	#N/A	74	dimethylformamide	acetone oxime	C01995	145	145	145	#N/A
#N/A	31	formaldehyde	formaldehyde	C00067	#N/A	46	dimethylamine	dimethylamine	C00543	146	146	146	#N/A
#N/A	31	formaldehyde	formaldehyde	C00067	#N/A	130	130	130	#N/A	147	147	147	#N/A
#N/A	31	formaldehyde	formaldehyde	C00067	#N/A	46	dimethylamine	dimethylamine	C00543	148	148	148	#N/A
#N/A	31	formaldehyde	formaldehyde	C00067	#N/A	89	pyruvate	pyruvate	C00022	149	149	149	#N/A
#N/A	31	formaldehyde	formaldehyde	C00067	#N/A	97	furfural	furfural	C14279	150	150	150	#N/A
#N/A	32	32	32	#N/A	#N/A	35	Hydrogen Sulfide	Hydrogen Sulfide	C00283	22	#N/A	#N/A	#N/A
#N/A	32	32	32	#N/A	#N/A	59	acetone	acetone	C00207	23	#N/A	#N/A	#N/A
#N/A	32	32	32	#N/A	#N/A	97	furfural	furfural	C14279	24	#N/A	#N/A	#N/A
#N/A	32	32	32	#N/A	#N/A	140	140	140	#N/A	25	#N/A	#N/A	#N/A
#N/A	32	32	32	#N/A	#N/A	63	DMS	dimethyl sulfide	C00580	26	#N/A	#N/A	#N/A
#N/A	32	32	32	#N/A	#N/A	46	dimethylamine	dimethylamine	C00543	27	#N/A	#N/A	#N/A
#N/A	32	32	32	#N/A	#N/A	55	55	55	#N/A	28	#N/A	#N/A	#N/A
#N/A	32	32	32	#N/A	#N/A	97	furfural	furfural	C14279	29	Ethanol Fragment	Ethanol	C00469
#N/A	32	32	32	#N/A	#N/A	77	hydrated acetone	77	#N/A	30	NO+	Nitrite	C00088
#N/A	32	32	32	#N/A	20	34	hydroxylamine	hydroxylamine	C00192	31	formaldehyde	formaldehyde	C00067
#N/A	32	32	32	#N/A	#N/A	69	isoprene	isoprene	C16521	32	32	32	#N/A
#N/A	32	32	32	#N/A	6	49	methanethiol	methanethiol	C00409	33	methanol	methanol	C00132
#N/A	32	32	32	#N/A	Inf	91	dimethylnitramine, oxalic acid, 2,3 butanediol	(R,R)-Butane-2,3-diol	C03044	34	hydroxylamine	hydroxylamine	C00192
#N/A	32	32	32	#N/A	#N/A	27	#N/A	#N/A	#N/A	35	Hydrogen Sulfide	Hydrogen Sulfide	C00283
#N/A	32	32	32	#N/A	#N/A	46	dimethylamine	dimethylamine	C00543	36	#N/A	#N/A	#N/A
#N/A	32	32	32	#N/A	#N/A	136	136	136	#N/A	37	#N/A	#N/A	#N/A
#N/A	32	32	32	#N/A	#N/A	119	119	119	#N/A	38	#N/A	#N/A	#N/A
#N/A	32	32	32	#N/A	#N/A	102	triethylamine	triethylamine	C14691	39	#N/A	#N/A	#N/A
#N/A	32	32	32	#N/A	#N/A	133	133	133	#N/A	40	40	40	#N/A
#N/A	32	32	32	#N/A	#N/A	104	benzonitrile	104	#N/A	41	Isoprene Fragment	41	#N/A
#N/A	32	32	32	#N/A	#N/A	97	furfural	furfural	C14279	42	acetonitrile	42	#N/A
#N/A	32	32	32	#N/A	2	35	Hydrogen Sulfide	Hydrogen Sulfide	C00283	43	Acetate Fragment	acetate	C00033
#N/A	32	32	32	#N/A	#N/A	100	100	Cyclohexylamine	C00571	44	Acetaldehyde fragment, cyanate	cyanate	C01417
#N/A	32	32	32	#N/A	#N/A	23	#N/A	#N/A	#N/A	45	acetaldehyde	acetaldehyde	C00084
#N/A	32	32	32	#N/A	#N/A	83	hexanal	83	#N/A	46	dimethylamine	dimethylamine	C00543
#N/A	32	32	32	#N/A	6	35	Hydrogen Sulfide	Hydrogen Sulfide	C00283	47	formic acid	formate	C00058
#N/A	32	32	32	#N/A	#N/A	126	126	126	#N/A	48	48	48	#N/A
#N/A	32	32	32	#N/A	#N/A	53	isoprene derived SOA	53	#N/A	49	methanethiol	methanethiol	C00409
#N/A	32	32	32	#N/A	#N/A	74	dimethylformamide	acetone oxime	C01995	50	50	50	#N/A
#N/A	32	32	32	#N/A	8	63	DMS	dimethyl sulfide	C00580	51	hydrated methanol	methanol	C00132
#N/A	32	32	32	#N/A	#N/A	51	hydrated methanol	methanol	C00132	52	chloramine	chloramine	C19359
#N/A	32	32	32	#N/A	#N/A	97	furfural	furfural	C14279	53	isoprene derived SOA	53	#N/A
#N/A	32	32	32	#N/A	#N/A	144	144	144	#N/A	54	acrylonitrile	acrylonitrile	C01998
#N/A	32	32	32	#N/A	#N/A	106	serine	serine	C00716	55	55	55	#N/A
#N/A	32	32	32	#N/A	#N/A	130	130	130	#N/A	56	propanenitrile	56	#N/A
#N/A	32	32	32	#N/A	#N/A	34	hydroxylamine	hydroxylamine	C00192	57	alcohol fragment	acrolein	C01471
#N/A	32	32	32	#N/A	#N/A	97	furfural	furfural	C14279	58	methyl isocyanate	methyl isocyanate	#N/A
#N/A	32	32	32	#N/A	#N/A	71	MVK	71	#N/A	59	acetone	acetone	C00207
#N/A	32	32	32	#N/A	#N/A	27	#N/A	#N/A	#N/A	60	trimethylamine	trimethylamine	C00565
#N/A	32	32	32	#N/A	#N/A	127	DMTS	127	#N/A	61	Acetic acid	acetate	C00033
#N/A	32	32	32	#N/A	#N/A	100	100	Cyclohexylamine	C00571	62	ethanolamine	ethanolamine	C00189
#N/A	32	32	32	#N/A	#N/A	115	115	115	#N/A	63	DMS	dimethyl sulfide	C00580
#N/A	32	32	32	#N/A	#N/A	132	132	132	#N/A	64	64	64	#N/A
#N/A	32	32	32	#N/A	#N/A	62	ethanolamine	ethanolamine	C00189	65	hydrated formic acid	formate	C00058
#N/A	32	32	32	#N/A	#N/A	70	Pyrroline	1-pyrroline	C15668	66	66	66	#N/A
#N/A	32	32	32	#N/A	#N/A	95	phenol	phenol	C00146	67	67	67	#N/A
#N/A	32	32	32	#N/A	#N/A	79	benzene	benzene	C01407	68	pyrrole	pyrrole	C19907
#N/A	32	32	32	#N/A	22	46	dimethylamine	dimethylamine	C00543	69	isoprene	isoprene	C16521
#N/A	32	32	32	#N/A	#N/A	35	Hydrogen Sulfide	Hydrogen Sulfide	C00283	70	Pyrroline	1-pyrroline	C15668
#N/A	32	32	32	#N/A	#N/A	123	2-phenylethanol	123	#N/A	71	MVK	71	#N/A
#N/A	32	32	32	#N/A	Inf	46	dimethylamine	dimethylamine	C00543	72	acrylamide	acrylamide	C01659
#N/A	32	32	32	#N/A	#N/A	46	dimethylamine	dimethylamine	C00543	73	2-butanone	2-butanone	#N/A
#N/A	32	32	32	#N/A	#N/A	99	cyclohexanone	cyclohexanone	C00414	74	dimethylformamide	acetone oxime	C01995
#N/A	32	32	32	#N/A	12	46	dimethylamine	dimethylamine	C00543	75	hydroxyacetone	hydroxyacetone	C05235
#N/A	32	32	32	#N/A	#N/A	42	acetonitrile	42	#N/A	76	76	76	#N/A
#N/A	32	32	32	#N/A	#N/A	94	94	aniline	C00292	77	hydrated acetone	77	#N/A
#N/A	32	32	32	#N/A	#N/A	100	100	Cyclohexylamine	C00571	78	methyl nitrate	78	#N/A
#N/A	32	32	32	#N/A	Inf	33	methanol	methanol	C00132	79	benzene	benzene	C01407
#N/A	32	32	32	#N/A	#N/A	130	130	130	#N/A	80	pyridine	pyridine	C00747
#N/A	32	32	32	#N/A	#N/A	132	132	132	#N/A	81	Monoterpene Fragment	81	#N/A
#N/A	32	32	32	#N/A	#N/A	79	benzene	benzene	C01407	82	1-methylpyrrole	82	#N/A
#N/A	32	32	32	#N/A	#N/A	46	dimethylamine	dimethylamine	C00543	83	hexanal	83	#N/A
#N/A	32	32	32	#N/A	#N/A	27	#N/A	#N/A	#N/A	84	butanenitrile	2-Methylbutanenitrile	C21525
#N/A	32	32	32	#N/A	#N/A	71	MVK	71	#N/A	85	cyclopentanone	cyclopentanone	C00557
#N/A	32	32	32	#N/A	#N/A	50	50	50	#N/A	86	86	86	#N/A
#N/A	32	32	32	#N/A	#N/A	27	#N/A	#N/A	#N/A	87	diacetyl, 2-pentanone	diacetyl	C00741
#N/A	32	32	32	#N/A	#N/A	52	chloramine	chloramine	C19359	88	ethyl acetamide	N-ethylacetamide	C21404
#N/A	32	32	32	#N/A	#N/A	102	triethylamine	triethylamine	C14691	89	pyruvate	pyruvate	C00022
#N/A	32	32	32	#N/A	#N/A	64	64	64	#N/A	90	alanine, ethyl carbamate	alanine	C01401
#N/A	32	32	32	#N/A	#N/A	27	#N/A	#N/A	#N/A	91	dimethylnitramine, oxalic acid, 2,3 butanediol	(R,R)-Butane-2,3-diol	C03044
#N/A	32	32	32	#N/A	#N/A	130	130	130	#N/A	92	92	92	#N/A
#N/A	32	32	32	#N/A	#N/A	86	86	86	#N/A	93	toluene	toluene	C01455
#N/A	32	32	32	#N/A	#N/A	51	hydrated methanol	methanol	C00132	94	94	aniline	C00292
#N/A	32	32	32	#N/A	Inf	51	hydrated methanol	methanol	C00132	95	phenol	phenol	C00146
#N/A	32	32	32	#N/A	#N/A	130	130	130	#N/A	96	96	96	#N/A
#N/A	32	32	32	#N/A	#N/A	143	143	143	#N/A	97	furfural	furfural	C14279
#N/A	32	32	32	#N/A	#N/A	63	DMS	dimethyl sulfide	C00580	98	98	98	#N/A
#N/A	32	32	32	#N/A	#N/A	137	Monoterpene	137	#N/A	99	cyclohexanone	cyclohexanone	C00414
#N/A	32	32	32	#N/A	#N/A	138	138	138	#N/A	100	100	Cyclohexylamine	C00571
#N/A	32	32	32	#N/A	Inf	63	DMS	dimethyl sulfide	C00580	101	hexanal	cyclohexanol	C00854
#N/A	32	32	32	#N/A	#N/A	84	butanenitrile	2-Methylbutanenitrile	C21525	102	triethylamine	triethylamine	C14691
#N/A	32	32	32	#N/A	#N/A	133	133	133	#N/A	103	hexanol, ethyl propionate	pentanoic acid	#N/A
#N/A	32	32	32	#N/A	#N/A	130	130	130	#N/A	104	benzonitrile	104	#N/A
#N/A	32	32	32	#N/A	Inf	109	cresol	4-cresol	C01468	105	styrene	styrene	C07083
#N/A	32	32	32	#N/A	#N/A	27	#N/A	#N/A	#N/A	106	serine	serine	C00716
#N/A	32	32	32	#N/A	#N/A	71	MVK	71	#N/A	107	C8 Aromatics	benzaldehyde	C00261
#N/A	32	32	32	#N/A	#N/A	132	132	132	#N/A	108	108	108	#N/A
#N/A	32	32	32	#N/A	Inf	51	hydrated methanol	methanol	C00132	109	cresol	4-cresol	C01468
#N/A	32	32	32	#N/A	#N/A	52	chloramine	chloramine	C19359	110	110	aminophenol	#N/A
#N/A	32	32	32	#N/A	#N/A	51	hydrated methanol	methanol	C00132	111	111	111	#N/A
#N/A	32	32	32	#N/A	#N/A	89	pyruvate	pyruvate	C00022	112	112	112	#N/A
#N/A	32	32	32	#N/A	#N/A	53	isoprene derived SOA	53	#N/A	113	113	113	#N/A
#N/A	32	32	32	#N/A	#N/A	77	hydrated acetone	77	#N/A	114	114	114	#N/A
#N/A	32	32	32	#N/A	#N/A	105	styrene	styrene	C07083	115	115	115	#N/A
#N/A	32	32	32	#N/A	#N/A	46	dimethylamine	dimethylamine	C00543	116	116	116	#N/A
#N/A	32	32	32	#N/A	#N/A	46	dimethylamine	dimethylamine	C00543	117	117	117	#N/A
#N/A	32	32	32	#N/A	#N/A	22	#N/A	#N/A	#N/A	118	118	118	#N/A
#N/A	32	32	32	#N/A	#N/A	148	148	148	#N/A	119	119	119	#N/A
#N/A	32	32	32	#N/A	#N/A	105	styrene	styrene	C07083	120	120	120	#N/A
#N/A	32	32	32	#N/A	#N/A	94	94	aniline	C00292	121	121	121	#N/A
#N/A	32	32	32	#N/A	#N/A	51	hydrated methanol	methanol	C00132	122	122	122	#N/A
#N/A	32	32	32	#N/A	#N/A	22	#N/A	#N/A	#N/A	123	2-phenylethanol	123	#N/A
#N/A	32	32	32	#N/A	#N/A	100	100	Cyclohexylamine	C00571	124	124	124	#N/A
#N/A	32	32	32	#N/A	#N/A	51	hydrated methanol	methanol	C00132	125	125	125	#N/A
#N/A	32	32	32	#N/A	#N/A	51	hydrated methanol	methanol	C00132	126	126	126	#N/A
#N/A	32	32	32	#N/A	#N/A	53	isoprene derived SOA	53	#N/A	127	DMTS	127	#N/A
#N/A	32	32	32	#N/A	#N/A	130	130	130	#N/A	128	128	128	#N/A
#N/A	32	32	32	#N/A	#N/A	21	#N/A	#N/A	#N/A	129	129	129	#N/A
#N/A	32	32	32	#N/A	#N/A	63	DMS	dimethyl sulfide	C00580	130	130	130	#N/A
#N/A	32	32	32	#N/A	#N/A	113	113	113	#N/A	131	131	131	#N/A
#N/A	32	32	32	#N/A	#N/A	85	cyclopentanone	cyclopentanone	C00557	132	132	132	#N/A
#N/A	32	32	32	#N/A	#N/A	74	dimethylformamide	acetone oxime	C01995	133	133	133	#N/A
#N/A	32	32	32	#N/A	#N/A	24	#N/A	#N/A	#N/A	134	134	134	#N/A
#N/A	32	32	32	#N/A	#N/A	63	DMS	dimethyl sulfide	C00580	135	135	135	#N/A
#N/A	32	32	32	#N/A	#N/A	46	dimethylamine	dimethylamine	C00543	136	136	136	#N/A
#N/A	32	32	32	#N/A	#N/A	38	#N/A	#N/A	#N/A	137	Monoterpene	137	#N/A
#N/A	32	32	32	#N/A	#N/A	121	121	121	#N/A	138	138	138	#N/A
#N/A	32	32	32	#N/A	#N/A	51	hydrated methanol	methanol	C00132	139	139	139	#N/A
#N/A	32	32	32	#N/A	#N/A	35	Hydrogen Sulfide	Hydrogen Sulfide	C00283	140	140	140	#N/A
#N/A	32	32	32	#N/A	#N/A	85	cyclopentanone	cyclopentanone	C00557	141	141	141	#N/A
#N/A	32	32	32	#N/A	#N/A	74	dimethylformamide	acetone oxime	C01995	142	142	142	#N/A
#N/A	32	32	32	#N/A	#N/A	95	phenol	phenol	C00146	143	143	143	#N/A
#N/A	32	32	32	#N/A	#N/A	46	dimethylamine	dimethylamine	C00543	144	144	144	#N/A
#N/A	32	32	32	#N/A	#N/A	137	Monoterpene	137	#N/A	145	145	145	#N/A
#N/A	32	32	32	#N/A	#N/A	121	121	121	#N/A	146	146	146	#N/A
#N/A	32	32	32	#N/A	#N/A	27	#N/A	#N/A	#N/A	147	147	147	#N/A
#N/A	32	32	32	#N/A	#N/A	21	#N/A	#N/A	#N/A	148	148	148	#N/A
#N/A	32	32	32	#N/A	#N/A	23	#N/A	#N/A	#N/A	149	149	149	#N/A
#N/A	32	32	32	#N/A	#N/A	33	methanol	methanol	C00132	150	150	150	#N/A
#N/A	33	methanol	methanol	C00132	#N/A	64	64	64	#N/A	22	#N/A	#N/A	#N/A
#N/A	33	methanol	methanol	C00132	#N/A	53	isoprene derived SOA	53	#N/A	23	#N/A	#N/A	#N/A
#N/A	33	methanol	methanol	C00132	#N/A	38	#N/A	#N/A	#N/A	24	#N/A	#N/A	#N/A
#N/A	33	methanol	methanol	C00132	#N/A	67	67	67	#N/A	25	#N/A	#N/A	#N/A
#N/A	33	methanol	methanol	C00132	#N/A	141	141	141	#N/A	26	#N/A	#N/A	#N/A
#N/A	33	methanol	methanol	C00132	#N/A	49	methanethiol	methanethiol	C00409	27	#N/A	#N/A	#N/A
#N/A	33	methanol	methanol	C00132	#N/A	32	32	32	#N/A	28	#N/A	#N/A	#N/A
10	33	methanol	methanol	C00132	2	45	acetaldehyde	acetaldehyde	C00084	29	Ethanol Fragment	Ethanol	C00469
10	33	methanol	methanol	C00132	#N/A	52	chloramine	chloramine	C19359	30	NO+	Nitrite	C00088
2	33	methanol	methanol	C00132	24	107	C8 Aromatics	benzaldehyde	C00261	31	formaldehyde	formaldehyde	C00067
#N/A	33	methanol	methanol	C00132	#N/A	96	96	96	#N/A	32	32	32	#N/A
0	33	methanol	methanol	C00132	#N/A	110	110	aminophenol	#N/A	33	methanol	methanol	C00132
10	33	methanol	methanol	C00132	#N/A	118	118	118	#N/A	34	hydroxylamine	hydroxylamine	C00192
14	33	methanol	methanol	C00132	#N/A	74	dimethylformamide	acetone oxime	C01995	35	Hydrogen Sulfide	Hydrogen Sulfide	C00283
#N/A	33	methanol	methanol	C00132	#N/A	26	#N/A	#N/A	#N/A	36	#N/A	#N/A	#N/A
#N/A	33	methanol	methanol	C00132	#N/A	97	furfural	furfural	C14279	37	#N/A	#N/A	#N/A
#N/A	33	methanol	methanol	C00132	#N/A	126	126	126	#N/A	38	#N/A	#N/A	#N/A
#N/A	33	methanol	methanol	C00132	#N/A	45	acetaldehyde	acetaldehyde	C00084	39	#N/A	#N/A	#N/A
#N/A	33	methanol	methanol	C00132	#N/A	64	64	64	#N/A	40	40	40	#N/A
#N/A	33	methanol	methanol	C00132	#N/A	50	50	50	#N/A	41	Isoprene Fragment	41	#N/A
#N/A	33	methanol	methanol	C00132	#N/A	24	#N/A	#N/A	#N/A	42	acetonitrile	42	#N/A
8	33	methanol	methanol	C00132	#N/A	123	2-phenylethanol	123	#N/A	43	Acetate Fragment	acetate	C00033
Inf	33	methanol	methanol	C00132	#N/A	64	64	64	#N/A	44	Acetaldehyde fragment, cyanate	cyanate	C01417
8	33	methanol	methanol	C00132	#N/A	100	100	Cyclohexylamine	C00571	45	acetaldehyde	acetaldehyde	C00084
Inf	33	methanol	methanol	C00132	#N/A	82	1-methylpyrrole	82	#N/A	46	dimethylamine	dimethylamine	C00543
4	33	methanol	methanol	C00132	2	31	formaldehyde	formaldehyde	C00067	47	formic acid	formate	C00058
#N/A	33	methanol	methanol	C00132	#N/A	35	Hydrogen Sulfide	Hydrogen Sulfide	C00283	48	48	48	#N/A
16	33	methanol	methanol	C00132	12	47	formic acid	formate	C00058	49	methanethiol	methanethiol	C00409
#N/A	33	methanol	methanol	C00132	#N/A	32	32	32	#N/A	50	50	50	#N/A
0	33	methanol	methanol	C00132	6	46	dimethylamine	dimethylamine	C00543	51	hydrated methanol	methanol	C00132
#N/A	33	methanol	methanol	C00132	#N/A	62	ethanolamine	ethanolamine	C00189	52	chloramine	chloramine	C19359
#N/A	33	methanol	methanol	C00132	#N/A	79	benzene	benzene	C01407	53	isoprene derived SOA	53	#N/A
Inf	33	methanol	methanol	C00132	#N/A	40	40	40	#N/A	54	acrylonitrile	acrylonitrile	C01998
#N/A	33	methanol	methanol	C00132	#N/A	113	113	113	#N/A	55	55	55	#N/A
#N/A	33	methanol	methanol	C00132	#N/A	136	136	136	#N/A	56	propanenitrile	56	#N/A
#N/A	33	methanol	methanol	C00132	#N/A	77	hydrated acetone	77	#N/A	57	alcohol fragment	acrolein	C01471
#N/A	33	methanol	methanol	C00132	#N/A	141	141	141	#N/A	58	methyl isocyanate	methyl isocyanate	#N/A
12	33	methanol	methanol	C00132	#N/A	126	126	126	#N/A	59	acetone	acetone	C00207
Inf	33	methanol	methanol	C00132	#N/A	24	#N/A	#N/A	#N/A	60	trimethylamine	trimethylamine	C00565
8	33	methanol	methanol	C00132	4	65	hydrated formic acid	formate	C00058	61	Acetic acid	acetate	C00033
#N/A	33	methanol	methanol	C00132	#N/A	142	142	142	#N/A	62	ethanolamine	ethanolamine	C00189
18	33	methanol	methanol	C00132	Inf	91	dimethylnitramine, oxalic acid, 2,3 butanediol	(R,R)-Butane-2,3-diol	C03044	63	DMS	dimethyl sulfide	C00580
#N/A	33	methanol	methanol	C00132	#N/A	115	115	115	#N/A	64	64	64	#N/A
4	33	methanol	methanol	C00132	#N/A	24	#N/A	#N/A	#N/A	65	hydrated formic acid	formate	C00058
#N/A	33	methanol	methanol	C00132	#N/A	107	C8 Aromatics	benzaldehyde	C00261	66	66	66	#N/A
#N/A	33	methanol	methanol	C00132	#N/A	24	#N/A	#N/A	#N/A	67	67	67	#N/A
#N/A	33	methanol	methanol	C00132	#N/A	63	DMS	dimethyl sulfide	C00580	68	pyrrole	pyrrole	C19907
20	33	methanol	methanol	C00132	#N/A	121	121	121	#N/A	69	isoprene	isoprene	C16521
#N/A	33	methanol	methanol	C00132	#N/A	53	isoprene derived SOA	53	#N/A	70	Pyrroline	1-pyrroline	C15668
#N/A	33	methanol	methanol	C00132	#N/A	128	128	128	#N/A	71	MVK	71	#N/A
Inf	33	methanol	methanol	C00132	#N/A	71	MVK	71	#N/A	72	acrylamide	acrylamide	C01659
#N/A	33	methanol	methanol	C00132	#N/A	60	trimethylamine	trimethylamine	C00565	73	2-butanone	2-butanone	#N/A
#N/A	33	methanol	methanol	C00132	#N/A	144	144	144	#N/A	74	dimethylformamide	acetone oxime	C01995
10	33	methanol	methanol	C00132	16	63	DMS	dimethyl sulfide	C00580	75	hydroxyacetone	hydroxyacetone	C05235
#N/A	33	methanol	methanol	C00132	#N/A	35	Hydrogen Sulfide	Hydrogen Sulfide	C00283	76	76	76	#N/A
#N/A	33	methanol	methanol	C00132	#N/A	136	136	136	#N/A	77	hydrated acetone	77	#N/A
#N/A	33	methanol	methanol	C00132	#N/A	127	DMTS	127	#N/A	78	methyl nitrate	78	#N/A
Inf	33	methanol	methanol	C00132	#N/A	24	#N/A	#N/A	#N/A	79	benzene	benzene	C01407
#N/A	33	methanol	methanol	C00132	#N/A	82	1-methylpyrrole	82	#N/A	80	pyridine	pyridine	C00747
#N/A	33	methanol	methanol	C00132	#N/A	138	138	138	#N/A	81	Monoterpene Fragment	81	#N/A
#N/A	33	methanol	methanol	C00132	#N/A	79	benzene	benzene	C01407	82	1-methylpyrrole	82	#N/A
#N/A	33	methanol	methanol	C00132	#N/A	136	136	136	#N/A	83	hexanal	83	#N/A
#N/A	33	methanol	methanol	C00132	#N/A	130	130	130	#N/A	84	butanenitrile	2-Methylbutanenitrile	C21525
#N/A	33	methanol	methanol	C00132	#N/A	64	64	64	#N/A	85	cyclopentanone	cyclopentanone	C00557
#N/A	33	methanol	methanol	C00132	#N/A	107	C8 Aromatics	benzaldehyde	C00261	86	86	86	#N/A
Inf	33	methanol	methanol	C00132	#N/A	126	126	126	#N/A	87	diacetyl, 2-pentanone	diacetyl	C00741
#N/A	33	methanol	methanol	C00132	#N/A	39	#N/A	#N/A	#N/A	88	ethyl acetamide	N-ethylacetamide	C21404
6	33	methanol	methanol	C00132	6	51	hydrated methanol	methanol	C00132	89	pyruvate	pyruvate	C00022
#N/A	33	methanol	methanol	C00132	#N/A	115	115	115	#N/A	90	alanine, ethyl carbamate	alanine	C01401
12	33	methanol	methanol	C00132	#N/A	62	ethanolamine	ethanolamine	C00189	91	dimethylnitramine, oxalic acid, 2,3 butanediol	(R,R)-Butane-2,3-diol	C03044
#N/A	33	methanol	methanol	C00132	#N/A	24	#N/A	#N/A	#N/A	92	92	92	#N/A
Inf	33	methanol	methanol	C00132	Inf	51	hydrated methanol	methanol	C00132	93	toluene	toluene	C01455
#N/A	33	methanol	methanol	C00132	#N/A	88	ethyl acetamide	N-ethylacetamide	C21404	94	94	aniline	C00292
Inf	33	methanol	methanol	C00132	#N/A	28	#N/A	#N/A	#N/A	95	phenol	phenol	C00146
#N/A	33	methanol	methanol	C00132	#N/A	136	136	136	#N/A	96	96	96	#N/A
#N/A	33	methanol	methanol	C00132	#N/A	81	Monoterpene Fragment	81	#N/A	97	furfural	furfural	C14279
#N/A	33	methanol	methanol	C00132	#N/A	62	ethanolamine	ethanolamine	C00189	98	98	98	#N/A
Inf	33	methanol	methanol	C00132	Inf	105	styrene	styrene	C07083	99	cyclohexanone	cyclohexanone	C00414
#N/A	33	methanol	methanol	C00132	#N/A	136	136	136	#N/A	100	100	Cyclohexylamine	C00571
Inf	33	methanol	methanol	C00132	Inf	43	Acetate Fragment	acetate	C00033	101	hexanal	cyclohexanol	C00854
#N/A	33	methanol	methanol	C00132	#N/A	147	147	147	#N/A	102	triethylamine	triethylamine	C14691
#N/A	33	methanol	methanol	C00132	#N/A	65	hydrated formic acid	formate	C00058	103	hexanol, ethyl propionate	pentanoic acid	#N/A
#N/A	33	methanol	methanol	C00132	#N/A	28	#N/A	#N/A	#N/A	104	benzonitrile	104	#N/A
Inf	33	methanol	methanol	C00132	Inf	54	acrylonitrile	acrylonitrile	C01998	105	styrene	styrene	C07083
#N/A	33	methanol	methanol	C00132	#N/A	147	147	147	#N/A	106	serine	serine	C00716
Inf	33	methanol	methanol	C00132	Inf	34	hydroxylamine	hydroxylamine	C00192	107	C8 Aromatics	benzaldehyde	C00261
#N/A	33	methanol	methanol	C00132	#N/A	105	styrene	styrene	C07083	108	108	108	#N/A
Inf	33	methanol	methanol	C00132	#N/A	25	#N/A	#N/A	#N/A	109	cresol	4-cresol	C01468
#N/A	33	methanol	methanol	C00132	#N/A	82	1-methylpyrrole	82	#N/A	110	110	aminophenol	#N/A
#N/A	33	methanol	methanol	C00132	#N/A	37	#N/A	#N/A	#N/A	111	111	111	#N/A
#N/A	33	methanol	methanol	C00132	#N/A	89	pyruvate	pyruvate	C00022	112	112	112	#N/A
#N/A	33	methanol	methanol	C00132	#N/A	148	148	148	#N/A	113	113	113	#N/A
#N/A	33	methanol	methanol	C00132	#N/A	34	hydroxylamine	hydroxylamine	C00192	114	114	114	#N/A
#N/A	33	methanol	methanol	C00132	#N/A	44	Acetaldehyde fragment, cyanate	cyanate	C01417	115	115	115	#N/A
#N/A	33	methanol	methanol	C00132	#N/A	40	40	40	#N/A	116	116	116	#N/A
#N/A	33	methanol	methanol	C00132	#N/A	51	hydrated methanol	methanol	C00132	117	117	117	#N/A
#N/A	33	methanol	methanol	C00132	#N/A	104	benzonitrile	104	#N/A	118	118	118	#N/A
#N/A	33	methanol	methanol	C00132	#N/A	126	126	126	#N/A	119	119	119	#N/A
#N/A	33	methanol	methanol	C00132	#N/A	53	isoprene derived SOA	53	#N/A	120	120	120	#N/A
#N/A	33	methanol	methanol	C00132	#N/A	62	ethanolamine	ethanolamine	C00189	121	121	121	#N/A
#N/A	33	methanol	methanol	C00132	#N/A	70	Pyrroline	1-pyrroline	C15668	122	122	122	#N/A
#N/A	33	methanol	methanol	C00132	#N/A	64	64	64	#N/A	123	2-phenylethanol	123	#N/A
#N/A	33	methanol	methanol	C00132	#N/A	97	furfural	furfural	C14279	124	124	124	#N/A
#N/A	33	methanol	methanol	C00132	#N/A	31	formaldehyde	formaldehyde	C00067	125	125	125	#N/A
#N/A	33	methanol	methanol	C00132	#N/A	88	ethyl acetamide	N-ethylacetamide	C21404	126	126	126	#N/A
#N/A	33	methanol	methanol	C00132	#N/A	147	147	147	#N/A	127	DMTS	127	#N/A
#N/A	33	methanol	methanol	C00132	#N/A	133	133	133	#N/A	128	128	128	#N/A
#N/A	33	methanol	methanol	C00132	#N/A	23	#N/A	#N/A	#N/A	129	129	129	#N/A
#N/A	33	methanol	methanol	C00132	#N/A	146	146	146	#N/A	130	130	130	#N/A
#N/A	33	methanol	methanol	C00132	#N/A	102	triethylamine	triethylamine	C14691	131	131	131	#N/A
#N/A	33	methanol	methanol	C00132	#N/A	108	108	108	#N/A	132	132	132	#N/A
#N/A	33	methanol	methanol	C00132	#N/A	51	hydrated methanol	methanol	C00132	133	133	133	#N/A
#N/A	33	methanol	methanol	C00132	#N/A	27	#N/A	#N/A	#N/A	134	134	134	#N/A
#N/A	33	methanol	methanol	C00132	#N/A	117	117	117	#N/A	135	135	135	#N/A
#N/A	33	methanol	methanol	C00132	#N/A	24	#N/A	#N/A	#N/A	136	136	136	#N/A
#N/A	33	methanol	methanol	C00132	#N/A	40	40	40	#N/A	137	Monoterpene	137	#N/A
#N/A	33	methanol	methanol	C00132	#N/A	51	hydrated methanol	methanol	C00132	138	138	138	#N/A
#N/A	33	methanol	methanol	C00132	#N/A	134	134	134	#N/A	139	139	139	#N/A
#N/A	33	methanol	methanol	C00132	#N/A	46	dimethylamine	dimethylamine	C00543	140	140	140	#N/A
#N/A	33	methanol	methanol	C00132	#N/A	143	143	143	#N/A	141	141	141	#N/A
#N/A	33	methanol	methanol	C00132	#N/A	110	110	aminophenol	#N/A	142	142	142	#N/A
#N/A	33	methanol	methanol	C00132	#N/A	100	100	Cyclohexylamine	C00571	143	143	143	#N/A
#N/A	33	methanol	methanol	C00132	#N/A	136	136	136	#N/A	144	144	144	#N/A
#N/A	33	methanol	methanol	C00132	#N/A	143	143	143	#N/A	145	145	145	#N/A
#N/A	33	methanol	methanol	C00132	#N/A	97	furfural	furfural	C14279	146	146	146	#N/A
#N/A	33	methanol	methanol	C00132	#N/A	32	32	32	#N/A	147	147	147	#N/A
#N/A	33	methanol	methanol	C00132	#N/A	74	dimethylformamide	acetone oxime	C01995	148	148	148	#N/A
#N/A	33	methanol	methanol	C00132	#N/A	23	#N/A	#N/A	#N/A	149	149	149	#N/A
#N/A	33	methanol	methanol	C00132	#N/A	63	DMS	dimethyl sulfide	C00580	150	150	150	#N/A
#N/A	34	hydroxylamine	hydroxylamine	C00192	#N/A	35	Hydrogen Sulfide	Hydrogen Sulfide	C00283	22	#N/A	#N/A	#N/A
#N/A	34	hydroxylamine	hydroxylamine	C00192	#N/A	82	1-methylpyrrole	82	#N/A	23	#N/A	#N/A	#N/A
#N/A	34	hydroxylamine	hydroxylamine	C00192	#N/A	132	132	132	#N/A	24	#N/A	#N/A	#N/A
#N/A	34	hydroxylamine	hydroxylamine	C00192	#N/A	65	hydrated formic acid	formate	C00058	25	#N/A	#N/A	#N/A
#N/A	34	hydroxylamine	hydroxylamine	C00192	#N/A	113	113	113	#N/A	26	#N/A	#N/A	#N/A
#N/A	34	hydroxylamine	hydroxylamine	C00192	#N/A	46	dimethylamine	dimethylamine	C00543	27	#N/A	#N/A	#N/A
#N/A	34	hydroxylamine	hydroxylamine	C00192	#N/A	22	#N/A	#N/A	#N/A	28	#N/A	#N/A	#N/A
12	34	hydroxylamine	hydroxylamine	C00192	#N/A	78	methyl nitrate	78	#N/A	29	Ethanol Fragment	Ethanol	C00469
2	34	hydroxylamine	hydroxylamine	C00192	12	49	methanethiol	methanethiol	C00409	30	NO+	Nitrite	C00088
20	34	hydroxylamine	hydroxylamine	C00192	#N/A	133	133	133	#N/A	31	formaldehyde	formaldehyde	C00067
#N/A	34	hydroxylamine	hydroxylamine	C00192	#N/A	74	dimethylformamide	acetone oxime	C01995	32	32	32	#N/A
18	34	hydroxylamine	hydroxylamine	C00192	6	46	dimethylamine	dimethylamine	C00543	33	methanol	methanol	C00132
0	34	hydroxylamine	hydroxylamine	C00192	10	51	hydrated methanol	methanol	C00132	34	hydroxylamine	hydroxylamine	C00192
12	34	hydroxylamine	hydroxylamine	C00192	16	46	dimethylamine	dimethylamine	C00543	35	Hydrogen Sulfide	Hydrogen Sulfide	C00283
#N/A	34	hydroxylamine	hydroxylamine	C00192	#N/A	102	triethylamine	triethylamine	C14691	36	#N/A	#N/A	#N/A
#N/A	34	hydroxylamine	hydroxylamine	C00192	#N/A	113	113	113	#N/A	37	#N/A	#N/A	#N/A
#N/A	34	hydroxylamine	hydroxylamine	C00192	#N/A	118	118	118	#N/A	38	#N/A	#N/A	#N/A
#N/A	34	hydroxylamine	hydroxylamine	C00192	#N/A	27	#N/A	#N/A	#N/A	39	#N/A	#N/A	#N/A
#N/A	34	hydroxylamine	hydroxylamine	C00192	#N/A	51	hydrated methanol	methanol	C00132	40	40	40	#N/A
#N/A	34	hydroxylamine	hydroxylamine	C00192	#N/A	113	113	113	#N/A	41	Isoprene Fragment	41	#N/A
#N/A	34	hydroxylamine	hydroxylamine	C00192	#N/A	133	133	133	#N/A	42	acetonitrile	42	#N/A
10	34	hydroxylamine	hydroxylamine	C00192	#N/A	94	94	aniline	C00292	43	Acetate Fragment	acetate	C00033
Inf	34	hydroxylamine	hydroxylamine	C00192	#N/A	100	100	Cyclohexylamine	C00571	44	Acetaldehyde fragment, cyanate	cyanate	C01417
10	34	hydroxylamine	hydroxylamine	C00192	#N/A	134	134	134	#N/A	45	acetaldehyde	acetaldehyde	C00084
Inf	34	hydroxylamine	hydroxylamine	C00192	#N/A	82	1-methylpyrrole	82	#N/A	46	dimethylamine	dimethylamine	C00543
8	34	hydroxylamine	hydroxylamine	C00192	#N/A	133	133	133	#N/A	47	formic acid	formate	C00058
#N/A	34	hydroxylamine	hydroxylamine	C00192	#N/A	100	100	Cyclohexylamine	C00571	48	48	48	#N/A
12	34	hydroxylamine	hydroxylamine	C00192	#N/A	97	furfural	furfural	C14279	49	methanethiol	methanethiol	C00409
#N/A	34	hydroxylamine	hydroxylamine	C00192	#N/A	144	144	144	#N/A	50	50	50	#N/A
18	34	hydroxylamine	hydroxylamine	C00192	12	65	hydrated formic acid	formate	C00058	51	hydrated methanol	methanol	C00132
#N/A	34	hydroxylamine	hydroxylamine	C00192	#N/A	132	132	132	#N/A	52	chloramine	chloramine	C19359
#N/A	34	hydroxylamine	hydroxylamine	C00192	#N/A	113	113	113	#N/A	53	isoprene derived SOA	53	#N/A
Inf	34	hydroxylamine	hydroxylamine	C00192	#N/A	122	122	122	#N/A	54	acrylonitrile	acrylonitrile	C01998
#N/A	34	hydroxylamine	hydroxylamine	C00192	#N/A	22	#N/A	#N/A	#N/A	55	55	55	#N/A
#N/A	34	hydroxylamine	hydroxylamine	C00192	#N/A	148	148	148	#N/A	56	propanenitrile	56	#N/A
#N/A	34	hydroxylamine	hydroxylamine	C00192	#N/A	106	serine	serine	C00716	57	alcohol fragment	acrolein	C01471
#N/A	34	hydroxylamine	hydroxylamine	C00192	#N/A	22	#N/A	#N/A	#N/A	58	methyl isocyanate	methyl isocyanate	#N/A
14	34	hydroxylamine	hydroxylamine	C00192	#N/A	133	133	133	#N/A	59	acetone	acetone	C00207
Inf	34	hydroxylamine	hydroxylamine	C00192	#N/A	90	alanine, ethyl carbamate	alanine	C01401	60	trimethylamine	trimethylamine	C00565
10	34	hydroxylamine	hydroxylamine	C00192	#N/A	24	#N/A	#N/A	#N/A	61	Acetic acid	acetate	C00033
#N/A	34	hydroxylamine	hydroxylamine	C00192	#N/A	86	86	86	#N/A	62	ethanolamine	ethanolamine	C00189
14	34	hydroxylamine	hydroxylamine	C00192	#N/A	52	chloramine	chloramine	C19359	63	DMS	dimethyl sulfide	C00580
#N/A	34	hydroxylamine	hydroxylamine	C00192	#N/A	130	130	130	#N/A	64	64	64	#N/A
8	34	hydroxylamine	hydroxylamine	C00192	#N/A	148	148	148	#N/A	65	hydrated formic acid	formate	C00058
#N/A	34	hydroxylamine	hydroxylamine	C00192	#N/A	132	132	132	#N/A	66	66	66	#N/A
#N/A	34	hydroxylamine	hydroxylamine	C00192	#N/A	144	144	144	#N/A	67	67	67	#N/A
#N/A	34	hydroxylamine	hydroxylamine	C00192	#N/A	136	136	136	#N/A	68	pyrrole	pyrrole	C19907
22	34	hydroxylamine	hydroxylamine	C00192	#N/A	136	136	136	#N/A	69	isoprene	isoprene	C16521
#N/A	34	hydroxylamine	hydroxylamine	C00192	#N/A	22	#N/A	#N/A	#N/A	70	Pyrroline	1-pyrroline	C15668
#N/A	34	hydroxylamine	hydroxylamine	C00192	#N/A	51	hydrated methanol	methanol	C00132	71	MVK	71	#N/A
Inf	34	hydroxylamine	hydroxylamine	C00192	#N/A	32	32	32	#N/A	72	acrylamide	acrylamide	C01659
#N/A	34	hydroxylamine	hydroxylamine	C00192	#N/A	42	acetonitrile	42	#N/A	73	2-butanone	2-butanone	#N/A
#N/A	34	hydroxylamine	hydroxylamine	C00192	#N/A	52	chloramine	chloramine	C19359	74	dimethylformamide	acetone oxime	C01995
16	34	hydroxylamine	hydroxylamine	C00192	12	46	dimethylamine	dimethylamine	C00543	75	hydroxyacetone	hydroxyacetone	C05235
#N/A	34	hydroxylamine	hydroxylamine	C00192	#N/A	51	hydrated methanol	methanol	C00132	76	76	76	#N/A
#N/A	34	hydroxylamine	hydroxylamine	C00192	#N/A	50	50	50	#N/A	77	hydrated acetone	77	#N/A
#N/A	34	hydroxylamine	hydroxylamine	C00192	#N/A	124	124	124	#N/A	78	methyl nitrate	78	#N/A
Inf	34	hydroxylamine	hydroxylamine	C00192	#N/A	70	Pyrroline	1-pyrroline	C15668	79	benzene	benzene	C01407
#N/A	34	hydroxylamine	hydroxylamine	C00192	#N/A	130	130	130	#N/A	80	pyridine	pyridine	C00747
#N/A	34	hydroxylamine	hydroxylamine	C00192	#N/A	82	1-methylpyrrole	82	#N/A	81	Monoterpene Fragment	81	#N/A
#N/A	34	hydroxylamine	hydroxylamine	C00192	#N/A	130	130	130	#N/A	82	1-methylpyrrole	82	#N/A
#N/A	34	hydroxylamine	hydroxylamine	C00192	#N/A	134	134	134	#N/A	83	hexanal	83	#N/A
#N/A	34	hydroxylamine	hydroxylamine	C00192	#N/A	24	#N/A	#N/A	#N/A	84	butanenitrile	2-Methylbutanenitrile	C21525
#N/A	34	hydroxylamine	hydroxylamine	C00192	#N/A	22	#N/A	#N/A	#N/A	85	cyclopentanone	cyclopentanone	C00557
#N/A	34	hydroxylamine	hydroxylamine	C00192	#N/A	29	Ethanol Fragment	Ethanol	C00469	86	86	86	#N/A
Inf	34	hydroxylamine	hydroxylamine	C00192	#N/A	32	32	32	#N/A	87	diacetyl, 2-pentanone	diacetyl	C00741
#N/A	34	hydroxylamine	hydroxylamine	C00192	#N/A	45	acetaldehyde	acetaldehyde	C00084	88	ethyl acetamide	N-ethylacetamide	C21404
8	34	hydroxylamine	hydroxylamine	C00192	2	65	hydrated formic acid	formate	C00058	89	pyruvate	pyruvate	C00022
#N/A	34	hydroxylamine	hydroxylamine	C00192	#N/A	63	DMS	dimethyl sulfide	C00580	90	alanine, ethyl carbamate	alanine	C01401
14	34	hydroxylamine	hydroxylamine	C00192	#N/A	132	132	132	#N/A	91	dimethylnitramine, oxalic acid, 2,3 butanediol	(R,R)-Butane-2,3-diol	C03044
#N/A	34	hydroxylamine	hydroxylamine	C00192	#N/A	114	114	114	#N/A	92	92	92	#N/A
Inf	34	hydroxylamine	hydroxylamine	C00192	#N/A	148	148	148	#N/A	93	toluene	toluene	C01455
#N/A	34	hydroxylamine	hydroxylamine	C00192	#N/A	95	phenol	phenol	C00146	94	94	aniline	C00292
Inf	34	hydroxylamine	hydroxylamine	C00192	#N/A	132	132	132	#N/A	95	phenol	phenol	C00146
#N/A	34	hydroxylamine	hydroxylamine	C00192	#N/A	147	147	147	#N/A	96	96	96	#N/A
#N/A	34	hydroxylamine	hydroxylamine	C00192	#N/A	104	benzonitrile	104	#N/A	97	furfural	furfural	C14279
#N/A	34	hydroxylamine	hydroxylamine	C00192	#N/A	63	DMS	dimethyl sulfide	C00580	98	98	98	#N/A
Inf	34	hydroxylamine	hydroxylamine	C00192	#N/A	97	furfural	furfural	C14279	99	cyclohexanone	cyclohexanone	C00414
#N/A	34	hydroxylamine	hydroxylamine	C00192	#N/A	63	DMS	dimethyl sulfide	C00580	100	100	Cyclohexylamine	C00571
Inf	34	hydroxylamine	hydroxylamine	C00192	Inf	63	DMS	dimethyl sulfide	C00580	101	hexanal	cyclohexanol	C00854
#N/A	34	hydroxylamine	hydroxylamine	C00192	#N/A	104	benzonitrile	104	#N/A	102	triethylamine	triethylamine	C14691
#N/A	34	hydroxylamine	hydroxylamine	C00192	#N/A	51	hydrated methanol	methanol	C00132	103	hexanol, ethyl propionate	pentanoic acid	#N/A
#N/A	34	hydroxylamine	hydroxylamine	C00192	#N/A	132	132	132	#N/A	104	benzonitrile	104	#N/A
Inf	34	hydroxylamine	hydroxylamine	C00192	Inf	45	acetaldehyde	acetaldehyde	C00084	105	styrene	styrene	C07083
#N/A	34	hydroxylamine	hydroxylamine	C00192	#N/A	100	100	Cyclohexylamine	C00571	106	serine	serine	C00716
Inf	34	hydroxylamine	hydroxylamine	C00192	4	93	toluene	toluene	C01455	107	C8 Aromatics	benzaldehyde	C00261
#N/A	34	hydroxylamine	hydroxylamine	C00192	#N/A	65	hydrated formic acid	formate	C00058	108	108	108	#N/A
Inf	34	hydroxylamine	hydroxylamine	C00192	#N/A	123	2-phenylethanol	123	#N/A	109	cresol	4-cresol	C01468
#N/A	34	hydroxylamine	hydroxylamine	C00192	#N/A	132	132	132	#N/A	110	110	aminophenol	#N/A
#N/A	34	hydroxylamine	hydroxylamine	C00192	#N/A	77	hydrated acetone	77	#N/A	111	111	111	#N/A
#N/A	34	hydroxylamine	hydroxylamine	C00192	#N/A	91	dimethylnitramine, oxalic acid, 2,3 butanediol	(R,R)-Butane-2,3-diol	C03044	112	112	112	#N/A
#N/A	34	hydroxylamine	hydroxylamine	C00192	#N/A	104	benzonitrile	104	#N/A	113	113	113	#N/A
#N/A	34	hydroxylamine	hydroxylamine	C00192	#N/A	49	methanethiol	methanethiol	C00409	114	114	114	#N/A
#N/A	34	hydroxylamine	hydroxylamine	C00192	#N/A	41	Isoprene Fragment	41	#N/A	115	115	115	#N/A
#N/A	34	hydroxylamine	hydroxylamine	C00192	#N/A	65	hydrated formic acid	formate	C00058	116	116	116	#N/A
#N/A	34	hydroxylamine	hydroxylamine	C00192	#N/A	99	cyclohexanone	cyclohexanone	C00414	117	117	117	#N/A
#N/A	34	hydroxylamine	hydroxylamine	C00192	#N/A	22	#N/A	#N/A	#N/A	118	118	118	#N/A
#N/A	34	hydroxylamine	hydroxylamine	C00192	#N/A	46	dimethylamine	dimethylamine	C00543	119	119	119	#N/A
#N/A	34	hydroxylamine	hydroxylamine	C00192	#N/A	65	hydrated formic acid	formate	C00058	120	120	120	#N/A
#N/A	34	hydroxylamine	hydroxylamine	C00192	#N/A	104	benzonitrile	104	#N/A	121	121	121	#N/A
#N/A	34	hydroxylamine	hydroxylamine	C00192	#N/A	94	94	aniline	C00292	122	122	122	#N/A
#N/A	34	hydroxylamine	hydroxylamine	C00192	#N/A	132	132	132	#N/A	123	2-phenylethanol	123	#N/A
#N/A	34	hydroxylamine	hydroxylamine	C00192	#N/A	54	acrylonitrile	acrylonitrile	C01998	124	124	124	#N/A
#N/A	34	hydroxylamine	hydroxylamine	C00192	#N/A	102	triethylamine	triethylamine	C14691	125	125	125	#N/A
#N/A	34	hydroxylamine	hydroxylamine	C00192	#N/A	115	115	115	#N/A	126	126	126	#N/A
#N/A	34	hydroxylamine	hydroxylamine	C00192	#N/A	150	150	150	#N/A	127	DMTS	127	#N/A
#N/A	34	hydroxylamine	hydroxylamine	C00192	#N/A	94	94	aniline	C00292	128	128	128	#N/A
#N/A	34	hydroxylamine	hydroxylamine	C00192	#N/A	49	methanethiol	methanethiol	C00409	129	129	129	#N/A
#N/A	34	hydroxylamine	hydroxylamine	C00192	#N/A	124	124	124	#N/A	130	130	130	#N/A
#N/A	34	hydroxylamine	hydroxylamine	C00192	#N/A	67	67	67	#N/A	131	131	131	#N/A
#N/A	34	hydroxylamine	hydroxylamine	C00192	#N/A	135	135	135	#N/A	132	132	132	#N/A
#N/A	34	hydroxylamine	hydroxylamine	C00192	#N/A	91	dimethylnitramine, oxalic acid, 2,3 butanediol	(R,R)-Butane-2,3-diol	C03044	133	133	133	#N/A
#N/A	34	hydroxylamine	hydroxylamine	C00192	#N/A	65	hydrated formic acid	formate	C00058	134	134	134	#N/A
#N/A	34	hydroxylamine	hydroxylamine	C00192	#N/A	24	#N/A	#N/A	#N/A	135	135	135	#N/A
#N/A	34	hydroxylamine	hydroxylamine	C00192	#N/A	77	hydrated acetone	77	#N/A	136	136	136	#N/A
#N/A	34	hydroxylamine	hydroxylamine	C00192	#N/A	91	dimethylnitramine, oxalic acid, 2,3 butanediol	(R,R)-Butane-2,3-diol	C03044	137	Monoterpene	137	#N/A
#N/A	34	hydroxylamine	hydroxylamine	C00192	#N/A	35	Hydrogen Sulfide	Hydrogen Sulfide	C00283	138	138	138	#N/A
#N/A	34	hydroxylamine	hydroxylamine	C00192	#N/A	93	toluene	toluene	C01455	139	139	139	#N/A
#N/A	34	hydroxylamine	hydroxylamine	C00192	#N/A	55	55	55	#N/A	140	140	140	#N/A
#N/A	34	hydroxylamine	hydroxylamine	C00192	#N/A	100	100	Cyclohexylamine	C00571	141	141	141	#N/A
#N/A	34	hydroxylamine	hydroxylamine	C00192	#N/A	35	Hydrogen Sulfide	Hydrogen Sulfide	C00283	142	142	142	#N/A
#N/A	34	hydroxylamine	hydroxylamine	C00192	#N/A	114	114	114	#N/A	143	143	143	#N/A
#N/A	34	hydroxylamine	hydroxylamine	C00192	#N/A	65	hydrated formic acid	formate	C00058	144	144	144	#N/A
#N/A	34	hydroxylamine	hydroxylamine	C00192	#N/A	95	phenol	phenol	C00146	145	145	145	#N/A
#N/A	34	hydroxylamine	hydroxylamine	C00192	#N/A	63	DMS	dimethyl sulfide	C00580	146	146	146	#N/A
#N/A	34	hydroxylamine	hydroxylamine	C00192	#N/A	82	1-methylpyrrole	82	#N/A	147	147	147	#N/A
#N/A	34	hydroxylamine	hydroxylamine	C00192	#N/A	29	Ethanol Fragment	Ethanol	C00469	148	148	148	#N/A
#N/A	34	hydroxylamine	hydroxylamine	C00192	#N/A	94	94	aniline	C00292	149	149	149	#N/A
#N/A	34	hydroxylamine	hydroxylamine	C00192	#N/A	63	DMS	dimethyl sulfide	C00580	150	150	150	#N/A
#N/A	35	Hydrogen Sulfide	Hydrogen Sulfide	C00283	#N/A	29	Ethanol Fragment	Ethanol	C00469	22	#N/A	#N/A	#N/A
#N/A	35	Hydrogen Sulfide	Hydrogen Sulfide	C00283	#N/A	114	114	114	#N/A	23	#N/A	#N/A	#N/A
#N/A	35	Hydrogen Sulfide	Hydrogen Sulfide	C00283	#N/A	74	dimethylformamide	acetone oxime	C01995	24	#N/A	#N/A	#N/A
#N/A	35	Hydrogen Sulfide	Hydrogen Sulfide	C00283	#N/A	94	94	aniline	C00292	25	#N/A	#N/A	#N/A
#N/A	35	Hydrogen Sulfide	Hydrogen Sulfide	C00283	#N/A	74	dimethylformamide	acetone oxime	C01995	26	#N/A	#N/A	#N/A
#N/A	35	Hydrogen Sulfide	Hydrogen Sulfide	C00283	#N/A	79	benzene	benzene	C01407	27	#N/A	#N/A	#N/A
#N/A	35	Hydrogen Sulfide	Hydrogen Sulfide	C00283	#N/A	46	dimethylamine	dimethylamine	C00543	28	#N/A	#N/A	#N/A
6	35	Hydrogen Sulfide	Hydrogen Sulfide	C00283	#N/A	74	dimethylformamide	acetone oxime	C01995	29	Ethanol Fragment	Ethanol	C00469
10	35	Hydrogen Sulfide	Hydrogen Sulfide	C00283	12	46	dimethylamine	dimethylamine	C00543	30	NO+	Nitrite	C00088
14	35	Hydrogen Sulfide	Hydrogen Sulfide	C00283	8	49	methanethiol	methanethiol	C00409	31	formaldehyde	formaldehyde	C00067
#N/A	35	Hydrogen Sulfide	Hydrogen Sulfide	C00283	#N/A	78	methyl nitrate	78	#N/A	32	32	32	#N/A
12	35	Hydrogen Sulfide	Hydrogen Sulfide	C00283	#N/A	97	furfural	furfural	C14279	33	methanol	methanol	C00132
10	35	Hydrogen Sulfide	Hydrogen Sulfide	C00283	#N/A	66	66	66	#N/A	34	hydroxylamine	hydroxylamine	C00192
0	35	Hydrogen Sulfide	Hydrogen Sulfide	C00283	Inf	105	styrene	styrene	C07083	35	Hydrogen Sulfide	Hydrogen Sulfide	C00283
#N/A	35	Hydrogen Sulfide	Hydrogen Sulfide	C00283	#N/A	99	cyclohexanone	cyclohexanone	C00414	36	#N/A	#N/A	#N/A
#N/A	35	Hydrogen Sulfide	Hydrogen Sulfide	C00283	#N/A	90	alanine, ethyl carbamate	alanine	C01401	37	#N/A	#N/A	#N/A
#N/A	35	Hydrogen Sulfide	Hydrogen Sulfide	C00283	#N/A	32	32	32	#N/A	38	#N/A	#N/A	#N/A
#N/A	35	Hydrogen Sulfide	Hydrogen Sulfide	C00283	#N/A	64	64	64	#N/A	39	#N/A	#N/A	#N/A
#N/A	35	Hydrogen Sulfide	Hydrogen Sulfide	C00283	#N/A	145	145	145	#N/A	40	40	40	#N/A
#N/A	35	Hydrogen Sulfide	Hydrogen Sulfide	C00283	#N/A	23	#N/A	#N/A	#N/A	41	Isoprene Fragment	41	#N/A
#N/A	35	Hydrogen Sulfide	Hydrogen Sulfide	C00283	#N/A	144	144	144	#N/A	42	acetonitrile	42	#N/A
2	35	Hydrogen Sulfide	Hydrogen Sulfide	C00283	#N/A	144	144	144	#N/A	43	Acetate Fragment	acetate	C00033
Inf	35	Hydrogen Sulfide	Hydrogen Sulfide	C00283	Inf	65	hydrated formic acid	formate	C00058	44	Acetaldehyde fragment, cyanate	cyanate	C01417
4	35	Hydrogen Sulfide	Hydrogen Sulfide	C00283	8	51	hydrated methanol	methanol	C00132	45	acetaldehyde	acetaldehyde	C00084
Inf	35	Hydrogen Sulfide	Hydrogen Sulfide	C00283	#N/A	114	114	114	#N/A	46	dimethylamine	dimethylamine	C00543
6	35	Hydrogen Sulfide	Hydrogen Sulfide	C00283	#N/A	94	94	aniline	C00292	47	formic acid	formate	C00058
#N/A	35	Hydrogen Sulfide	Hydrogen Sulfide	C00283	#N/A	114	114	114	#N/A	48	48	48	#N/A
6	35	Hydrogen Sulfide	Hydrogen Sulfide	C00283	10	89	pyruvate	pyruvate	C00022	49	methanethiol	methanethiol	C00409
#N/A	35	Hydrogen Sulfide	Hydrogen Sulfide	C00283	#N/A	148	148	148	#N/A	50	50	50	#N/A
12	35	Hydrogen Sulfide	Hydrogen Sulfide	C00283	#N/A	50	50	50	#N/A	51	hydrated methanol	methanol	C00132
#N/A	35	Hydrogen Sulfide	Hydrogen Sulfide	C00283	#N/A	108	108	108	#N/A	52	chloramine	chloramine	C19359
#N/A	35	Hydrogen Sulfide	Hydrogen Sulfide	C00283	#N/A	74	dimethylformamide	acetone oxime	C01995	53	isoprene derived SOA	53	#N/A
Inf	35	Hydrogen Sulfide	Hydrogen Sulfide	C00283	#N/A	104	benzonitrile	104	#N/A	54	acrylonitrile	acrylonitrile	C01998
#N/A	35	Hydrogen Sulfide	Hydrogen Sulfide	C00283	#N/A	66	66	66	#N/A	55	55	55	#N/A
#N/A	35	Hydrogen Sulfide	Hydrogen Sulfide	C00283	#N/A	64	64	64	#N/A	56	propanenitrile	56	#N/A
#N/A	35	Hydrogen Sulfide	Hydrogen Sulfide	C00283	#N/A	90	alanine, ethyl carbamate	alanine	C01401	57	alcohol fragment	acrolein	C01471
#N/A	35	Hydrogen Sulfide	Hydrogen Sulfide	C00283	#N/A	105	styrene	styrene	C07083	58	methyl isocyanate	methyl isocyanate	#N/A
10	35	Hydrogen Sulfide	Hydrogen Sulfide	C00283	14	46	dimethylamine	dimethylamine	C00543	59	acetone	acetone	C00207
Inf	35	Hydrogen Sulfide	Hydrogen Sulfide	C00283	#N/A	74	dimethylformamide	acetone oxime	C01995	60	trimethylamine	trimethylamine	C00565
2	35	Hydrogen Sulfide	Hydrogen Sulfide	C00283	10	34	hydroxylamine	hydroxylamine	C00192	61	Acetic acid	acetate	C00033
#N/A	35	Hydrogen Sulfide	Hydrogen Sulfide	C00283	#N/A	144	144	144	#N/A	62	ethanolamine	ethanolamine	C00189
8	35	Hydrogen Sulfide	Hydrogen Sulfide	C00283	#N/A	145	145	145	#N/A	63	DMS	dimethyl sulfide	C00580
#N/A	35	Hydrogen Sulfide	Hydrogen Sulfide	C00283	#N/A	74	dimethylformamide	acetone oxime	C01995	64	64	64	#N/A
6	35	Hydrogen Sulfide	Hydrogen Sulfide	C00283	#N/A	136	136	136	#N/A	65	hydrated formic acid	formate	C00058
#N/A	35	Hydrogen Sulfide	Hydrogen Sulfide	C00283	#N/A	76	76	76	#N/A	66	66	66	#N/A
#N/A	35	Hydrogen Sulfide	Hydrogen Sulfide	C00283	#N/A	54	acrylonitrile	acrylonitrile	C01998	67	67	67	#N/A
#N/A	35	Hydrogen Sulfide	Hydrogen Sulfide	C00283	#N/A	48	48	48	#N/A	68	pyrrole	pyrrole	C19907
18	35	Hydrogen Sulfide	Hydrogen Sulfide	C00283	18	31	formaldehyde	formaldehyde	C00067	69	isoprene	isoprene	C16521
#N/A	35	Hydrogen Sulfide	Hydrogen Sulfide	C00283	#N/A	100	100	Cyclohexylamine	C00571	70	Pyrroline	1-pyrroline	C15668
#N/A	35	Hydrogen Sulfide	Hydrogen Sulfide	C00283	#N/A	111	111	111	#N/A	71	MVK	71	#N/A
Inf	35	Hydrogen Sulfide	Hydrogen Sulfide	C00283	Inf	99	cyclohexanone	cyclohexanone	C00414	72	acrylamide	acrylamide	C01659
#N/A	35	Hydrogen Sulfide	Hydrogen Sulfide	C00283	#N/A	67	67	67	#N/A	73	2-butanone	2-butanone	#N/A
#N/A	35	Hydrogen Sulfide	Hydrogen Sulfide	C00283	#N/A	83	hexanal	83	#N/A	74	dimethylformamide	acetone oxime	C01995
12	35	Hydrogen Sulfide	Hydrogen Sulfide	C00283	10	33	methanol	methanol	C00132	75	hydroxyacetone	hydroxyacetone	C05235
#N/A	35	Hydrogen Sulfide	Hydrogen Sulfide	C00283	#N/A	32	32	32	#N/A	76	76	76	#N/A
#N/A	35	Hydrogen Sulfide	Hydrogen Sulfide	C00283	#N/A	94	94	aniline	C00292	77	hydrated acetone	77	#N/A
#N/A	35	Hydrogen Sulfide	Hydrogen Sulfide	C00283	#N/A	89	pyruvate	pyruvate	C00022	78	methyl nitrate	78	#N/A
Inf	35	Hydrogen Sulfide	Hydrogen Sulfide	C00283	#N/A	133	133	133	#N/A	79	benzene	benzene	C01407
#N/A	35	Hydrogen Sulfide	Hydrogen Sulfide	C00283	#N/A	148	148	148	#N/A	80	pyridine	pyridine	C00747
#N/A	35	Hydrogen Sulfide	Hydrogen Sulfide	C00283	#N/A	72	acrylamide	acrylamide	C01659	81	Monoterpene Fragment	81	#N/A
#N/A	35	Hydrogen Sulfide	Hydrogen Sulfide	C00283	#N/A	122	122	122	#N/A	82	1-methylpyrrole	82	#N/A
#N/A	35	Hydrogen Sulfide	Hydrogen Sulfide	C00283	#N/A	55	55	55	#N/A	83	hexanal	83	#N/A
#N/A	35	Hydrogen Sulfide	Hydrogen Sulfide	C00283	#N/A	46	dimethylamine	dimethylamine	C00543	84	butanenitrile	2-Methylbutanenitrile	C21525
#N/A	35	Hydrogen Sulfide	Hydrogen Sulfide	C00283	#N/A	148	148	148	#N/A	85	cyclopentanone	cyclopentanone	C00557
#N/A	35	Hydrogen Sulfide	Hydrogen Sulfide	C00283	#N/A	133	133	133	#N/A	86	86	86	#N/A
Inf	35	Hydrogen Sulfide	Hydrogen Sulfide	C00283	#N/A	76	76	76	#N/A	87	diacetyl, 2-pentanone	diacetyl	C00741
#N/A	35	Hydrogen Sulfide	Hydrogen Sulfide	C00283	#N/A	32	32	32	#N/A	88	ethyl acetamide	N-ethylacetamide	C21404
4	35	Hydrogen Sulfide	Hydrogen Sulfide	C00283	8	75	hydroxyacetone	hydroxyacetone	C05235	89	pyruvate	pyruvate	C00022
#N/A	35	Hydrogen Sulfide	Hydrogen Sulfide	C00283	#N/A	145	145	145	#N/A	90	alanine, ethyl carbamate	alanine	C01401
10	35	Hydrogen Sulfide	Hydrogen Sulfide	C00283	#N/A	74	dimethylformamide	acetone oxime	C01995	91	dimethylnitramine, oxalic acid, 2,3 butanediol	(R,R)-Butane-2,3-diol	C03044
#N/A	35	Hydrogen Sulfide	Hydrogen Sulfide	C00283	#N/A	52	chloramine	chloramine	C19359	92	92	92	#N/A
Inf	35	Hydrogen Sulfide	Hydrogen Sulfide	C00283	Inf	46	dimethylamine	dimethylamine	C00543	93	toluene	toluene	C01455
#N/A	35	Hydrogen Sulfide	Hydrogen Sulfide	C00283	#N/A	100	100	Cyclohexylamine	C00571	94	94	aniline	C00292
Inf	35	Hydrogen Sulfide	Hydrogen Sulfide	C00283	#N/A	38	#N/A	#N/A	#N/A	95	phenol	phenol	C00146
#N/A	35	Hydrogen Sulfide	Hydrogen Sulfide	C00283	#N/A	32	32	32	#N/A	96	96	96	#N/A
#N/A	35	Hydrogen Sulfide	Hydrogen Sulfide	C00283	#N/A	23	#N/A	#N/A	#N/A	97	furfural	furfural	C14279
#N/A	35	Hydrogen Sulfide	Hydrogen Sulfide	C00283	#N/A	29	Ethanol Fragment	Ethanol	C00469	98	98	98	#N/A
Inf	35	Hydrogen Sulfide	Hydrogen Sulfide	C00283	#N/A	133	133	133	#N/A	99	cyclohexanone	cyclohexanone	C00414
#N/A	35	Hydrogen Sulfide	Hydrogen Sulfide	C00283	#N/A	98	98	98	#N/A	100	100	Cyclohexylamine	C00571
Inf	35	Hydrogen Sulfide	Hydrogen Sulfide	C00283	#N/A	126	126	126	#N/A	101	hexanal	cyclohexanol	C00854
#N/A	35	Hydrogen Sulfide	Hydrogen Sulfide	C00283	#N/A	29	Ethanol Fragment	Ethanol	C00469	102	triethylamine	triethylamine	C14691
#N/A	35	Hydrogen Sulfide	Hydrogen Sulfide	C00283	#N/A	50	50	50	#N/A	103	hexanol, ethyl propionate	pentanoic acid	#N/A
#N/A	35	Hydrogen Sulfide	Hydrogen Sulfide	C00283	#N/A	65	hydrated formic acid	formate	C00058	104	benzonitrile	104	#N/A
Inf	35	Hydrogen Sulfide	Hydrogen Sulfide	C00283	#N/A	148	148	148	#N/A	105	styrene	styrene	C07083
#N/A	35	Hydrogen Sulfide	Hydrogen Sulfide	C00283	#N/A	24	#N/A	#N/A	#N/A	106	serine	serine	C00716
Inf	35	Hydrogen Sulfide	Hydrogen Sulfide	C00283	Inf	46	dimethylamine	dimethylamine	C00543	107	C8 Aromatics	benzaldehyde	C00261
#N/A	35	Hydrogen Sulfide	Hydrogen Sulfide	C00283	#N/A	46	dimethylamine	dimethylamine	C00543	108	108	108	#N/A
Inf	35	Hydrogen Sulfide	Hydrogen Sulfide	C00283	#N/A	149	149	149	#N/A	109	cresol	4-cresol	C01468
#N/A	35	Hydrogen Sulfide	Hydrogen Sulfide	C00283	#N/A	83	hexanal	83	#N/A	110	110	aminophenol	#N/A
#N/A	35	Hydrogen Sulfide	Hydrogen Sulfide	C00283	#N/A	74	dimethylformamide	acetone oxime	C01995	111	111	111	#N/A
#N/A	35	Hydrogen Sulfide	Hydrogen Sulfide	C00283	#N/A	148	148	148	#N/A	112	112	112	#N/A
#N/A	35	Hydrogen Sulfide	Hydrogen Sulfide	C00283	#N/A	78	methyl nitrate	78	#N/A	113	113	113	#N/A
#N/A	35	Hydrogen Sulfide	Hydrogen Sulfide	C00283	#N/A	126	126	126	#N/A	114	114	114	#N/A
#N/A	35	Hydrogen Sulfide	Hydrogen Sulfide	C00283	#N/A	148	148	148	#N/A	115	115	115	#N/A
#N/A	35	Hydrogen Sulfide	Hydrogen Sulfide	C00283	#N/A	28	#N/A	#N/A	#N/A	116	116	116	#N/A
#N/A	35	Hydrogen Sulfide	Hydrogen Sulfide	C00283	#N/A	46	dimethylamine	dimethylamine	C00543	117	117	117	#N/A
#N/A	35	Hydrogen Sulfide	Hydrogen Sulfide	C00283	#N/A	132	132	132	#N/A	118	118	118	#N/A
#N/A	35	Hydrogen Sulfide	Hydrogen Sulfide	C00283	#N/A	104	benzonitrile	104	#N/A	119	119	119	#N/A
#N/A	35	Hydrogen Sulfide	Hydrogen Sulfide	C00283	#N/A	104	benzonitrile	104	#N/A	120	120	120	#N/A
#N/A	35	Hydrogen Sulfide	Hydrogen Sulfide	C00283	#N/A	27	#N/A	#N/A	#N/A	121	121	121	#N/A
#N/A	35	Hydrogen Sulfide	Hydrogen Sulfide	C00283	#N/A	106	serine	serine	C00716	122	122	122	#N/A
#N/A	35	Hydrogen Sulfide	Hydrogen Sulfide	C00283	#N/A	100	100	Cyclohexylamine	C00571	123	2-phenylethanol	123	#N/A
#N/A	35	Hydrogen Sulfide	Hydrogen Sulfide	C00283	#N/A	52	chloramine	chloramine	C19359	124	124	124	#N/A
#N/A	35	Hydrogen Sulfide	Hydrogen Sulfide	C00283	#N/A	80	pyridine	pyridine	C00747	125	125	125	#N/A
#N/A	35	Hydrogen Sulfide	Hydrogen Sulfide	C00283	#N/A	148	148	148	#N/A	126	126	126	#N/A
#N/A	35	Hydrogen Sulfide	Hydrogen Sulfide	C00283	#N/A	130	130	130	#N/A	127	DMTS	127	#N/A
#N/A	35	Hydrogen Sulfide	Hydrogen Sulfide	C00283	#N/A	100	100	Cyclohexylamine	C00571	128	128	128	#N/A
#N/A	35	Hydrogen Sulfide	Hydrogen Sulfide	C00283	#N/A	104	benzonitrile	104	#N/A	129	129	129	#N/A
#N/A	35	Hydrogen Sulfide	Hydrogen Sulfide	C00283	#N/A	49	methanethiol	methanethiol	C00409	130	130	130	#N/A
#N/A	35	Hydrogen Sulfide	Hydrogen Sulfide	C00283	#N/A	30	NO+	Nitrite	C00088	131	131	131	#N/A
#N/A	35	Hydrogen Sulfide	Hydrogen Sulfide	C00283	#N/A	148	148	148	#N/A	132	132	132	#N/A
#N/A	35	Hydrogen Sulfide	Hydrogen Sulfide	C00283	#N/A	96	96	96	#N/A	133	133	133	#N/A
#N/A	35	Hydrogen Sulfide	Hydrogen Sulfide	C00283	#N/A	144	144	144	#N/A	134	134	134	#N/A
#N/A	35	Hydrogen Sulfide	Hydrogen Sulfide	C00283	#N/A	114	114	114	#N/A	135	135	135	#N/A
#N/A	35	Hydrogen Sulfide	Hydrogen Sulfide	C00283	#N/A	100	100	Cyclohexylamine	C00571	136	136	136	#N/A
#N/A	35	Hydrogen Sulfide	Hydrogen Sulfide	C00283	#N/A	92	92	92	#N/A	137	Monoterpene	137	#N/A
#N/A	35	Hydrogen Sulfide	Hydrogen Sulfide	C00283	#N/A	46	dimethylamine	dimethylamine	C00543	138	138	138	#N/A
#N/A	35	Hydrogen Sulfide	Hydrogen Sulfide	C00283	#N/A	104	benzonitrile	104	#N/A	139	139	139	#N/A
#N/A	35	Hydrogen Sulfide	Hydrogen Sulfide	C00283	#N/A	46	dimethylamine	dimethylamine	C00543	140	140	140	#N/A
#N/A	35	Hydrogen Sulfide	Hydrogen Sulfide	C00283	#N/A	51	hydrated methanol	methanol	C00132	141	141	141	#N/A
#N/A	35	Hydrogen Sulfide	Hydrogen Sulfide	C00283	#N/A	46	dimethylamine	dimethylamine	C00543	142	142	142	#N/A
#N/A	35	Hydrogen Sulfide	Hydrogen Sulfide	C00283	#N/A	94	94	aniline	C00292	143	143	143	#N/A
#N/A	35	Hydrogen Sulfide	Hydrogen Sulfide	C00283	#N/A	147	147	147	#N/A	144	144	144	#N/A
#N/A	35	Hydrogen Sulfide	Hydrogen Sulfide	C00283	#N/A	148	148	148	#N/A	145	145	145	#N/A
#N/A	35	Hydrogen Sulfide	Hydrogen Sulfide	C00283	#N/A	110	110	aminophenol	#N/A	146	146	146	#N/A
#N/A	35	Hydrogen Sulfide	Hydrogen Sulfide	C00283	#N/A	145	145	145	#N/A	147	147	147	#N/A
#N/A	35	Hydrogen Sulfide	Hydrogen Sulfide	C00283	#N/A	132	132	132	#N/A	148	148	148	#N/A
#N/A	35	Hydrogen Sulfide	Hydrogen Sulfide	C00283	#N/A	105	styrene	styrene	C07083	149	149	149	#N/A
#N/A	35	Hydrogen Sulfide	Hydrogen Sulfide	C00283	#N/A	82	1-methylpyrrole	82	#N/A	150	150	150	#N/A
#N/A	36	#N/A	#N/A	#N/A	#N/A	112	112	112	#N/A	22	#N/A	#N/A	#N/A
#N/A	36	#N/A	#N/A	#N/A	#N/A	63	DMS	dimethyl sulfide	C00580	23	#N/A	#N/A	#N/A
#N/A	36	#N/A	#N/A	#N/A	#N/A	51	hydrated methanol	methanol	C00132	24	#N/A	#N/A	#N/A
#N/A	36	#N/A	#N/A	#N/A	#N/A	105	styrene	styrene	C07083	25	#N/A	#N/A	#N/A
#N/A	36	#N/A	#N/A	#N/A	#N/A	64	64	64	#N/A	26	#N/A	#N/A	#N/A
#N/A	36	#N/A	#N/A	#N/A	#N/A	110	110	aminophenol	#N/A	27	#N/A	#N/A	#N/A
#N/A	36	#N/A	#N/A	#N/A	#N/A	48	48	48	#N/A	28	#N/A	#N/A	#N/A
#N/A	36	#N/A	#N/A	#N/A	#N/A	50	50	50	#N/A	29	Ethanol Fragment	Ethanol	C00469
#N/A	36	#N/A	#N/A	#N/A	#N/A	56	propanenitrile	56	#N/A	30	NO+	Nitrite	C00088
#N/A	36	#N/A	#N/A	#N/A	#N/A	70	Pyrroline	1-pyrroline	C15668	31	formaldehyde	formaldehyde	C00067
#N/A	36	#N/A	#N/A	#N/A	#N/A	138	138	138	#N/A	32	32	32	#N/A
#N/A	36	#N/A	#N/A	#N/A	#N/A	148	148	148	#N/A	33	methanol	methanol	C00132
#N/A	36	#N/A	#N/A	#N/A	#N/A	103	hexanol, ethyl propionate	pentanoic acid	#N/A	34	hydroxylamine	hydroxylamine	C00192
#N/A	36	#N/A	#N/A	#N/A	12	34	hydroxylamine	hydroxylamine	C00192	35	Hydrogen Sulfide	Hydrogen Sulfide	C00283
#N/A	36	#N/A	#N/A	#N/A	#N/A	137	Monoterpene	137	#N/A	36	#N/A	#N/A	#N/A
#N/A	36	#N/A	#N/A	#N/A	#N/A	110	110	aminophenol	#N/A	37	#N/A	#N/A	#N/A
#N/A	36	#N/A	#N/A	#N/A	#N/A	24	#N/A	#N/A	#N/A	38	#N/A	#N/A	#N/A
#N/A	36	#N/A	#N/A	#N/A	#N/A	45	acetaldehyde	acetaldehyde	C00084	39	#N/A	#N/A	#N/A
#N/A	36	#N/A	#N/A	#N/A	#N/A	136	136	136	#N/A	40	40	40	#N/A
#N/A	36	#N/A	#N/A	#N/A	#N/A	24	#N/A	#N/A	#N/A	41	Isoprene Fragment	41	#N/A
#N/A	36	#N/A	#N/A	#N/A	#N/A	106	serine	serine	C00716	42	acetonitrile	42	#N/A
#N/A	36	#N/A	#N/A	#N/A	#N/A	127	DMTS	127	#N/A	43	Acetate Fragment	acetate	C00033
#N/A	36	#N/A	#N/A	#N/A	#N/A	74	dimethylformamide	acetone oxime	C01995	44	Acetaldehyde fragment, cyanate	cyanate	C01417
#N/A	36	#N/A	#N/A	#N/A	#N/A	94	94	aniline	C00292	45	acetaldehyde	acetaldehyde	C00084
#N/A	36	#N/A	#N/A	#N/A	#N/A	37	#N/A	#N/A	#N/A	46	dimethylamine	dimethylamine	C00543
#N/A	36	#N/A	#N/A	#N/A	#N/A	96	96	96	#N/A	47	formic acid	formate	C00058
#N/A	36	#N/A	#N/A	#N/A	#N/A	32	32	32	#N/A	48	48	48	#N/A
#N/A	36	#N/A	#N/A	#N/A	#N/A	147	147	147	#N/A	49	methanethiol	methanethiol	C00409
#N/A	36	#N/A	#N/A	#N/A	#N/A	133	133	133	#N/A	50	50	50	#N/A
#N/A	36	#N/A	#N/A	#N/A	Inf	105	styrene	styrene	C07083	51	hydrated methanol	methanol	C00132
#N/A	36	#N/A	#N/A	#N/A	#N/A	46	dimethylamine	dimethylamine	C00543	52	chloramine	chloramine	C19359
#N/A	36	#N/A	#N/A	#N/A	#N/A	148	148	148	#N/A	53	isoprene derived SOA	53	#N/A
#N/A	36	#N/A	#N/A	#N/A	Inf	51	hydrated methanol	methanol	C00132	54	acrylonitrile	acrylonitrile	C01998
#N/A	36	#N/A	#N/A	#N/A	#N/A	55	55	55	#N/A	55	55	55	#N/A
#N/A	36	#N/A	#N/A	#N/A	#N/A	44	Acetaldehyde fragment, cyanate	cyanate	C01417	56	propanenitrile	56	#N/A
#N/A	36	#N/A	#N/A	#N/A	#N/A	44	Acetaldehyde fragment, cyanate	cyanate	C01417	57	alcohol fragment	acrolein	C01471
#N/A	36	#N/A	#N/A	#N/A	#N/A	33	methanol	methanol	C00132	58	methyl isocyanate	methyl isocyanate	#N/A
#N/A	36	#N/A	#N/A	#N/A	#N/A	130	130	130	#N/A	59	acetone	acetone	C00207
#N/A	36	#N/A	#N/A	#N/A	Inf	43	Acetate Fragment	acetate	C00033	60	trimethylamine	trimethylamine	C00565
#N/A	36	#N/A	#N/A	#N/A	#N/A	145	145	145	#N/A	61	Acetic acid	acetate	C00033
#N/A	36	#N/A	#N/A	#N/A	#N/A	124	124	124	#N/A	62	ethanolamine	ethanolamine	C00189
#N/A	36	#N/A	#N/A	#N/A	14	34	hydroxylamine	hydroxylamine	C00192	63	DMS	dimethyl sulfide	C00580
#N/A	36	#N/A	#N/A	#N/A	#N/A	51	hydrated methanol	methanol	C00132	64	64	64	#N/A
#N/A	36	#N/A	#N/A	#N/A	#N/A	100	100	Cyclohexylamine	C00571	65	hydrated formic acid	formate	C00058
#N/A	36	#N/A	#N/A	#N/A	#N/A	24	#N/A	#N/A	#N/A	66	66	66	#N/A
#N/A	36	#N/A	#N/A	#N/A	#N/A	102	triethylamine	triethylamine	C14691	67	67	67	#N/A
#N/A	36	#N/A	#N/A	#N/A	#N/A	29	Ethanol Fragment	Ethanol	C00469	68	pyrrole	pyrrole	C19907
#N/A	36	#N/A	#N/A	#N/A	16	43	Acetate Fragment	acetate	C00033	69	isoprene	isoprene	C16521
#N/A	36	#N/A	#N/A	#N/A	#N/A	128	128	128	#N/A	70	Pyrroline	1-pyrroline	C15668
#N/A	36	#N/A	#N/A	#N/A	#N/A	105	styrene	styrene	C07083	71	MVK	71	#N/A
#N/A	36	#N/A	#N/A	#N/A	#N/A	128	128	128	#N/A	72	acrylamide	acrylamide	C01659
#N/A	36	#N/A	#N/A	#N/A	#N/A	119	119	119	#N/A	73	2-butanone	2-butanone	#N/A
#N/A	36	#N/A	#N/A	#N/A	#N/A	51	hydrated methanol	methanol	C00132	74	dimethylformamide	acetone oxime	C01995
#N/A	36	#N/A	#N/A	#N/A	#N/A	127	DMTS	127	#N/A	75	hydroxyacetone	hydroxyacetone	C05235
#N/A	36	#N/A	#N/A	#N/A	#N/A	132	132	132	#N/A	76	76	76	#N/A
#N/A	36	#N/A	#N/A	#N/A	#N/A	33	methanol	methanol	C00132	77	hydrated acetone	77	#N/A
#N/A	36	#N/A	#N/A	#N/A	#N/A	53	isoprene derived SOA	53	#N/A	78	methyl nitrate	78	#N/A
#N/A	36	#N/A	#N/A	#N/A	#N/A	113	113	113	#N/A	79	benzene	benzene	C01407
#N/A	36	#N/A	#N/A	#N/A	#N/A	42	acetonitrile	42	#N/A	80	pyridine	pyridine	C00747
#N/A	36	#N/A	#N/A	#N/A	#N/A	79	benzene	benzene	C01407	81	Monoterpene Fragment	81	#N/A
#N/A	36	#N/A	#N/A	#N/A	#N/A	63	DMS	dimethyl sulfide	C00580	82	1-methylpyrrole	82	#N/A
#N/A	36	#N/A	#N/A	#N/A	#N/A	62	ethanolamine	ethanolamine	C00189	83	hexanal	83	#N/A
#N/A	36	#N/A	#N/A	#N/A	#N/A	46	dimethylamine	dimethylamine	C00543	84	butanenitrile	2-Methylbutanenitrile	C21525
#N/A	36	#N/A	#N/A	#N/A	#N/A	51	hydrated methanol	methanol	C00132	85	cyclopentanone	cyclopentanone	C00557
#N/A	36	#N/A	#N/A	#N/A	#N/A	125	125	125	#N/A	86	86	86	#N/A
#N/A	36	#N/A	#N/A	#N/A	#N/A	70	Pyrroline	1-pyrroline	C15668	87	diacetyl, 2-pentanone	diacetyl	C00741
#N/A	36	#N/A	#N/A	#N/A	#N/A	63	DMS	dimethyl sulfide	C00580	88	ethyl acetamide	N-ethylacetamide	C21404
#N/A	36	#N/A	#N/A	#N/A	#N/A	114	114	114	#N/A	89	pyruvate	pyruvate	C00022
#N/A	36	#N/A	#N/A	#N/A	#N/A	90	alanine, ethyl carbamate	alanine	C01401	90	alanine, ethyl carbamate	alanine	C01401
#N/A	36	#N/A	#N/A	#N/A	10	43	Acetate Fragment	acetate	C00033	91	dimethylnitramine, oxalic acid, 2,3 butanediol	(R,R)-Butane-2,3-diol	C03044
#N/A	36	#N/A	#N/A	#N/A	#N/A	79	benzene	benzene	C01407	92	92	92	#N/A
#N/A	36	#N/A	#N/A	#N/A	0	93	toluene	toluene	C01455	93	toluene	toluene	C01455
#N/A	36	#N/A	#N/A	#N/A	#N/A	24	#N/A	#N/A	#N/A	94	94	aniline	C00292
#N/A	36	#N/A	#N/A	#N/A	Inf	65	hydrated formic acid	formate	C00058	95	phenol	phenol	C00146
#N/A	36	#N/A	#N/A	#N/A	#N/A	51	hydrated methanol	methanol	C00132	96	96	96	#N/A
#N/A	36	#N/A	#N/A	#N/A	#N/A	104	benzonitrile	104	#N/A	97	furfural	furfural	C14279
#N/A	36	#N/A	#N/A	#N/A	#N/A	125	125	125	#N/A	98	98	98	#N/A
#N/A	36	#N/A	#N/A	#N/A	Inf	65	hydrated formic acid	formate	C00058	99	cyclohexanone	cyclohexanone	C00414
#N/A	36	#N/A	#N/A	#N/A	#N/A	51	hydrated methanol	methanol	C00132	100	100	Cyclohexylamine	C00571
#N/A	36	#N/A	#N/A	#N/A	#N/A	126	126	126	#N/A	101	hexanal	cyclohexanol	C00854
#N/A	36	#N/A	#N/A	#N/A	#N/A	49	methanethiol	methanethiol	C00409	102	triethylamine	triethylamine	C14691
#N/A	36	#N/A	#N/A	#N/A	#N/A	105	styrene	styrene	C07083	103	hexanol, ethyl propionate	pentanoic acid	#N/A
#N/A	36	#N/A	#N/A	#N/A	#N/A	53	isoprene derived SOA	53	#N/A	104	benzonitrile	104	#N/A
#N/A	36	#N/A	#N/A	#N/A	#N/A	83	hexanal	83	#N/A	105	styrene	styrene	C07083
#N/A	36	#N/A	#N/A	#N/A	#N/A	46	dimethylamine	dimethylamine	C00543	106	serine	serine	C00716
#N/A	36	#N/A	#N/A	#N/A	Inf	33	methanol	methanol	C00132	107	C8 Aromatics	benzaldehyde	C00261
#N/A	36	#N/A	#N/A	#N/A	#N/A	133	133	133	#N/A	108	108	108	#N/A
#N/A	36	#N/A	#N/A	#N/A	#N/A	127	DMTS	127	#N/A	109	cresol	4-cresol	C01468
#N/A	36	#N/A	#N/A	#N/A	#N/A	108	108	108	#N/A	110	110	aminophenol	#N/A
#N/A	36	#N/A	#N/A	#N/A	#N/A	47	formic acid	formate	C00058	111	111	111	#N/A
#N/A	36	#N/A	#N/A	#N/A	#N/A	89	pyruvate	pyruvate	C00022	112	112	112	#N/A
#N/A	36	#N/A	#N/A	#N/A	#N/A	33	methanol	methanol	C00132	113	113	113	#N/A
#N/A	36	#N/A	#N/A	#N/A	#N/A	43	Acetate Fragment	acetate	C00033	114	114	114	#N/A
#N/A	36	#N/A	#N/A	#N/A	#N/A	85	cyclopentanone	cyclopentanone	C00557	115	115	115	#N/A
#N/A	36	#N/A	#N/A	#N/A	#N/A	63	DMS	dimethyl sulfide	C00580	116	116	116	#N/A
#N/A	36	#N/A	#N/A	#N/A	#N/A	79	benzene	benzene	C01407	117	117	117	#N/A
#N/A	36	#N/A	#N/A	#N/A	#N/A	83	hexanal	83	#N/A	118	118	118	#N/A
#N/A	36	#N/A	#N/A	#N/A	#N/A	126	126	126	#N/A	119	119	119	#N/A
#N/A	36	#N/A	#N/A	#N/A	#N/A	22	#N/A	#N/A	#N/A	120	120	120	#N/A
#N/A	36	#N/A	#N/A	#N/A	#N/A	57	alcohol fragment	acrolein	C01471	121	121	121	#N/A
#N/A	36	#N/A	#N/A	#N/A	#N/A	74	dimethylformamide	acetone oxime	C01995	122	122	122	#N/A
#N/A	36	#N/A	#N/A	#N/A	#N/A	117	117	117	#N/A	123	2-phenylethanol	123	#N/A
#N/A	36	#N/A	#N/A	#N/A	#N/A	22	#N/A	#N/A	#N/A	124	124	124	#N/A
#N/A	36	#N/A	#N/A	#N/A	#N/A	108	108	108	#N/A	125	125	125	#N/A
#N/A	36	#N/A	#N/A	#N/A	#N/A	94	94	aniline	C00292	126	126	126	#N/A
#N/A	36	#N/A	#N/A	#N/A	#N/A	96	96	96	#N/A	127	DMTS	127	#N/A
#N/A	36	#N/A	#N/A	#N/A	#N/A	83	hexanal	83	#N/A	128	128	128	#N/A
#N/A	36	#N/A	#N/A	#N/A	#N/A	107	C8 Aromatics	benzaldehyde	C00261	129	129	129	#N/A
#N/A	36	#N/A	#N/A	#N/A	#N/A	127	DMTS	127	#N/A	130	130	130	#N/A
#N/A	36	#N/A	#N/A	#N/A	#N/A	131	131	131	#N/A	131	131	131	#N/A
#N/A	36	#N/A	#N/A	#N/A	#N/A	133	133	133	#N/A	132	132	132	#N/A
#N/A	36	#N/A	#N/A	#N/A	#N/A	65	hydrated formic acid	formate	C00058	133	133	133	#N/A
#N/A	36	#N/A	#N/A	#N/A	#N/A	89	pyruvate	pyruvate	C00022	134	134	134	#N/A
#N/A	36	#N/A	#N/A	#N/A	#N/A	70	Pyrroline	1-pyrroline	C15668	135	135	135	#N/A
#N/A	36	#N/A	#N/A	#N/A	#N/A	63	DMS	dimethyl sulfide	C00580	136	136	136	#N/A
#N/A	36	#N/A	#N/A	#N/A	#N/A	46	dimethylamine	dimethylamine	C00543	137	Monoterpene	137	#N/A
#N/A	36	#N/A	#N/A	#N/A	#N/A	133	133	133	#N/A	138	138	138	#N/A
#N/A	36	#N/A	#N/A	#N/A	#N/A	64	64	64	#N/A	139	139	139	#N/A
#N/A	36	#N/A	#N/A	#N/A	#N/A	134	134	134	#N/A	140	140	140	#N/A
#N/A	36	#N/A	#N/A	#N/A	#N/A	33	methanol	methanol	C00132	141	141	141	#N/A
#N/A	36	#N/A	#N/A	#N/A	#N/A	70	Pyrroline	1-pyrroline	C15668	142	142	142	#N/A
#N/A	36	#N/A	#N/A	#N/A	#N/A	127	DMTS	127	#N/A	143	143	143	#N/A
#N/A	36	#N/A	#N/A	#N/A	#N/A	104	benzonitrile	104	#N/A	144	144	144	#N/A
#N/A	36	#N/A	#N/A	#N/A	#N/A	137	Monoterpene	137	#N/A	145	145	145	#N/A
#N/A	36	#N/A	#N/A	#N/A	#N/A	53	isoprene derived SOA	53	#N/A	146	146	146	#N/A
#N/A	36	#N/A	#N/A	#N/A	#N/A	65	hydrated formic acid	formate	C00058	147	147	147	#N/A
#N/A	36	#N/A	#N/A	#N/A	#N/A	29	Ethanol Fragment	Ethanol	C00469	148	148	148	#N/A
#N/A	36	#N/A	#N/A	#N/A	#N/A	63	DMS	dimethyl sulfide	C00580	149	149	149	#N/A
#N/A	36	#N/A	#N/A	#N/A	#N/A	118	118	118	#N/A	150	150	150	#N/A
#N/A	37	#N/A	#N/A	#N/A	#N/A	66	66	66	#N/A	22	#N/A	#N/A	#N/A
#N/A	37	#N/A	#N/A	#N/A	#N/A	65	hydrated formic acid	formate	C00058	23	#N/A	#N/A	#N/A
#N/A	37	#N/A	#N/A	#N/A	#N/A	65	hydrated formic acid	formate	C00058	24	#N/A	#N/A	#N/A
#N/A	37	#N/A	#N/A	#N/A	#N/A	34	hydroxylamine	hydroxylamine	C00192	25	#N/A	#N/A	#N/A
#N/A	37	#N/A	#N/A	#N/A	#N/A	112	112	112	#N/A	26	#N/A	#N/A	#N/A
#N/A	37	#N/A	#N/A	#N/A	#N/A	52	chloramine	chloramine	C19359	27	#N/A	#N/A	#N/A
#N/A	37	#N/A	#N/A	#N/A	#N/A	46	dimethylamine	dimethylamine	C00543	28	#N/A	#N/A	#N/A
#N/A	37	#N/A	#N/A	#N/A	12	46	dimethylamine	dimethylamine	C00543	29	Ethanol Fragment	Ethanol	C00469
#N/A	37	#N/A	#N/A	#N/A	#N/A	132	132	132	#N/A	30	NO+	Nitrite	C00088
#N/A	37	#N/A	#N/A	#N/A	#N/A	66	66	66	#N/A	31	formaldehyde	formaldehyde	C00067
#N/A	37	#N/A	#N/A	#N/A	#N/A	74	dimethylformamide	acetone oxime	C01995	32	32	32	#N/A
#N/A	37	#N/A	#N/A	#N/A	12	65	hydrated formic acid	formate	C00058	33	methanol	methanol	C00132
#N/A	37	#N/A	#N/A	#N/A	#N/A	74	dimethylformamide	acetone oxime	C01995	34	hydroxylamine	hydroxylamine	C00192
#N/A	37	#N/A	#N/A	#N/A	14	29	Ethanol Fragment	Ethanol	C00469	35	Hydrogen Sulfide	Hydrogen Sulfide	C00283
#N/A	37	#N/A	#N/A	#N/A	#N/A	51	hydrated methanol	methanol	C00132	36	#N/A	#N/A	#N/A
#N/A	37	#N/A	#N/A	#N/A	#N/A	70	Pyrroline	1-pyrroline	C15668	37	#N/A	#N/A	#N/A
#N/A	37	#N/A	#N/A	#N/A	#N/A	128	128	128	#N/A	38	#N/A	#N/A	#N/A
#N/A	37	#N/A	#N/A	#N/A	#N/A	65	hydrated formic acid	formate	C00058	39	#N/A	#N/A	#N/A
#N/A	37	#N/A	#N/A	#N/A	#N/A	51	hydrated methanol	methanol	C00132	40	40	40	#N/A
#N/A	37	#N/A	#N/A	#N/A	#N/A	24	#N/A	#N/A	#N/A	41	Isoprene Fragment	41	#N/A
#N/A	37	#N/A	#N/A	#N/A	#N/A	124	124	124	#N/A	42	acetonitrile	42	#N/A
#N/A	37	#N/A	#N/A	#N/A	#N/A	132	132	132	#N/A	43	Acetate Fragment	acetate	C00033
#N/A	37	#N/A	#N/A	#N/A	Inf	60	trimethylamine	trimethylamine	C00565	44	Acetaldehyde fragment, cyanate	cyanate	C01417
#N/A	37	#N/A	#N/A	#N/A	#N/A	32	32	32	#N/A	45	acetaldehyde	acetaldehyde	C00084
#N/A	37	#N/A	#N/A	#N/A	Inf	79	benzene	benzene	C01407	46	dimethylamine	dimethylamine	C00543
#N/A	37	#N/A	#N/A	#N/A	4	33	methanol	methanol	C00132	47	formic acid	formate	C00058
#N/A	37	#N/A	#N/A	#N/A	#N/A	46	dimethylamine	dimethylamine	C00543	48	48	48	#N/A
#N/A	37	#N/A	#N/A	#N/A	#N/A	74	dimethylformamide	acetone oxime	C01995	49	methanethiol	methanethiol	C00409
#N/A	37	#N/A	#N/A	#N/A	#N/A	46	dimethylamine	dimethylamine	C00543	50	50	50	#N/A
#N/A	37	#N/A	#N/A	#N/A	#N/A	144	144	144	#N/A	51	hydrated methanol	methanol	C00132
#N/A	37	#N/A	#N/A	#N/A	#N/A	51	hydrated methanol	methanol	C00132	52	chloramine	chloramine	C19359
#N/A	37	#N/A	#N/A	#N/A	#N/A	65	hydrated formic acid	formate	C00058	53	isoprene derived SOA	53	#N/A
#N/A	37	#N/A	#N/A	#N/A	#N/A	133	133	133	#N/A	54	acrylonitrile	acrylonitrile	C01998
#N/A	37	#N/A	#N/A	#N/A	#N/A	104	benzonitrile	104	#N/A	55	55	55	#N/A
#N/A	37	#N/A	#N/A	#N/A	#N/A	97	furfural	furfural	C14279	56	propanenitrile	56	#N/A
#N/A	37	#N/A	#N/A	#N/A	#N/A	133	133	133	#N/A	57	alcohol fragment	acrolein	C01471
#N/A	37	#N/A	#N/A	#N/A	#N/A	64	64	64	#N/A	58	methyl isocyanate	methyl isocyanate	#N/A
#N/A	37	#N/A	#N/A	#N/A	#N/A	24	#N/A	#N/A	#N/A	59	acetone	acetone	C00207
#N/A	37	#N/A	#N/A	#N/A	#N/A	133	133	133	#N/A	60	trimethylamine	trimethylamine	C00565
#N/A	37	#N/A	#N/A	#N/A	#N/A	53	isoprene derived SOA	53	#N/A	61	Acetic acid	acetate	C00033
#N/A	37	#N/A	#N/A	#N/A	#N/A	74	dimethylformamide	acetone oxime	C01995	62	ethanolamine	ethanolamine	C00189
#N/A	37	#N/A	#N/A	#N/A	#N/A	148	148	148	#N/A	63	DMS	dimethyl sulfide	C00580
#N/A	37	#N/A	#N/A	#N/A	#N/A	67	67	67	#N/A	64	64	64	#N/A
#N/A	37	#N/A	#N/A	#N/A	10	72	acrylamide	acrylamide	C01659	65	hydrated formic acid	formate	C00058
#N/A	37	#N/A	#N/A	#N/A	#N/A	100	100	Cyclohexylamine	C00571	66	66	66	#N/A
#N/A	37	#N/A	#N/A	#N/A	#N/A	46	dimethylamine	dimethylamine	C00543	67	67	67	#N/A
#N/A	37	#N/A	#N/A	#N/A	#N/A	111	111	111	#N/A	68	pyrrole	pyrrole	C19907
#N/A	37	#N/A	#N/A	#N/A	#N/A	148	148	148	#N/A	69	isoprene	isoprene	C16521
#N/A	37	#N/A	#N/A	#N/A	#N/A	65	hydrated formic acid	formate	C00058	70	Pyrroline	1-pyrroline	C15668
#N/A	37	#N/A	#N/A	#N/A	#N/A	111	111	111	#N/A	71	MVK	71	#N/A
#N/A	37	#N/A	#N/A	#N/A	#N/A	130	130	130	#N/A	72	acrylamide	acrylamide	C01659
#N/A	37	#N/A	#N/A	#N/A	#N/A	64	64	64	#N/A	73	2-butanone	2-butanone	#N/A
#N/A	37	#N/A	#N/A	#N/A	#N/A	148	148	148	#N/A	74	dimethylformamide	acetone oxime	C01995
#N/A	37	#N/A	#N/A	#N/A	#N/A	98	98	98	#N/A	75	hydroxyacetone	hydroxyacetone	C05235
#N/A	37	#N/A	#N/A	#N/A	#N/A	22	#N/A	#N/A	#N/A	76	76	76	#N/A
#N/A	37	#N/A	#N/A	#N/A	#N/A	67	67	67	#N/A	77	hydrated acetone	77	#N/A
#N/A	37	#N/A	#N/A	#N/A	#N/A	53	isoprene derived SOA	53	#N/A	78	methyl nitrate	78	#N/A
#N/A	37	#N/A	#N/A	#N/A	Inf	29	Ethanol Fragment	Ethanol	C00469	79	benzene	benzene	C01407
#N/A	37	#N/A	#N/A	#N/A	#N/A	67	67	67	#N/A	80	pyridine	pyridine	C00747
#N/A	37	#N/A	#N/A	#N/A	#N/A	74	dimethylformamide	acetone oxime	C01995	81	Monoterpene Fragment	81	#N/A
#N/A	37	#N/A	#N/A	#N/A	#N/A	33	methanol	methanol	C00132	82	1-methylpyrrole	82	#N/A
#N/A	37	#N/A	#N/A	#N/A	#N/A	46	dimethylamine	dimethylamine	C00543	83	hexanal	83	#N/A
#N/A	37	#N/A	#N/A	#N/A	#N/A	133	133	133	#N/A	84	butanenitrile	2-Methylbutanenitrile	C21525
#N/A	37	#N/A	#N/A	#N/A	#N/A	133	133	133	#N/A	85	cyclopentanone	cyclopentanone	C00557
[truncated: 14,642 more rows]

## Sheet: R_KEGG
Pathlength1	Source1	Literature	Name	KEGG	Pathlength2	Source2	Literature	Name	KEGG	Target	Literature	Name	KEGG
12	29	Ethanol Fragment	Ethanol	C00469	10	33	methanol	methanol	C00132	30	NO+	Nitrite	C00088
4	29	Ethanol Fragment	Ethanol	C00469	2	45	acetaldehyde	acetaldehyde	C00084	43	Acetate Fragment	acetate	C00033
10	29	Ethanol Fragment	Ethanol	C00469	16	60	trimethylamine	trimethylamine	C00565	59	acetone	acetone	C00207
14	30	NO+	Nitrite	C00088	16	60	trimethylamine	trimethylamine	C00565	59	acetone	acetone	C00207
8	31	formaldehyde	formaldehyde	C00067	10	33	methanol	methanol	C00132	29	Ethanol Fragment	Ethanol	C00469
2	31	formaldehyde	formaldehyde	C00067	28	109	cresol	4-cresol	C01468	33	methanol	methanol	C00132
6	31	formaldehyde	formaldehyde	C00067	2	45	acetaldehyde	acetaldehyde	C00084	43	Acetate Fragment	acetate	C00033
14	31	formaldehyde	formaldehyde	C00067	14	45	acetaldehyde	acetaldehyde	C00084	49	methanethiol	methanethiol	C00409
10	31	formaldehyde	formaldehyde	C00067	12	33	methanol	methanol	C00132	91	dimethylnitramine, oxalic acid, 2,3 butanediol	(R,R)-Butane-2,3-diol	C03044
8	33	methanol	methanol	C00132	4	47	formic acid	formate	C00058	45	acetaldehyde	acetaldehyde	C00084
12	33	methanol	methanol	C00132	16	60	trimethylamine	trimethylamine	C00565	59	acetone	acetone	C00207
14	34	hydroxylamine	hydroxylamine	C00192	8	61	Acetic acid	acetate	C00033	59	acetone	acetone	C00207
14	34	hydroxylamine	hydroxylamine	C00192	20	95	phenol	phenol	C00146	63	DMS	dimethyl sulfide	C00580
14	34	hydroxylamine	hydroxylamine	C00192	16	79	benzene	benzene	C01407	91	dimethylnitramine, oxalic acid, 2,3 butanediol	(R,R)-Butane-2,3-diol	C03044
12	35	Hydrogen Sulfide	Hydrogen Sulfide	C00283	2	31	formaldehyde	formaldehyde	C00067	33	methanol	methanol	C00132
10	35	Hydrogen Sulfide	Hydrogen Sulfide	C00283	16	60	trimethylamine	trimethylamine	C00565	59	acetone	acetone	C00207
2	45	acetaldehyde	acetaldehyde	C00084	10	33	methanol	methanol	C00132	29	Ethanol Fragment	Ethanol	C00469
8	45	acetaldehyde	acetaldehyde	C00084	16	60	trimethylamine	trimethylamine	C00565	59	acetone	acetone	C00207
6	46	dimethylamine	dimethylamine	C00543	8	79	benzene	benzene	C01407	47	formic acid	formate	C00058
14	46	dimethylamine	dimethylamine	C00543	8	61	Acetic acid	acetate	C00033	59	acetone	acetone	C00207
20	46	dimethylamine	dimethylamine	C00543	14	61	Acetic acid	acetate	C00033	63	DMS	dimethyl sulfide	C00580
12	46	dimethylamine	dimethylamine	C00543	12	61	Acetic acid	acetate	C00033	75	hydroxyacetone	hydroxyacetone	C05235
14	47	formic acid	formate	C00058	14	45	acetaldehyde	acetaldehyde	C00084	31	formaldehyde	formaldehyde	C00067
12	47	formic acid	formate	C00058	12	45	acetaldehyde	acetaldehyde	C00084	33	methanol	methanol	C00132
8	47	formic acid	formate	C00058	16	60	trimethylamine	trimethylamine	C00565	59	acetone	acetone	C00207
12	49	methanethiol	methanethiol	C00409	8	43	Acetate Fragment	acetate	C00033	34	hydroxylamine	hydroxylamine	C00192
8	49	methanethiol	methanethiol	C00409	8	59	acetone	acetone	C00207	47	formic acid	formate	C00058
12	49	methanethiol	methanethiol	C00409	16	60	trimethylamine	trimethylamine	C00565	59	acetone	acetone	C00207
2	49	methanethiol	methanethiol	C00409	20	95	phenol	phenol	C00146	63	DMS	dimethyl sulfide	C00580
12	49	methanethiol	methanethiol	C00409	16	79	benzene	benzene	C01407	91	dimethylnitramine, oxalic acid, 2,3 butanediol	(R,R)-Butane-2,3-diol	C03044
10	51	hydrated methanol	methanol	C00132	10	33	methanol	methanol	C00132	30	NO+	Nitrite	C00088
10	51	hydrated methanol	methanol	C00132	8	43	Acetate Fragment	acetate	C00033	34	hydroxylamine	hydroxylamine	C00192
12	51	hydrated methanol	methanol	C00132	16	60	trimethylamine	trimethylamine	C00565	59	acetone	acetone	C00207
6	51	hydrated methanol	methanol	C00132	4	61	Acetic acid	acetate	C00033	89	pyruvate	pyruvate	C00022
18	54	acrylonitrile	acrylonitrile	C01998	4	59	acetone	acetone	C00207	33	methanol	methanol	C00132
8	54	acrylonitrile	acrylonitrile	C01998	8	75	hydroxyacetone	hydroxyacetone	C05235	43	Acetate Fragment	acetate	C00033
16	54	acrylonitrile	acrylonitrile	C01998	16	59	acetone	acetone	C00207	49	methanethiol	methanethiol	C00409
14	54	acrylonitrile	acrylonitrile	C01998	16	60	trimethylamine	trimethylamine	C00565	59	acetone	acetone	C00207
18	54	acrylonitrile	acrylonitrile	C01998	12	43	Acetate Fragment	acetate	C00033	75	hydroxyacetone	hydroxyacetone	C05235
8	59	acetone	acetone	C00207	10	33	methanol	methanol	C00132	29	Ethanol Fragment	Ethanol	C00469
4	59	acetone	acetone	C00207	12	45	acetaldehyde	acetaldehyde	C00084	33	methanol	methanol	C00132
18	59	acetone	acetone	C00207	16	45	acetaldehyde	acetaldehyde	C00084	63	DMS	dimethyl sulfide	C00580
14	60	trimethylamine	trimethylamine	C00565	10	33	methanol	methanol	C00132	29	Ethanol Fragment	Ethanol	C00469
4	61	Acetic acid	acetate	C00033	8	59	acetone	acetone	C00207	47	formic acid	formate	C00058
8	61	Acetic acid	acetate	C00033	16	60	trimethylamine	trimethylamine	C00565	59	acetone	acetone	C00207
10	63	DMS	dimethyl sulfide	C00580	10	33	methanol	methanol	C00132	29	Ethanol Fragment	Ethanol	C00469
2	63	DMS	dimethyl sulfide	C00580	12	43	Acetate Fragment	acetate	C00033	49	methanethiol	methanethiol	C00409
14	63	DMS	dimethyl sulfide	C00580	16	60	trimethylamine	trimethylamine	C00565	59	acetone	acetone	C00207
6	65	hydrated formic acid	formate	C00058	10	33	methanol	methanol	C00132	29	Ethanol Fragment	Ethanol	C00469
14	72	acrylamide	acrylamide	C01659	18	93	toluene	toluene	C01455	35	Hydrogen Sulfide	Hydrogen Sulfide	C00283
16	72	acrylamide	acrylamide	C01659	14	45	acetaldehyde	acetaldehyde	C00084	49	methanethiol	methanethiol	C00409
14	72	acrylamide	acrylamide	C01659	16	60	trimethylamine	trimethylamine	C00565	59	acetone	acetone	C00207
16	72	acrylamide	acrylamide	C01659	18	93	toluene	toluene	C01455	91	dimethylnitramine, oxalic acid, 2,3 butanediol	(R,R)-Butane-2,3-diol	C03044
12	75	hydroxyacetone	hydroxyacetone	C05235	4	43	Acetate Fragment	acetate	C00033	29	Ethanol Fragment	Ethanol	C00469
14	75	hydroxyacetone	hydroxyacetone	C05235	10	33	methanol	methanol	C00132	30	NO+	Nitrite	C00088
20	75	hydroxyacetone	hydroxyacetone	C05235	14	43	Acetate Fragment	acetate	C00033	31	formaldehyde	formaldehyde	C00067
14	75	hydroxyacetone	hydroxyacetone	C05235	8	43	Acetate Fragment	acetate	C00033	34	hydroxylamine	hydroxylamine	C00192
16	75	hydroxyacetone	hydroxyacetone	C05235	20	60	trimethylamine	trimethylamine	C00565	49	methanethiol	methanethiol	C00409
18	75	hydroxyacetone	hydroxyacetone	C05235	12	61	Acetic acid	acetate	C00033	51	hydrated methanol	methanol	C00132
22	75	hydroxyacetone	hydroxyacetone	C05235	16	43	Acetate Fragment	acetate	C00033	69	isoprene	isoprene	C16521
16	79	benzene	benzene	C01407	16	60	trimethylamine	trimethylamine	C00565	59	acetone	acetone	C00207
22	79	benzene	benzene	C01407	2	49	methanethiol	methanethiol	C00409	63	DMS	dimethyl sulfide	C00580
6	89	pyruvate	pyruvate	C00022	18	93	toluene	toluene	C01455	91	dimethylnitramine, oxalic acid, 2,3 butanediol	(R,R)-Butane-2,3-diol	C03044
16	93	toluene	toluene	C01455	10	33	methanol	methanol	C00132	30	NO+	Nitrite	C00088
22	93	toluene	toluene	C01455	14	45	acetaldehyde	acetaldehyde	C00084	31	formaldehyde	formaldehyde	C00067
20	93	toluene	toluene	C01455	12	45	acetaldehyde	acetaldehyde	C00084	33	methanol	methanol	C00132
18	93	toluene	toluene	C01455	12	45	acetaldehyde	acetaldehyde	C00084	35	Hydrogen Sulfide	Hydrogen Sulfide	C00283
20	93	toluene	toluene	C01455	4	59	acetone	acetone	C00207	51	hydrated methanol	methanol	C00132
16	93	toluene	toluene	C01455	16	60	trimethylamine	trimethylamine	C00565	59	acetone	acetone	C00207
8	93	toluene	toluene	C01455	8	33	methanol	methanol	C00132	61	Acetic acid	acetate	C00033
18	95	phenol	phenol	C00146	12	45	acetaldehyde	acetaldehyde	C00084	33	methanol	methanol	C00132
22	109	cresol	4-cresol	C01468	10	33	methanol	methanol	C00132	29	Ethanol Fragment	Ethanol	C00469
28	109	cresol	4-cresol	C01468	12	45	acetaldehyde	acetaldehyde	C00084	33	methanol	methanol	C00132
20	109	cresol	4-cresol	C01468	2	45	acetaldehyde	acetaldehyde	C00084	43	Acetate Fragment	acetate	C00033

## Sheet: R_All
Pathlength1	Source1	Literature	Name	KEGG	Pathlength2	Source2	Literature	Name	KEGG	Target	Literature	Name	KEGG
#N/A	22	#N/A	#N/A	#N/A	#N/A	69	isoprene	isoprene	C16521	22	#N/A	#N/A	#N/A
#N/A	22	#N/A	#N/A	#N/A	#N/A	28	#N/A	#N/A	#N/A	23	#N/A	#N/A	#N/A
#N/A	22	#N/A	#N/A	#N/A	#N/A	69	isoprene	isoprene	C16521	24	#N/A	#N/A	#N/A
#N/A	22	#N/A	#N/A	#N/A	#N/A	69	isoprene	isoprene	C16521	25	#N/A	#N/A	#N/A
#N/A	22	#N/A	#N/A	#N/A	#N/A	69	isoprene	isoprene	C16521	26	#N/A	#N/A	#N/A
#N/A	22	#N/A	#N/A	#N/A	#N/A	69	isoprene	isoprene	C16521	27	#N/A	#N/A	#N/A
#N/A	22	#N/A	#N/A	#N/A	#N/A	69	isoprene	isoprene	C16521	28	#N/A	#N/A	#N/A
#N/A	22	#N/A	#N/A	#N/A	Inf	69	isoprene	isoprene	C16521	29	Ethanol Fragment	Ethanol	C00469
#N/A	22	#N/A	#N/A	#N/A	6	47	formic acid	formate	C00058	30	NO+	Nitrite	C00088
#N/A	22	#N/A	#N/A	#N/A	Inf	69	isoprene	isoprene	C16521	31	formaldehyde	formaldehyde	C00067
#N/A	22	#N/A	#N/A	#N/A	#N/A	69	isoprene	isoprene	C16521	32	32	32	#N/A
#N/A	22	#N/A	#N/A	#N/A	Inf	69	isoprene	isoprene	C16521	33	methanol	methanol	C00132
#N/A	22	#N/A	#N/A	#N/A	Inf	69	isoprene	isoprene	C16521	34	hydroxylamine	hydroxylamine	C00192
#N/A	22	#N/A	#N/A	#N/A	Inf	69	isoprene	isoprene	C16521	35	Hydrogen Sulfide	Hydrogen Sulfide	C00283
#N/A	22	#N/A	#N/A	#N/A	#N/A	69	isoprene	isoprene	C16521	36	#N/A	#N/A	#N/A
#N/A	22	#N/A	#N/A	#N/A	#N/A	122	122	122	#N/A	37	#N/A	#N/A	#N/A
#N/A	22	#N/A	#N/A	#N/A	#N/A	69	isoprene	isoprene	C16521	38	#N/A	#N/A	#N/A
#N/A	22	#N/A	#N/A	#N/A	#N/A	69	isoprene	isoprene	C16521	39	#N/A	#N/A	#N/A
#N/A	22	#N/A	#N/A	#N/A	#N/A	31	formaldehyde	formaldehyde	C00067	40	40	40	#N/A
#N/A	22	#N/A	#N/A	#N/A	#N/A	44	Acetaldehyde fragment, cyanate	cyanate	C01417	41	Isoprene Fragment	41	#N/A
#N/A	22	#N/A	#N/A	#N/A	#N/A	67	67	67	#N/A	42	acetonitrile	42	#N/A
#N/A	22	#N/A	#N/A	#N/A	Inf	69	isoprene	isoprene	C16521	43	Acetate Fragment	acetate	C00033
#N/A	22	#N/A	#N/A	#N/A	Inf	69	isoprene	isoprene	C16521	44	Acetaldehyde fragment, cyanate	cyanate	C01417
#N/A	22	#N/A	#N/A	#N/A	0	45	acetaldehyde	acetaldehyde	C00084	45	acetaldehyde	acetaldehyde	C00084
#N/A	22	#N/A	#N/A	#N/A	#N/A	68	pyrrole	pyrrole	C19907	46	dimethylamine	dimethylamine	C00543
#N/A	22	#N/A	#N/A	#N/A	Inf	44	Acetaldehyde fragment, cyanate	cyanate	C01417	47	formic acid	formate	C00058
#N/A	22	#N/A	#N/A	#N/A	#N/A	69	isoprene	isoprene	C16521	48	48	48	#N/A
#N/A	22	#N/A	#N/A	#N/A	Inf	69	isoprene	isoprene	C16521	49	methanethiol	methanethiol	C00409
#N/A	22	#N/A	#N/A	#N/A	#N/A	31	formaldehyde	formaldehyde	C00067	50	50	50	#N/A
#N/A	22	#N/A	#N/A	#N/A	28	109	cresol	4-cresol	C01468	51	hydrated methanol	methanol	C00132
#N/A	22	#N/A	#N/A	#N/A	#N/A	69	isoprene	isoprene	C16521	52	chloramine	chloramine	C19359
#N/A	22	#N/A	#N/A	#N/A	#N/A	69	isoprene	isoprene	C16521	53	isoprene derived SOA	53	#N/A
#N/A	22	#N/A	#N/A	#N/A	Inf	69	isoprene	isoprene	C16521	54	acrylonitrile	acrylonitrile	C01998
#N/A	22	#N/A	#N/A	#N/A	#N/A	69	isoprene	isoprene	C16521	55	55	55	#N/A
#N/A	22	#N/A	#N/A	#N/A	#N/A	57	alcohol fragment	acrolein	C01471	56	propanenitrile	56	#N/A
#N/A	22	#N/A	#N/A	#N/A	#N/A	69	isoprene	isoprene	C16521	57	alcohol fragment	acrolein	C01471
#N/A	22	#N/A	#N/A	#N/A	#N/A	69	isoprene	isoprene	C16521	58	methyl isocyanate	methyl isocyanate	#N/A
#N/A	22	#N/A	#N/A	#N/A	16	60	trimethylamine	trimethylamine	C00565	59	acetone	acetone	C00207
#N/A	22	#N/A	#N/A	#N/A	Inf	69	isoprene	isoprene	C16521	60	trimethylamine	trimethylamine	C00565
#N/A	22	#N/A	#N/A	#N/A	Inf	69	isoprene	isoprene	C16521	61	Acetic acid	acetate	C00033
#N/A	22	#N/A	#N/A	#N/A	#N/A	69	isoprene	isoprene	C16521	62	ethanolamine	ethanolamine	C00189
#N/A	22	#N/A	#N/A	#N/A	Inf	69	isoprene	isoprene	C16521	63	DMS	dimethyl sulfide	C00580
#N/A	22	#N/A	#N/A	#N/A	#N/A	69	isoprene	isoprene	C16521	64	64	64	#N/A
#N/A	22	#N/A	#N/A	#N/A	Inf	69	isoprene	isoprene	C16521	65	hydrated formic acid	formate	C00058
#N/A	22	#N/A	#N/A	#N/A	#N/A	69	isoprene	isoprene	C16521	66	66	66	#N/A
#N/A	22	#N/A	#N/A	#N/A	#N/A	69	isoprene	isoprene	C16521	67	67	67	#N/A
#N/A	22	#N/A	#N/A	#N/A	#N/A	91	dimethylnitramine, oxalic acid, 2,3 butanediol	(R,R)-Butane-2,3-diol	C03044	68	pyrrole	pyrrole	C19907
#N/A	22	#N/A	#N/A	#N/A	0	69	isoprene	isoprene	C16521	69	isoprene	isoprene	C16521
#N/A	22	#N/A	#N/A	#N/A	#N/A	69	isoprene	isoprene	C16521	70	Pyrroline	1-pyrroline	C15668
#N/A	22	#N/A	#N/A	#N/A	#N/A	69	isoprene	isoprene	C16521	71	MVK	71	#N/A
#N/A	22	#N/A	#N/A	#N/A	Inf	69	isoprene	isoprene	C16521	72	acrylamide	acrylamide	C01659
#N/A	22	#N/A	#N/A	#N/A	#N/A	69	isoprene	isoprene	C16521	73	2-butanone	2-butanone	#N/A
#N/A	22	#N/A	#N/A	#N/A	#N/A	69	isoprene	isoprene	C16521	74	dimethylformamide	acetone oxime	C01995
#N/A	22	#N/A	#N/A	#N/A	Inf	69	isoprene	isoprene	C16521	75	hydroxyacetone	hydroxyacetone	C05235
#N/A	22	#N/A	#N/A	#N/A	#N/A	59	acetone	acetone	C00207	76	76	76	#N/A
#N/A	22	#N/A	#N/A	#N/A	#N/A	69	isoprene	isoprene	C16521	77	hydrated acetone	77	#N/A
#N/A	22	#N/A	#N/A	#N/A	#N/A	98	98	98	#N/A	78	methyl nitrate	78	#N/A
#N/A	22	#N/A	#N/A	#N/A	Inf	69	isoprene	isoprene	C16521	79	benzene	benzene	C01407
#N/A	22	#N/A	#N/A	#N/A	#N/A	69	isoprene	isoprene	C16521	80	pyridine	pyridine	C00747
#N/A	22	#N/A	#N/A	#N/A	#N/A	61	Acetic acid	acetate	C00033	81	Monoterpene Fragment	81	#N/A
#N/A	22	#N/A	#N/A	#N/A	#N/A	69	isoprene	isoprene	C16521	82	1-methylpyrrole	82	#N/A
#N/A	22	#N/A	#N/A	#N/A	#N/A	69	isoprene	isoprene	C16521	83	hexanal	83	#N/A
#N/A	22	#N/A	#N/A	#N/A	#N/A	98	98	98	#N/A	84	butanenitrile	2-Methylbutanenitrile	C21525
#N/A	22	#N/A	#N/A	#N/A	#N/A	69	isoprene	isoprene	C16521	85	cyclopentanone	cyclopentanone	C00557
#N/A	22	#N/A	#N/A	#N/A	#N/A	47	formic acid	formate	C00058	86	86	86	#N/A
#N/A	22	#N/A	#N/A	#N/A	Inf	69	isoprene	isoprene	C16521	87	diacetyl, 2-pentanone	diacetyl	C00741
#N/A	22	#N/A	#N/A	#N/A	#N/A	69	isoprene	isoprene	C16521	88	ethyl acetamide	N-ethylacetamide	C21404
#N/A	22	#N/A	#N/A	#N/A	Inf	69	isoprene	isoprene	C16521	89	pyruvate	pyruvate	C00022
#N/A	22	#N/A	#N/A	#N/A	#N/A	69	isoprene	isoprene	C16521	90	alanine, ethyl carbamate	alanine	C01401
#N/A	22	#N/A	#N/A	#N/A	Inf	69	isoprene	isoprene	C16521	91	dimethylnitramine, oxalic acid, 2,3 butanediol	(R,R)-Butane-2,3-diol	C03044
#N/A	22	#N/A	#N/A	#N/A	#N/A	96	96	96	#N/A	92	92	92	#N/A
#N/A	22	#N/A	#N/A	#N/A	Inf	69	isoprene	isoprene	C16521	93	toluene	toluene	C01455
#N/A	22	#N/A	#N/A	#N/A	#N/A	69	isoprene	isoprene	C16521	94	94	aniline	C00292
#N/A	22	#N/A	#N/A	#N/A	Inf	69	isoprene	isoprene	C16521	95	phenol	phenol	C00146
#N/A	22	#N/A	#N/A	#N/A	#N/A	47	formic acid	formate	C00058	96	96	96	#N/A
#N/A	22	#N/A	#N/A	#N/A	#N/A	69	isoprene	isoprene	C16521	97	furfural	furfural	C14279
#N/A	22	#N/A	#N/A	#N/A	#N/A	120	120	120	#N/A	98	98	98	#N/A
#N/A	22	#N/A	#N/A	#N/A	Inf	69	isoprene	isoprene	C16521	99	cyclohexanone	cyclohexanone	C00414
#N/A	22	#N/A	#N/A	#N/A	#N/A	69	isoprene	isoprene	C16521	100	100	Cyclohexylamine	C00571
#N/A	22	#N/A	#N/A	#N/A	#N/A	142	142	142	#N/A	101	hexanal	cyclohexanol	C00854
#N/A	22	#N/A	#N/A	#N/A	#N/A	24	#N/A	#N/A	#N/A	102	triethylamine	triethylamine	C14691
#N/A	22	#N/A	#N/A	#N/A	#N/A	69	isoprene	isoprene	C16521	103	hexanol, ethyl propionate	pentanoic acid	#N/A
#N/A	22	#N/A	#N/A	#N/A	#N/A	69	isoprene	isoprene	C16521	104	benzonitrile	104	#N/A
#N/A	22	#N/A	#N/A	#N/A	Inf	69	isoprene	isoprene	C16521	105	styrene	styrene	C07083
#N/A	22	#N/A	#N/A	#N/A	#N/A	69	isoprene	isoprene	C16521	106	serine	serine	C00716
#N/A	22	#N/A	#N/A	#N/A	Inf	69	isoprene	isoprene	C16521	107	C8 Aromatics	benzaldehyde	C00261
#N/A	22	#N/A	#N/A	#N/A	#N/A	69	isoprene	isoprene	C16521	108	108	108	#N/A
#N/A	22	#N/A	#N/A	#N/A	Inf	69	isoprene	isoprene	C16521	109	cresol	4-cresol	C01468
#N/A	22	#N/A	#N/A	#N/A	#N/A	69	isoprene	isoprene	C16521	110	110	aminophenol	#N/A
#N/A	22	#N/A	#N/A	#N/A	#N/A	69	isoprene	isoprene	C16521	111	111	111	#N/A
#N/A	22	#N/A	#N/A	#N/A	#N/A	69	isoprene	isoprene	C16521	112	112	112	#N/A
#N/A	22	#N/A	#N/A	#N/A	#N/A	69	isoprene	isoprene	C16521	113	113	113	#N/A
#N/A	22	#N/A	#N/A	#N/A	#N/A	67	67	67	#N/A	114	114	114	#N/A
#N/A	22	#N/A	#N/A	#N/A	#N/A	78	methyl nitrate	78	#N/A	115	115	115	#N/A
#N/A	22	#N/A	#N/A	#N/A	#N/A	69	isoprene	isoprene	C16521	116	116	116	#N/A
#N/A	22	#N/A	#N/A	#N/A	#N/A	69	isoprene	isoprene	C16521	117	117	117	#N/A
#N/A	22	#N/A	#N/A	#N/A	#N/A	69	isoprene	isoprene	C16521	118	118	118	#N/A
#N/A	22	#N/A	#N/A	#N/A	#N/A	109	cresol	4-cresol	C01468	119	119	119	#N/A
#N/A	22	#N/A	#N/A	#N/A	#N/A	69	isoprene	isoprene	C16521	120	120	120	#N/A
#N/A	22	#N/A	#N/A	#N/A	#N/A	69	isoprene	isoprene	C16521	121	121	121	#N/A
#N/A	22	#N/A	#N/A	#N/A	#N/A	69	isoprene	isoprene	C16521	122	122	122	#N/A
#N/A	22	#N/A	#N/A	#N/A	#N/A	69	isoprene	isoprene	C16521	123	2-phenylethanol	123	#N/A
#N/A	22	#N/A	#N/A	#N/A	#N/A	130	130	130	#N/A	124	124	124	#N/A
#N/A	22	#N/A	#N/A	#N/A	#N/A	69	isoprene	isoprene	C16521	125	125	125	#N/A
#N/A	22	#N/A	#N/A	#N/A	#N/A	69	isoprene	isoprene	C16521	126	126	126	#N/A
#N/A	22	#N/A	#N/A	#N/A	#N/A	69	isoprene	isoprene	C16521	127	DMTS	127	#N/A
#N/A	22	#N/A	#N/A	#N/A	#N/A	69	isoprene	isoprene	C16521	128	128	128	#N/A
#N/A	22	#N/A	#N/A	#N/A	#N/A	129	129	129	#N/A	129	129	129	#N/A
#N/A	22	#N/A	#N/A	#N/A	#N/A	69	isoprene	isoprene	C16521	130	130	130	#N/A
#N/A	22	#N/A	#N/A	#N/A	#N/A	69	isoprene	isoprene	C16521	131	131	131	#N/A
#N/A	22	#N/A	#N/A	#N/A	#N/A	36	#N/A	#N/A	#N/A	132	132	132	#N/A
#N/A	22	#N/A	#N/A	#N/A	#N/A	31	formaldehyde	formaldehyde	C00067	133	133	133	#N/A
#N/A	22	#N/A	#N/A	#N/A	#N/A	69	isoprene	isoprene	C16521	134	134	134	#N/A
#N/A	22	#N/A	#N/A	#N/A	#N/A	69	isoprene	isoprene	C16521	135	135	135	#N/A
#N/A	22	#N/A	#N/A	#N/A	#N/A	69	isoprene	isoprene	C16521	136	136	136	#N/A
#N/A	22	#N/A	#N/A	#N/A	#N/A	111	111	111	#N/A	137	Monoterpene	137	#N/A
#N/A	22	#N/A	#N/A	#N/A	#N/A	69	isoprene	isoprene	C16521	138	138	138	#N/A
#N/A	22	#N/A	#N/A	#N/A	#N/A	98	98	98	#N/A	139	139	139	#N/A
#N/A	22	#N/A	#N/A	#N/A	#N/A	140	140	140	#N/A	140	140	140	#N/A
#N/A	22	#N/A	#N/A	#N/A	#N/A	69	isoprene	isoprene	C16521	141	141	141	#N/A
#N/A	22	#N/A	#N/A	#N/A	#N/A	69	isoprene	isoprene	C16521	142	142	142	#N/A
#N/A	22	#N/A	#N/A	#N/A	#N/A	103	hexanol, ethyl propionate	pentanoic acid	#N/A	143	143	143	#N/A
#N/A	22	#N/A	#N/A	#N/A	#N/A	69	isoprene	isoprene	C16521	144	144	144	#N/A
#N/A	22	#N/A	#N/A	#N/A	#N/A	26	#N/A	#N/A	#N/A	145	145	145	#N/A
#N/A	22	#N/A	#N/A	#N/A	#N/A	69	isoprene	isoprene	C16521	146	146	146	#N/A
#N/A	22	#N/A	#N/A	#N/A	#N/A	113	113	113	#N/A	147	147	147	#N/A
#N/A	22	#N/A	#N/A	#N/A	#N/A	69	isoprene	isoprene	C16521	148	148	148	#N/A
#N/A	22	#N/A	#N/A	#N/A	#N/A	69	isoprene	isoprene	C16521	149	149	149	#N/A
#N/A	22	#N/A	#N/A	#N/A	#N/A	120	120	120	#N/A	150	150	150	#N/A
#N/A	23	#N/A	#N/A	#N/A	#N/A	69	isoprene	isoprene	C16521	22	#N/A	#N/A	#N/A
#N/A	23	#N/A	#N/A	#N/A	#N/A	145	145	145	#N/A	23	#N/A	#N/A	#N/A
#N/A	23	#N/A	#N/A	#N/A	#N/A	69	isoprene	isoprene	C16521	24	#N/A	#N/A	#N/A
#N/A	23	#N/A	#N/A	#N/A	#N/A	69	isoprene	isoprene	C16521	25	#N/A	#N/A	#N/A
#N/A	23	#N/A	#N/A	#N/A	#N/A	70	Pyrroline	1-pyrroline	C15668	26	#N/A	#N/A	#N/A
#N/A	23	#N/A	#N/A	#N/A	#N/A	70	Pyrroline	1-pyrroline	C15668	27	#N/A	#N/A	#N/A
#N/A	23	#N/A	#N/A	#N/A	#N/A	69	isoprene	isoprene	C16521	28	#N/A	#N/A	#N/A
#N/A	23	#N/A	#N/A	#N/A	#N/A	36	#N/A	#N/A	#N/A	29	Ethanol Fragment	Ethanol	C00469
#N/A	23	#N/A	#N/A	#N/A	Inf	69	isoprene	isoprene	C16521	30	NO+	Nitrite	C00088
#N/A	23	#N/A	#N/A	#N/A	Inf	69	isoprene	isoprene	C16521	31	formaldehyde	formaldehyde	C00067
#N/A	23	#N/A	#N/A	#N/A	#N/A	36	#N/A	#N/A	#N/A	32	32	32	#N/A
#N/A	23	#N/A	#N/A	#N/A	#N/A	36	#N/A	#N/A	#N/A	33	methanol	methanol	C00132
#N/A	23	#N/A	#N/A	#N/A	#N/A	64	64	64	#N/A	34	hydroxylamine	hydroxylamine	C00192
#N/A	23	#N/A	#N/A	#N/A	Inf	69	isoprene	isoprene	C16521	35	Hydrogen Sulfide	Hydrogen Sulfide	C00283
#N/A	23	#N/A	#N/A	#N/A	#N/A	69	isoprene	isoprene	C16521	36	#N/A	#N/A	#N/A
#N/A	23	#N/A	#N/A	#N/A	#N/A	50	50	50	#N/A	37	#N/A	#N/A	#N/A
#N/A	23	#N/A	#N/A	#N/A	#N/A	91	dimethylnitramine, oxalic acid, 2,3 butanediol	(R,R)-Butane-2,3-diol	C03044	38	#N/A	#N/A	#N/A
#N/A	23	#N/A	#N/A	#N/A	#N/A	69	isoprene	isoprene	C16521	39	#N/A	#N/A	#N/A
#N/A	23	#N/A	#N/A	#N/A	#N/A	69	isoprene	isoprene	C16521	40	40	40	#N/A
#N/A	23	#N/A	#N/A	#N/A	#N/A	69	isoprene	isoprene	C16521	41	Isoprene Fragment	41	#N/A
#N/A	23	#N/A	#N/A	#N/A	#N/A	69	isoprene	isoprene	C16521	42	acetonitrile	42	#N/A
#N/A	23	#N/A	#N/A	#N/A	Inf	69	isoprene	isoprene	C16521	43	Acetate Fragment	acetate	C00033
#N/A	23	#N/A	#N/A	#N/A	Inf	69	isoprene	isoprene	C16521	44	Acetaldehyde fragment, cyanate	cyanate	C01417
#N/A	23	#N/A	#N/A	#N/A	Inf	69	isoprene	isoprene	C16521	45	acetaldehyde	acetaldehyde	C00084
#N/A	23	#N/A	#N/A	#N/A	#N/A	36	#N/A	#N/A	#N/A	46	dimethylamine	dimethylamine	C00543
#N/A	23	#N/A	#N/A	#N/A	Inf	69	isoprene	isoprene	C16521	47	formic acid	formate	C00058
#N/A	23	#N/A	#N/A	#N/A	#N/A	40	40	40	#N/A	48	48	48	#N/A
#N/A	23	#N/A	#N/A	#N/A	#N/A	26	#N/A	#N/A	#N/A	49	methanethiol	methanethiol	C00409
#N/A	23	#N/A	#N/A	#N/A	#N/A	69	isoprene	isoprene	C16521	50	50	50	#N/A
#N/A	23	#N/A	#N/A	#N/A	#N/A	36	#N/A	#N/A	#N/A	51	hydrated methanol	methanol	C00132
#N/A	23	#N/A	#N/A	#N/A	#N/A	69	isoprene	isoprene	C16521	52	chloramine	chloramine	C19359
#N/A	23	#N/A	#N/A	#N/A	#N/A	105	styrene	styrene	C07083	53	isoprene derived SOA	53	#N/A
#N/A	23	#N/A	#N/A	#N/A	Inf	69	isoprene	isoprene	C16521	54	acrylonitrile	acrylonitrile	C01998
#N/A	23	#N/A	#N/A	#N/A	#N/A	69	isoprene	isoprene	C16521	55	55	55	#N/A
#N/A	23	#N/A	#N/A	#N/A	#N/A	57	alcohol fragment	acrolein	C01471	56	propanenitrile	56	#N/A
#N/A	23	#N/A	#N/A	#N/A	#N/A	140	140	140	#N/A	57	alcohol fragment	acrolein	C01471
#N/A	23	#N/A	#N/A	#N/A	#N/A	141	141	141	#N/A	58	methyl isocyanate	methyl isocyanate	#N/A
#N/A	23	#N/A	#N/A	#N/A	16	60	trimethylamine	trimethylamine	C00565	59	acetone	acetone	C00207
#N/A	23	#N/A	#N/A	#N/A	#N/A	28	#N/A	#N/A	#N/A	60	trimethylamine	trimethylamine	C00565
#N/A	23	#N/A	#N/A	#N/A	Inf	69	isoprene	isoprene	C16521	61	Acetic acid	acetate	C00033
#N/A	23	#N/A	#N/A	#N/A	#N/A	83	hexanal	83	#N/A	62	ethanolamine	ethanolamine	C00189
#N/A	23	#N/A	#N/A	#N/A	16	45	acetaldehyde	acetaldehyde	C00084	63	DMS	dimethyl sulfide	C00580
#N/A	23	#N/A	#N/A	#N/A	#N/A	69	isoprene	isoprene	C16521	64	64	64	#N/A
#N/A	23	#N/A	#N/A	#N/A	Inf	69	isoprene	isoprene	C16521	65	hydrated formic acid	formate	C00058
#N/A	23	#N/A	#N/A	#N/A	#N/A	58	methyl isocyanate	methyl isocyanate	#N/A	66	66	66	#N/A
#N/A	23	#N/A	#N/A	#N/A	#N/A	36	#N/A	#N/A	#N/A	67	67	67	#N/A
#N/A	23	#N/A	#N/A	#N/A	#N/A	141	141	141	#N/A	68	pyrrole	pyrrole	C19907
#N/A	23	#N/A	#N/A	#N/A	0	69	isoprene	isoprene	C16521	69	isoprene	isoprene	C16521
#N/A	23	#N/A	#N/A	#N/A	#N/A	55	55	55	#N/A	70	Pyrroline	1-pyrroline	C15668
#N/A	23	#N/A	#N/A	#N/A	#N/A	69	isoprene	isoprene	C16521	71	MVK	71	#N/A
#N/A	23	#N/A	#N/A	#N/A	Inf	69	isoprene	isoprene	C16521	72	acrylamide	acrylamide	C01659
#N/A	23	#N/A	#N/A	#N/A	#N/A	69	isoprene	isoprene	C16521	73	2-butanone	2-butanone	#N/A
#N/A	23	#N/A	#N/A	#N/A	#N/A	145	145	145	#N/A	74	dimethylformamide	acetone oxime	C01995
#N/A	23	#N/A	#N/A	#N/A	#N/A	28	#N/A	#N/A	#N/A	75	hydroxyacetone	hydroxyacetone	C05235
#N/A	23	#N/A	#N/A	#N/A	#N/A	59	acetone	acetone	C00207	76	76	76	#N/A
#N/A	23	#N/A	#N/A	#N/A	#N/A	69	isoprene	isoprene	C16521	77	hydrated acetone	77	#N/A
#N/A	23	#N/A	#N/A	#N/A	#N/A	69	isoprene	isoprene	C16521	78	methyl nitrate	78	#N/A
#N/A	23	#N/A	#N/A	#N/A	#N/A	58	methyl isocyanate	methyl isocyanate	#N/A	79	benzene	benzene	C01407
#N/A	23	#N/A	#N/A	#N/A	#N/A	69	isoprene	isoprene	C16521	80	pyridine	pyridine	C00747
#N/A	23	#N/A	#N/A	#N/A	#N/A	120	120	120	#N/A	81	Monoterpene Fragment	81	#N/A
#N/A	23	#N/A	#N/A	#N/A	#N/A	58	methyl isocyanate	methyl isocyanate	#N/A	82	1-methylpyrrole	82	#N/A
#N/A	23	#N/A	#N/A	#N/A	#N/A	69	isoprene	isoprene	C16521	83	hexanal	83	#N/A
#N/A	23	#N/A	#N/A	#N/A	#N/A	70	Pyrroline	1-pyrroline	C15668	84	butanenitrile	2-Methylbutanenitrile	C21525
#N/A	23	#N/A	#N/A	#N/A	#N/A	131	131	131	#N/A	85	cyclopentanone	cyclopentanone	C00557
#N/A	23	#N/A	#N/A	#N/A	#N/A	37	#N/A	#N/A	#N/A	86	86	86	#N/A
#N/A	23	#N/A	#N/A	#N/A	Inf	69	isoprene	isoprene	C16521	87	diacetyl, 2-pentanone	diacetyl	C00741
#N/A	23	#N/A	#N/A	#N/A	#N/A	69	isoprene	isoprene	C16521	88	ethyl acetamide	N-ethylacetamide	C21404
#N/A	23	#N/A	#N/A	#N/A	#N/A	28	#N/A	#N/A	#N/A	89	pyruvate	pyruvate	C00022
#N/A	23	#N/A	#N/A	#N/A	#N/A	47	formic acid	formate	C00058	90	alanine, ethyl carbamate	alanine	C01401
#N/A	23	#N/A	#N/A	#N/A	#N/A	141	141	141	#N/A	91	dimethylnitramine, oxalic acid, 2,3 butanediol	(R,R)-Butane-2,3-diol	C03044
#N/A	23	#N/A	#N/A	#N/A	#N/A	26	#N/A	#N/A	#N/A	92	92	92	#N/A
#N/A	23	#N/A	#N/A	#N/A	#N/A	36	#N/A	#N/A	#N/A	93	toluene	toluene	C01455
#N/A	23	#N/A	#N/A	#N/A	#N/A	52	chloramine	chloramine	C19359	94	94	aniline	C00292
#N/A	23	#N/A	#N/A	#N/A	#N/A	141	141	141	#N/A	95	phenol	phenol	C00146
#N/A	23	#N/A	#N/A	#N/A	#N/A	26	#N/A	#N/A	#N/A	96	96	96	#N/A
#N/A	23	#N/A	#N/A	#N/A	#N/A	70	Pyrroline	1-pyrroline	C15668	97	furfural	furfural	C14279
#N/A	23	#N/A	#N/A	#N/A	#N/A	47	formic acid	formate	C00058	98	98	98	#N/A
#N/A	23	#N/A	#N/A	#N/A	Inf	69	isoprene	isoprene	C16521	99	cyclohexanone	cyclohexanone	C00414
#N/A	23	#N/A	#N/A	#N/A	#N/A	28	#N/A	#N/A	#N/A	100	100	Cyclohexylamine	C00571
#N/A	23	#N/A	#N/A	#N/A	#N/A	28	#N/A	#N/A	#N/A	101	hexanal	cyclohexanol	C00854
#N/A	23	#N/A	#N/A	#N/A	#N/A	69	isoprene	isoprene	C16521	102	triethylamine	triethylamine	C14691
#N/A	23	#N/A	#N/A	#N/A	#N/A	69	isoprene	isoprene	C16521	103	hexanol, ethyl propionate	pentanoic acid	#N/A
#N/A	23	#N/A	#N/A	#N/A	#N/A	120	120	120	#N/A	104	benzonitrile	104	#N/A
#N/A	23	#N/A	#N/A	#N/A	Inf	93	toluene	toluene	C01455	105	styrene	styrene	C07083
#N/A	23	#N/A	#N/A	#N/A	#N/A	26	#N/A	#N/A	#N/A	106	serine	serine	C00716
#N/A	23	#N/A	#N/A	#N/A	Inf	69	isoprene	isoprene	C16521	107	C8 Aromatics	benzaldehyde	C00261
#N/A	23	#N/A	#N/A	#N/A	#N/A	138	138	138	#N/A	108	108	108	#N/A
#N/A	23	#N/A	#N/A	#N/A	Inf	69	isoprene	isoprene	C16521	109	cresol	4-cresol	C01468
#N/A	23	#N/A	#N/A	#N/A	#N/A	141	141	141	#N/A	110	110	aminophenol	#N/A
#N/A	23	#N/A	#N/A	#N/A	#N/A	141	141	141	#N/A	111	111	111	#N/A
#N/A	23	#N/A	#N/A	#N/A	#N/A	36	#N/A	#N/A	#N/A	112	112	112	#N/A
#N/A	23	#N/A	#N/A	#N/A	#N/A	69	isoprene	isoprene	C16521	113	113	113	#N/A
#N/A	23	#N/A	#N/A	#N/A	#N/A	98	98	98	#N/A	114	114	114	#N/A
#N/A	23	#N/A	#N/A	#N/A	#N/A	69	isoprene	isoprene	C16521	115	115	115	#N/A
#N/A	23	#N/A	#N/A	#N/A	#N/A	141	141	141	#N/A	116	116	116	#N/A
#N/A	23	#N/A	#N/A	#N/A	#N/A	58	methyl isocyanate	methyl isocyanate	#N/A	117	117	117	#N/A
#N/A	23	#N/A	#N/A	#N/A	#N/A	69	isoprene	isoprene	C16521	118	118	118	#N/A
#N/A	23	#N/A	#N/A	#N/A	#N/A	61	Acetic acid	acetate	C00033	119	119	119	#N/A
#N/A	23	#N/A	#N/A	#N/A	#N/A	141	141	141	#N/A	120	120	120	#N/A
#N/A	23	#N/A	#N/A	#N/A	#N/A	69	isoprene	isoprene	C16521	121	121	121	#N/A
#N/A	23	#N/A	#N/A	#N/A	#N/A	69	isoprene	isoprene	C16521	122	122	122	#N/A
#N/A	23	#N/A	#N/A	#N/A	#N/A	69	isoprene	isoprene	C16521	123	2-phenylethanol	123	#N/A
#N/A	23	#N/A	#N/A	#N/A	#N/A	143	143	143	#N/A	124	124	124	#N/A
#N/A	23	#N/A	#N/A	#N/A	#N/A	26	#N/A	#N/A	#N/A	125	125	125	#N/A
#N/A	23	#N/A	#N/A	#N/A	#N/A	132	132	132	#N/A	126	126	126	#N/A
#N/A	23	#N/A	#N/A	#N/A	#N/A	69	isoprene	isoprene	C16521	127	DMTS	127	#N/A
#N/A	23	#N/A	#N/A	#N/A	#N/A	70	Pyrroline	1-pyrroline	C15668	128	128	128	#N/A
#N/A	23	#N/A	#N/A	#N/A	#N/A	22	#N/A	#N/A	#N/A	129	129	129	#N/A
#N/A	23	#N/A	#N/A	#N/A	#N/A	69	isoprene	isoprene	C16521	130	130	130	#N/A
#N/A	23	#N/A	#N/A	#N/A	#N/A	28	#N/A	#N/A	#N/A	131	131	131	#N/A
#N/A	23	#N/A	#N/A	#N/A	#N/A	69	isoprene	isoprene	C16521	132	132	132	#N/A
#N/A	23	#N/A	#N/A	#N/A	#N/A	36	#N/A	#N/A	#N/A	133	133	133	#N/A
#N/A	23	#N/A	#N/A	#N/A	#N/A	131	131	131	#N/A	134	134	134	#N/A
#N/A	23	#N/A	#N/A	#N/A	#N/A	36	#N/A	#N/A	#N/A	135	135	135	#N/A
#N/A	23	#N/A	#N/A	#N/A	#N/A	81	Monoterpene Fragment	81	#N/A	136	136	136	#N/A
#N/A	23	#N/A	#N/A	#N/A	#N/A	26	#N/A	#N/A	#N/A	137	Monoterpene	137	#N/A
#N/A	23	#N/A	#N/A	#N/A	#N/A	69	isoprene	isoprene	C16521	138	138	138	#N/A
#N/A	23	#N/A	#N/A	#N/A	#N/A	98	98	98	#N/A	139	139	139	#N/A
#N/A	23	#N/A	#N/A	#N/A	#N/A	112	112	112	#N/A	140	140	140	#N/A
#N/A	23	#N/A	#N/A	#N/A	#N/A	36	#N/A	#N/A	#N/A	141	141	141	#N/A
#N/A	23	#N/A	#N/A	#N/A	#N/A	36	#N/A	#N/A	#N/A	142	142	142	#N/A
#N/A	23	#N/A	#N/A	#N/A	#N/A	69	isoprene	isoprene	C16521	143	143	143	#N/A
#N/A	23	#N/A	#N/A	#N/A	#N/A	69	isoprene	isoprene	C16521	144	144	144	#N/A
#N/A	23	#N/A	#N/A	#N/A	#N/A	70	Pyrroline	1-pyrroline	C15668	145	145	145	#N/A
#N/A	23	#N/A	#N/A	#N/A	#N/A	26	#N/A	#N/A	#N/A	146	146	146	#N/A
#N/A	23	#N/A	#N/A	#N/A	#N/A	69	isoprene	isoprene	C16521	147	147	147	#N/A
#N/A	23	#N/A	#N/A	#N/A	#N/A	26	#N/A	#N/A	#N/A	148	148	148	#N/A
#N/A	23	#N/A	#N/A	#N/A	#N/A	40	40	40	#N/A	149	149	149	#N/A
#N/A	23	#N/A	#N/A	#N/A	#N/A	145	145	145	#N/A	150	150	150	#N/A
#N/A	24	#N/A	#N/A	#N/A	#N/A	43	Acetate Fragment	acetate	C00033	22	#N/A	#N/A	#N/A
#N/A	24	#N/A	#N/A	#N/A	#N/A	55	55	55	#N/A	23	#N/A	#N/A	#N/A
#N/A	24	#N/A	#N/A	#N/A	#N/A	117	117	117	#N/A	24	#N/A	#N/A	#N/A
#N/A	24	#N/A	#N/A	#N/A	#N/A	105	styrene	styrene	C07083	25	#N/A	#N/A	#N/A
#N/A	24	#N/A	#N/A	#N/A	#N/A	69	isoprene	isoprene	C16521	26	#N/A	#N/A	#N/A
#N/A	24	#N/A	#N/A	#N/A	#N/A	141	141	141	#N/A	27	#N/A	#N/A	#N/A
#N/A	24	#N/A	#N/A	#N/A	#N/A	69	isoprene	isoprene	C16521	28	#N/A	#N/A	#N/A
#N/A	24	#N/A	#N/A	#N/A	10	33	methanol	methanol	C00132	29	Ethanol Fragment	Ethanol	C00469
#N/A	24	#N/A	#N/A	#N/A	#N/A	92	92	92	#N/A	30	NO+	Nitrite	C00088
#N/A	24	#N/A	#N/A	#N/A	#N/A	78	methyl nitrate	78	#N/A	31	formaldehyde	formaldehyde	C00067
#N/A	24	#N/A	#N/A	#N/A	#N/A	67	67	67	#N/A	32	32	32	#N/A
#N/A	24	#N/A	#N/A	#N/A	28	109	cresol	4-cresol	C01468	33	methanol	methanol	C00132
#N/A	24	#N/A	#N/A	#N/A	#N/A	36	#N/A	#N/A	#N/A	34	hydroxylamine	hydroxylamine	C00192
#N/A	24	#N/A	#N/A	#N/A	#N/A	102	triethylamine	triethylamine	C14691	35	Hydrogen Sulfide	Hydrogen Sulfide	C00283
#N/A	24	#N/A	#N/A	#N/A	#N/A	117	117	117	#N/A	36	#N/A	#N/A	#N/A
#N/A	24	#N/A	#N/A	#N/A	#N/A	48	48	48	#N/A	37	#N/A	#N/A	#N/A
#N/A	24	#N/A	#N/A	#N/A	#N/A	45	acetaldehyde	acetaldehyde	C00084	38	#N/A	#N/A	#N/A
#N/A	24	#N/A	#N/A	#N/A	#N/A	69	isoprene	isoprene	C16521	39	#N/A	#N/A	#N/A
#N/A	24	#N/A	#N/A	#N/A	#N/A	105	styrene	styrene	C07083	40	40	40	#N/A
#N/A	24	#N/A	#N/A	#N/A	#N/A	69	isoprene	isoprene	C16521	41	Isoprene Fragment	41	#N/A
#N/A	24	#N/A	#N/A	#N/A	#N/A	69	isoprene	isoprene	C16521	42	acetonitrile	42	#N/A
#N/A	24	#N/A	#N/A	#N/A	#N/A	114	114	114	#N/A	43	Acetate Fragment	acetate	C00033
#N/A	24	#N/A	#N/A	#N/A	0	44	Acetaldehyde fragment, cyanate	cyanate	C01417	44	Acetaldehyde fragment, cyanate	cyanate	C01417
#N/A	24	#N/A	#N/A	#N/A	#N/A	92	92	92	#N/A	45	acetaldehyde	acetaldehyde	C00084
#N/A	24	#N/A	#N/A	#N/A	#N/A	68	pyrrole	pyrrole	C19907	46	dimethylamine	dimethylamine	C00543
#N/A	24	#N/A	#N/A	#N/A	Inf	69	isoprene	isoprene	C16521	47	formic acid	formate	C00058
#N/A	24	#N/A	#N/A	#N/A	#N/A	105	styrene	styrene	C07083	48	48	48	#N/A
#N/A	24	#N/A	#N/A	#N/A	14	45	acetaldehyde	acetaldehyde	C00084	49	methanethiol	methanethiol	C00409
#N/A	24	#N/A	#N/A	#N/A	#N/A	45	acetaldehyde	acetaldehyde	C00084	50	50	50	#N/A
#N/A	24	#N/A	#N/A	#N/A	#N/A	67	67	67	#N/A	51	hydrated methanol	methanol	C00132
#N/A	24	#N/A	#N/A	#N/A	#N/A	73	2-butanone	2-butanone	#N/A	52	chloramine	chloramine	C19359
#N/A	24	#N/A	#N/A	#N/A	#N/A	105	styrene	styrene	C07083	53	isoprene derived SOA	53	#N/A
#N/A	24	#N/A	#N/A	#N/A	#N/A	23	#N/A	#N/A	#N/A	54	acrylonitrile	acrylonitrile	C01998
#N/A	24	#N/A	#N/A	#N/A	#N/A	45	acetaldehyde	acetaldehyde	C00084	55	55	55	#N/A
#N/A	24	#N/A	#N/A	#N/A	#N/A	57	alcohol fragment	acrolein	C01471	56	propanenitrile	56	#N/A
#N/A	24	#N/A	#N/A	#N/A	#N/A	39	#N/A	#N/A	#N/A	57	alcohol fragment	acrolein	C01471
#N/A	24	#N/A	#N/A	#N/A	#N/A	69	isoprene	isoprene	C16521	58	methyl isocyanate	methyl isocyanate	#N/A
#N/A	24	#N/A	#N/A	#N/A	16	60	trimethylamine	trimethylamine	C00565	59	acetone	acetone	C00207
#N/A	24	#N/A	#N/A	#N/A	Inf	69	isoprene	isoprene	C16521	60	trimethylamine	trimethylamine	C00565
#N/A	24	#N/A	#N/A	#N/A	Inf	69	isoprene	isoprene	C16521	61	Acetic acid	acetate	C00033
#N/A	24	#N/A	#N/A	#N/A	#N/A	83	hexanal	83	#N/A	62	ethanolamine	ethanolamine	C00189
#N/A	24	#N/A	#N/A	#N/A	Inf	69	isoprene	isoprene	C16521	63	DMS	dimethyl sulfide	C00580
#N/A	24	#N/A	#N/A	#N/A	#N/A	69	isoprene	isoprene	C16521	64	64	64	#N/A
#N/A	24	#N/A	#N/A	#N/A	Inf	69	isoprene	isoprene	C16521	65	hydrated formic acid	formate	C00058
#N/A	24	#N/A	#N/A	#N/A	#N/A	105	styrene	styrene	C07083	66	66	66	#N/A
#N/A	24	#N/A	#N/A	#N/A	#N/A	73	2-butanone	2-butanone	#N/A	67	67	67	#N/A
#N/A	24	#N/A	#N/A	#N/A	#N/A	127	DMTS	127	#N/A	68	pyrrole	pyrrole	C19907
#N/A	24	#N/A	#N/A	#N/A	#N/A	127	DMTS	127	#N/A	69	isoprene	isoprene	C16521
#N/A	24	#N/A	#N/A	#N/A	#N/A	55	55	55	#N/A	70	Pyrroline	1-pyrroline	C15668
#N/A	24	#N/A	#N/A	#N/A	#N/A	102	triethylamine	triethylamine	C14691	71	MVK	71	#N/A
#N/A	24	#N/A	#N/A	#N/A	Inf	69	isoprene	isoprene	C16521	72	acrylamide	acrylamide	C01659
#N/A	24	#N/A	#N/A	#N/A	#N/A	69	isoprene	isoprene	C16521	73	2-butanone	2-butanone	#N/A
#N/A	24	#N/A	#N/A	#N/A	#N/A	117	117	117	#N/A	74	dimethylformamide	acetone oxime	C01995
#N/A	24	#N/A	#N/A	#N/A	Inf	69	isoprene	isoprene	C16521	75	hydroxyacetone	hydroxyacetone	C05235
#N/A	24	#N/A	#N/A	#N/A	#N/A	59	acetone	acetone	C00207	76	76	76	#N/A
#N/A	24	#N/A	#N/A	#N/A	#N/A	91	dimethylnitramine, oxalic acid, 2,3 butanediol	(R,R)-Butane-2,3-diol	C03044	77	hydrated acetone	77	#N/A
#N/A	24	#N/A	#N/A	#N/A	#N/A	69	isoprene	isoprene	C16521	78	methyl nitrate	78	#N/A
#N/A	24	#N/A	#N/A	#N/A	Inf	105	styrene	styrene	C07083	79	benzene	benzene	C01407
#N/A	24	#N/A	#N/A	#N/A	#N/A	69	isoprene	isoprene	C16521	80	pyridine	pyridine	C00747
#N/A	24	#N/A	#N/A	#N/A	#N/A	69	isoprene	isoprene	C16521	81	Monoterpene Fragment	81	#N/A
#N/A	24	#N/A	#N/A	#N/A	#N/A	105	styrene	styrene	C07083	82	1-methylpyrrole	82	#N/A
#N/A	24	#N/A	#N/A	#N/A	#N/A	105	styrene	styrene	C07083	83	hexanal	83	#N/A
#N/A	24	#N/A	#N/A	#N/A	#N/A	73	2-butanone	2-butanone	#N/A	84	butanenitrile	2-Methylbutanenitrile	C21525
#N/A	24	#N/A	#N/A	#N/A	#N/A	138	138	138	#N/A	85	cyclopentanone	cyclopentanone	C00557
#N/A	24	#N/A	#N/A	#N/A	#N/A	78	methyl nitrate	78	#N/A	86	86	86	#N/A
#N/A	24	#N/A	#N/A	#N/A	Inf	69	isoprene	isoprene	C16521	87	diacetyl, 2-pentanone	diacetyl	C00741
#N/A	24	#N/A	#N/A	#N/A	#N/A	105	styrene	styrene	C07083	88	ethyl acetamide	N-ethylacetamide	C21404
#N/A	24	#N/A	#N/A	#N/A	#N/A	28	#N/A	#N/A	#N/A	89	pyruvate	pyruvate	C00022
#N/A	24	#N/A	#N/A	#N/A	#N/A	127	DMTS	127	#N/A	90	alanine, ethyl carbamate	alanine	C01401
#N/A	24	#N/A	#N/A	#N/A	#N/A	112	112	112	#N/A	91	dimethylnitramine, oxalic acid, 2,3 butanediol	(R,R)-Butane-2,3-diol	C03044
#N/A	24	#N/A	#N/A	#N/A	#N/A	69	isoprene	isoprene	C16521	92	92	92	#N/A
#N/A	24	#N/A	#N/A	#N/A	Inf	49	methanethiol	methanethiol	C00409	93	toluene	toluene	C01455
#N/A	24	#N/A	#N/A	#N/A	#N/A	69	isoprene	isoprene	C16521	94	94	aniline	C00292
#N/A	24	#N/A	#N/A	#N/A	#N/A	102	triethylamine	triethylamine	C14691	95	phenol	phenol	C00146
#N/A	24	#N/A	#N/A	#N/A	#N/A	69	isoprene	isoprene	C16521	96	96	96	#N/A
#N/A	24	#N/A	#N/A	#N/A	#N/A	127	DMTS	127	#N/A	97	furfural	furfural	C14279
#N/A	24	#N/A	#N/A	#N/A	#N/A	47	formic acid	formate	C00058	98	98	98	#N/A
#N/A	24	#N/A	#N/A	#N/A	Inf	61	Acetic acid	acetate	C00033	99	cyclohexanone	cyclohexanone	C00414
#N/A	24	#N/A	#N/A	#N/A	#N/A	69	isoprene	isoprene	C16521	100	100	Cyclohexylamine	C00571
#N/A	24	#N/A	#N/A	#N/A	#N/A	121	121	121	#N/A	101	hexanal	cyclohexanol	C00854
#N/A	24	#N/A	#N/A	#N/A	#N/A	69	isoprene	isoprene	C16521	102	triethylamine	triethylamine	C14691
#N/A	24	#N/A	#N/A	#N/A	#N/A	69	isoprene	isoprene	C16521	103	hexanol, ethyl propionate	pentanoic acid	#N/A
#N/A	24	#N/A	#N/A	#N/A	#N/A	120	120	120	#N/A	104	benzonitrile	104	#N/A
#N/A	24	#N/A	#N/A	#N/A	#N/A	102	triethylamine	triethylamine	C14691	105	styrene	styrene	C07083
#N/A	24	#N/A	#N/A	#N/A	#N/A	117	117	117	#N/A	106	serine	serine	C00716
#N/A	24	#N/A	#N/A	#N/A	Inf	69	isoprene	isoprene	C16521	107	C8 Aromatics	benzaldehyde	C00261
#N/A	24	#N/A	#N/A	#N/A	#N/A	102	triethylamine	triethylamine	C14691	108	108	108	#N/A
#N/A	24	#N/A	#N/A	#N/A	Inf	69	isoprene	isoprene	C16521	109	cresol	4-cresol	C01468
#N/A	24	#N/A	#N/A	#N/A	#N/A	23	#N/A	#N/A	#N/A	110	110	aminophenol	#N/A
#N/A	24	#N/A	#N/A	#N/A	#N/A	105	styrene	styrene	C07083	111	111	111	#N/A
#N/A	24	#N/A	#N/A	#N/A	#N/A	95	phenol	phenol	C00146	112	112	112	#N/A
#N/A	24	#N/A	#N/A	#N/A	#N/A	69	isoprene	isoprene	C16521	113	113	113	#N/A
#N/A	24	#N/A	#N/A	#N/A	#N/A	98	98	98	#N/A	114	114	114	#N/A
#N/A	24	#N/A	#N/A	#N/A	#N/A	69	isoprene	isoprene	C16521	115	115	115	#N/A
#N/A	24	#N/A	#N/A	#N/A	#N/A	69	isoprene	isoprene	C16521	116	116	116	#N/A
#N/A	24	#N/A	#N/A	#N/A	#N/A	92	92	92	#N/A	117	117	117	#N/A
#N/A	24	#N/A	#N/A	#N/A	#N/A	69	isoprene	isoprene	C16521	118	118	118	#N/A
#N/A	24	#N/A	#N/A	#N/A	#N/A	102	triethylamine	triethylamine	C14691	119	119	119	#N/A
#N/A	24	#N/A	#N/A	#N/A	#N/A	60	trimethylamine	trimethylamine	C00565	120	120	120	#N/A
#N/A	24	#N/A	#N/A	#N/A	#N/A	69	isoprene	isoprene	C16521	121	121	121	#N/A
#N/A	24	#N/A	#N/A	#N/A	#N/A	55	55	55	#N/A	122	122	122	#N/A
#N/A	24	#N/A	#N/A	#N/A	#N/A	69	isoprene	isoprene	C16521	123	2-phenylethanol	123	#N/A
#N/A	24	#N/A	#N/A	#N/A	#N/A	45	acetaldehyde	acetaldehyde	C00084	124	124	124	#N/A
#N/A	24	#N/A	#N/A	#N/A	#N/A	83	hexanal	83	#N/A	125	125	125	#N/A
#N/A	24	#N/A	#N/A	#N/A	#N/A	102	triethylamine	triethylamine	C14691	126	126	126	#N/A
#N/A	24	#N/A	#N/A	#N/A	#N/A	105	styrene	styrene	C07083	127	DMTS	127	#N/A
#N/A	24	#N/A	#N/A	#N/A	#N/A	105	styrene	styrene	C07083	128	128	128	#N/A
#N/A	24	#N/A	#N/A	#N/A	#N/A	69	isoprene	isoprene	C16521	129	129	129	#N/A
#N/A	24	#N/A	#N/A	#N/A	#N/A	69	isoprene	isoprene	C16521	130	130	130	#N/A
#N/A	24	#N/A	#N/A	#N/A	#N/A	105	styrene	styrene	C07083	131	131	131	#N/A
#N/A	24	#N/A	#N/A	#N/A	#N/A	33	methanol	methanol	C00132	132	132	132	#N/A
#N/A	24	#N/A	#N/A	#N/A	#N/A	31	formaldehyde	formaldehyde	C00067	133	133	133	#N/A
#N/A	24	#N/A	#N/A	#N/A	#N/A	69	isoprene	isoprene	C16521	134	134	134	#N/A
#N/A	24	#N/A	#N/A	#N/A	#N/A	45	acetaldehyde	acetaldehyde	C00084	135	135	135	#N/A
#N/A	24	#N/A	#N/A	#N/A	#N/A	105	styrene	styrene	C07083	136	136	136	#N/A
#N/A	24	#N/A	#N/A	#N/A	#N/A	111	111	111	#N/A	137	Monoterpene	137	#N/A
#N/A	24	#N/A	#N/A	#N/A	#N/A	69	isoprene	isoprene	C16521	138	138	138	#N/A
#N/A	24	#N/A	#N/A	#N/A	#N/A	92	92	92	#N/A	139	139	139	#N/A
#N/A	24	#N/A	#N/A	#N/A	#N/A	102	triethylamine	triethylamine	C14691	140	140	140	#N/A
#N/A	24	#N/A	#N/A	#N/A	#N/A	69	isoprene	isoprene	C16521	141	141	141	#N/A
#N/A	24	#N/A	#N/A	#N/A	#N/A	36	#N/A	#N/A	#N/A	142	142	142	#N/A
#N/A	24	#N/A	#N/A	#N/A	#N/A	144	144	144	#N/A	143	143	143	#N/A
#N/A	24	#N/A	#N/A	#N/A	#N/A	113	113	113	#N/A	144	144	144	#N/A
#N/A	24	#N/A	#N/A	#N/A	#N/A	126	126	126	#N/A	145	145	145	#N/A
#N/A	24	#N/A	#N/A	#N/A	#N/A	128	128	128	#N/A	146	146	146	#N/A
#N/A	24	#N/A	#N/A	#N/A	#N/A	113	113	113	#N/A	147	147	147	#N/A
#N/A	24	#N/A	#N/A	#N/A	#N/A	105	styrene	styrene	C07083	148	148	148	#N/A
#N/A	24	#N/A	#N/A	#N/A	#N/A	55	55	55	#N/A	149	149	149	#N/A
#N/A	24	#N/A	#N/A	#N/A	#N/A	69	isoprene	isoprene	C16521	150	150	150	#N/A
#N/A	25	#N/A	#N/A	#N/A	#N/A	69	isoprene	isoprene	C16521	22	#N/A	#N/A	#N/A
#N/A	25	#N/A	#N/A	#N/A	#N/A	69	isoprene	isoprene	C16521	23	#N/A	#N/A	#N/A
#N/A	25	#N/A	#N/A	#N/A	#N/A	113	113	113	#N/A	24	#N/A	#N/A	#N/A
#N/A	25	#N/A	#N/A	#N/A	#N/A	39	#N/A	#N/A	#N/A	25	#N/A	#N/A	#N/A
#N/A	25	#N/A	#N/A	#N/A	#N/A	69	isoprene	isoprene	C16521	26	#N/A	#N/A	#N/A
#N/A	25	#N/A	#N/A	#N/A	#N/A	68	pyrrole	pyrrole	C19907	27	#N/A	#N/A	#N/A
#N/A	25	#N/A	#N/A	#N/A	#N/A	33	methanol	methanol	C00132	28	#N/A	#N/A	#N/A
#N/A	25	#N/A	#N/A	#N/A	10	33	methanol	methanol	C00132	29	Ethanol Fragment	Ethanol	C00469
#N/A	25	#N/A	#N/A	#N/A	10	33	methanol	methanol	C00132	30	NO+	Nitrite	C00088
#N/A	25	#N/A	#N/A	#N/A	#N/A	39	#N/A	#N/A	#N/A	31	formaldehyde	formaldehyde	C00067
#N/A	25	#N/A	#N/A	#N/A	#N/A	33	methanol	methanol	C00132	32	32	32	#N/A
#N/A	25	#N/A	#N/A	#N/A	#N/A	136	136	136	#N/A	33	methanol	methanol	C00132
#N/A	25	#N/A	#N/A	#N/A	#N/A	68	pyrrole	pyrrole	C19907	34	hydroxylamine	hydroxylamine	C00192
#N/A	25	#N/A	#N/A	#N/A	Inf	69	isoprene	isoprene	C16521	35	Hydrogen Sulfide	Hydrogen Sulfide	C00283
#N/A	25	#N/A	#N/A	#N/A	#N/A	56	propanenitrile	56	#N/A	36	#N/A	#N/A	#N/A
#N/A	25	#N/A	#N/A	#N/A	#N/A	39	#N/A	#N/A	#N/A	37	#N/A	#N/A	#N/A
#N/A	25	#N/A	#N/A	#N/A	#N/A	52	chloramine	chloramine	C19359	38	#N/A	#N/A	#N/A
#N/A	25	#N/A	#N/A	#N/A	#N/A	61	Acetic acid	acetate	C00033	39	#N/A	#N/A	#N/A
#N/A	25	#N/A	#N/A	#N/A	#N/A	69	isoprene	isoprene	C16521	40	40	40	#N/A
#N/A	25	#N/A	#N/A	#N/A	#N/A	69	isoprene	isoprene	C16521	41	Isoprene Fragment	41	#N/A
#N/A	25	#N/A	#N/A	#N/A	#N/A	69	isoprene	isoprene	C16521	42	acetonitrile	42	#N/A
#N/A	25	#N/A	#N/A	#N/A	#N/A	117	117	117	#N/A	43	Acetate Fragment	acetate	C00033
#N/A	25	#N/A	#N/A	#N/A	Inf	69	isoprene	isoprene	C16521	44	Acetaldehyde fragment, cyanate	cyanate	C01417
#N/A	25	#N/A	#N/A	#N/A	0	45	acetaldehyde	acetaldehyde	C00084	45	acetaldehyde	acetaldehyde	C00084
#N/A	25	#N/A	#N/A	#N/A	Inf	69	isoprene	isoprene	C16521	46	dimethylamine	dimethylamine	C00543
#N/A	25	#N/A	#N/A	#N/A	Inf	69	isoprene	isoprene	C16521	47	formic acid	formate	C00058
#N/A	25	#N/A	#N/A	#N/A	#N/A	68	pyrrole	pyrrole	C19907	48	48	48	#N/A
#N/A	25	#N/A	#N/A	#N/A	Inf	69	isoprene	isoprene	C16521	49	methanethiol	methanethiol	C00409
#N/A	25	#N/A	#N/A	#N/A	#N/A	28	#N/A	#N/A	#N/A	50	50	50	#N/A
#N/A	25	#N/A	#N/A	#N/A	12	61	Acetic acid	acetate	C00033	51	hydrated methanol	methanol	C00132
#N/A	25	#N/A	#N/A	#N/A	#N/A	69	isoprene	isoprene	C16521	52	chloramine	chloramine	C19359
#N/A	25	#N/A	#N/A	#N/A	#N/A	69	isoprene	isoprene	C16521	53	isoprene derived SOA	53	#N/A
#N/A	25	#N/A	#N/A	#N/A	#N/A	73	2-butanone	2-butanone	#N/A	54	acrylonitrile	acrylonitrile	C01998
#N/A	25	#N/A	#N/A	#N/A	#N/A	69	isoprene	isoprene	C16521	55	55	55	#N/A
#N/A	25	#N/A	#N/A	#N/A	#N/A	69	isoprene	isoprene	C16521	56	propanenitrile	56	#N/A
#N/A	25	#N/A	#N/A	#N/A	#N/A	61	Acetic acid	acetate	C00033	57	alcohol fragment	acrolein	C01471
#N/A	25	#N/A	#N/A	#N/A	#N/A	69	isoprene	isoprene	C16521	58	methyl isocyanate	methyl isocyanate	#N/A
#N/A	25	#N/A	#N/A	#N/A	Inf	69	isoprene	isoprene	C16521	59	acetone	acetone	C00207
#N/A	25	#N/A	#N/A	#N/A	Inf	69	isoprene	isoprene	C16521	60	trimethylamine	trimethylamine	C00565
#N/A	25	#N/A	#N/A	#N/A	8	33	methanol	methanol	C00132	61	Acetic acid	acetate	C00033
#N/A	25	#N/A	#N/A	#N/A	#N/A	29	Ethanol Fragment	Ethanol	C00469	62	ethanolamine	ethanolamine	C00189
#N/A	25	#N/A	#N/A	#N/A	Inf	69	isoprene	isoprene	C16521	63	DMS	dimethyl sulfide	C00580
#N/A	25	#N/A	#N/A	#N/A	#N/A	143	143	143	#N/A	64	64	64	#N/A
#N/A	25	#N/A	#N/A	#N/A	4	43	Acetate Fragment	acetate	C00033	65	hydrated formic acid	formate	C00058
#N/A	25	#N/A	#N/A	#N/A	#N/A	68	pyrrole	pyrrole	C19907	66	66	66	#N/A
#N/A	25	#N/A	#N/A	#N/A	#N/A	73	2-butanone	2-butanone	#N/A	67	67	67	#N/A
#N/A	25	#N/A	#N/A	#N/A	#N/A	45	acetaldehyde	acetaldehyde	C00084	68	pyrrole	pyrrole	C19907
#N/A	25	#N/A	#N/A	#N/A	0	69	isoprene	isoprene	C16521	69	isoprene	isoprene	C16521
#N/A	25	#N/A	#N/A	#N/A	#N/A	69	isoprene	isoprene	C16521	70	Pyrroline	1-pyrroline	C15668
#N/A	25	#N/A	#N/A	#N/A	#N/A	69	isoprene	isoprene	C16521	71	MVK	71	#N/A
#N/A	25	#N/A	#N/A	#N/A	Inf	69	isoprene	isoprene	C16521	72	acrylamide	acrylamide	C01659
#N/A	25	#N/A	#N/A	#N/A	#N/A	69	isoprene	isoprene	C16521	73	2-butanone	2-butanone	#N/A
#N/A	25	#N/A	#N/A	#N/A	#N/A	69	isoprene	isoprene	C16521	74	dimethylformamide	acetone oxime	C01995
#N/A	25	#N/A	#N/A	#N/A	#N/A	36	#N/A	#N/A	#N/A	75	hydroxyacetone	hydroxyacetone	C05235
#N/A	25	#N/A	#N/A	#N/A	#N/A	69	isoprene	isoprene	C16521	76	76	76	#N/A
#N/A	25	#N/A	#N/A	#N/A	#N/A	69	isoprene	isoprene	C16521	77	hydrated acetone	77	#N/A
#N/A	25	#N/A	#N/A	#N/A	#N/A	69	isoprene	isoprene	C16521	78	methyl nitrate	78	#N/A
#N/A	25	#N/A	#N/A	#N/A	Inf	69	isoprene	isoprene	C16521	79	benzene	benzene	C01407
#N/A	25	#N/A	#N/A	#N/A	#N/A	69	isoprene	isoprene	C16521	80	pyridine	pyridine	C00747
#N/A	25	#N/A	#N/A	#N/A	#N/A	47	formic acid	formate	C00058	81	Monoterpene Fragment	81	#N/A
#N/A	25	#N/A	#N/A	#N/A	#N/A	117	117	117	#N/A	82	1-methylpyrrole	82	#N/A
#N/A	25	#N/A	#N/A	#N/A	#N/A	69	isoprene	isoprene	C16521	83	hexanal	83	#N/A
#N/A	25	#N/A	#N/A	#N/A	#N/A	120	120	120	#N/A	84	butanenitrile	2-Methylbutanenitrile	C21525
#N/A	25	#N/A	#N/A	#N/A	#N/A	124	124	124	#N/A	85	cyclopentanone	cyclopentanone	C00557
#N/A	25	#N/A	#N/A	#N/A	#N/A	69	isoprene	isoprene	C16521	86	86	86	#N/A
#N/A	25	#N/A	#N/A	#N/A	Inf	69	isoprene	isoprene	C16521	87	diacetyl, 2-pentanone	diacetyl	C00741
#N/A	25	#N/A	#N/A	#N/A	#N/A	69	isoprene	isoprene	C16521	88	ethyl acetamide	N-ethylacetamide	C21404
#N/A	25	#N/A	#N/A	#N/A	4	61	Acetic acid	acetate	C00033	89	pyruvate	pyruvate	C00022
#N/A	25	#N/A	#N/A	#N/A	#N/A	47	formic acid	formate	C00058	90	alanine, ethyl carbamate	alanine	C01401
#N/A	25	#N/A	#N/A	#N/A	12	33	methanol	methanol	C00132	91	dimethylnitramine, oxalic acid, 2,3 butanediol	(R,R)-Butane-2,3-diol	C03044
#N/A	25	#N/A	#N/A	#N/A	#N/A	68	pyrrole	pyrrole	C19907	92	92	92	#N/A
#N/A	25	#N/A	#N/A	#N/A	Inf	33	methanol	methanol	C00132	93	toluene	toluene	C01455
#N/A	25	#N/A	#N/A	#N/A	#N/A	69	isoprene	isoprene	C16521	94	94	aniline	C00292
#N/A	25	#N/A	#N/A	#N/A	Inf	69	isoprene	isoprene	C16521	95	phenol	phenol	C00146
#N/A	25	#N/A	#N/A	#N/A	#N/A	69	isoprene	isoprene	C16521	96	96	96	#N/A
#N/A	25	#N/A	#N/A	#N/A	#N/A	119	119	119	#N/A	97	furfural	furfural	C14279
#N/A	25	#N/A	#N/A	#N/A	#N/A	69	isoprene	isoprene	C16521	98	98	98	#N/A
#N/A	25	#N/A	#N/A	#N/A	Inf	69	isoprene	isoprene	C16521	99	cyclohexanone	cyclohexanone	C00414
#N/A	25	#N/A	#N/A	#N/A	#N/A	69	isoprene	isoprene	C16521	100	100	Cyclohexylamine	C00571
#N/A	25	#N/A	#N/A	#N/A	#N/A	52	chloramine	chloramine	C19359	101	hexanal	cyclohexanol	C00854
#N/A	25	#N/A	#N/A	#N/A	#N/A	120	120	120	#N/A	102	triethylamine	triethylamine	C14691
#N/A	25	#N/A	#N/A	#N/A	#N/A	33	methanol	methanol	C00132	103	hexanol, ethyl propionate	pentanoic acid	#N/A
#N/A	25	#N/A	#N/A	#N/A	#N/A	90	alanine, ethyl carbamate	alanine	C01401	104	benzonitrile	104	#N/A
#N/A	25	#N/A	#N/A	#N/A	#N/A	57	alcohol fragment	acrolein	C01471	105	styrene	styrene	C07083
#N/A	25	#N/A	#N/A	#N/A	#N/A	55	55	55	#N/A	106	serine	serine	C00716
#N/A	25	#N/A	#N/A	#N/A	Inf	69	isoprene	isoprene	C16521	107	C8 Aromatics	benzaldehyde	C00261
#N/A	25	#N/A	#N/A	#N/A	#N/A	69	isoprene	isoprene	C16521	108	108	108	#N/A
#N/A	25	#N/A	#N/A	#N/A	Inf	69	isoprene	isoprene	C16521	109	cresol	4-cresol	C01468
#N/A	25	#N/A	#N/A	#N/A	#N/A	69	isoprene	isoprene	C16521	110	110	aminophenol	#N/A
#N/A	25	#N/A	#N/A	#N/A	#N/A	60	trimethylamine	trimethylamine	C00565	111	111	111	#N/A
#N/A	25	#N/A	#N/A	#N/A	#N/A	69	isoprene	isoprene	C16521	112	112	112	#N/A
#N/A	25	#N/A	#N/A	#N/A	#N/A	69	isoprene	isoprene	C16521	113	113	113	#N/A
#N/A	25	#N/A	#N/A	#N/A	#N/A	69	isoprene	isoprene	C16521	114	114	114	#N/A
#N/A	25	#N/A	#N/A	#N/A	#N/A	57	alcohol fragment	acrolein	C01471	115	115	115	#N/A
#N/A	25	#N/A	#N/A	#N/A	#N/A	69	isoprene	isoprene	C16521	116	116	116	#N/A
#N/A	25	#N/A	#N/A	#N/A	#N/A	69	isoprene	isoprene	C16521	117	117	117	#N/A
#N/A	25	#N/A	#N/A	#N/A	#N/A	69	isoprene	isoprene	C16521	118	118	118	#N/A
#N/A	25	#N/A	#N/A	#N/A	#N/A	67	67	67	#N/A	119	119	119	#N/A
#N/A	25	#N/A	#N/A	#N/A	#N/A	147	147	147	#N/A	120	120	120	#N/A
#N/A	25	#N/A	#N/A	#N/A	#N/A	69	isoprene	isoprene	C16521	121	121	121	#N/A
#N/A	25	#N/A	#N/A	#N/A	#N/A	136	136	136	#N/A	122	122	122	#N/A
#N/A	25	#N/A	#N/A	#N/A	#N/A	69	isoprene	isoprene	C16521	123	2-phenylethanol	123	#N/A
#N/A	25	#N/A	#N/A	#N/A	#N/A	69	isoprene	isoprene	C16521	124	124	124	#N/A
#N/A	25	#N/A	#N/A	#N/A	#N/A	124	124	124	#N/A	125	125	125	#N/A
#N/A	25	#N/A	#N/A	#N/A	#N/A	52	chloramine	chloramine	C19359	126	126	126	#N/A
#N/A	25	#N/A	#N/A	#N/A	#N/A	98	98	98	#N/A	127	DMTS	127	#N/A
#N/A	25	#N/A	#N/A	#N/A	#N/A	91	dimethylnitramine, oxalic acid, 2,3 butanediol	(R,R)-Butane-2,3-diol	C03044	128	128	128	#N/A
#N/A	25	#N/A	#N/A	#N/A	#N/A	69	isoprene	isoprene	C16521	129	129	129	#N/A
#N/A	25	#N/A	#N/A	#N/A	#N/A	69	isoprene	isoprene	C16521	130	130	130	#N/A
#N/A	25	#N/A	#N/A	#N/A	#N/A	69	isoprene	isoprene	C16521	131	131	131	#N/A
#N/A	25	#N/A	#N/A	#N/A	#N/A	33	methanol	methanol	C00132	132	132	132	#N/A
#N/A	25	#N/A	#N/A	#N/A	#N/A	61	Acetic acid	acetate	C00033	133	133	133	#N/A
#N/A	25	#N/A	#N/A	#N/A	#N/A	69	isoprene	isoprene	C16521	134	134	134	#N/A
#N/A	25	#N/A	#N/A	#N/A	#N/A	69	isoprene	isoprene	C16521	135	135	135	#N/A
#N/A	25	#N/A	#N/A	#N/A	#N/A	59	acetone	acetone	C00207	136	136	136	#N/A
#N/A	25	#N/A	#N/A	#N/A	#N/A	113	113	113	#N/A	137	Monoterpene	137	#N/A
#N/A	25	#N/A	#N/A	#N/A	#N/A	69	isoprene	isoprene	C16521	138	138	138	#N/A
#N/A	25	#N/A	#N/A	#N/A	#N/A	69	isoprene	isoprene	C16521	139	139	139	#N/A
#N/A	25	#N/A	#N/A	#N/A	#N/A	39	#N/A	#N/A	#N/A	140	140	140	#N/A
#N/A	25	#N/A	#N/A	#N/A	#N/A	68	pyrrole	pyrrole	C19907	141	141	141	#N/A
#N/A	25	#N/A	#N/A	#N/A	#N/A	69	isoprene	isoprene	C16521	142	142	142	#N/A
#N/A	25	#N/A	#N/A	#N/A	#N/A	60	trimethylamine	trimethylamine	C00565	143	143	143	#N/A
#N/A	25	#N/A	#N/A	#N/A	#N/A	45	acetaldehyde	acetaldehyde	C00084	144	144	144	#N/A
#N/A	25	#N/A	#N/A	#N/A	#N/A	26	#N/A	#N/A	#N/A	145	145	145	#N/A
#N/A	25	#N/A	#N/A	#N/A	#N/A	58	methyl isocyanate	methyl isocyanate	#N/A	146	146	146	#N/A
#N/A	25	#N/A	#N/A	#N/A	#N/A	69	isoprene	isoprene	C16521	147	147	147	#N/A
#N/A	25	#N/A	#N/A	#N/A	#N/A	69	isoprene	isoprene	C16521	148	148	148	#N/A
#N/A	25	#N/A	#N/A	#N/A	#N/A	55	55	55	#N/A	149	149	149	#N/A
#N/A	25	#N/A	#N/A	#N/A	#N/A	69	isoprene	isoprene	C16521	150	150	150	#N/A
#N/A	26	#N/A	#N/A	#N/A	#N/A	69	isoprene	isoprene	C16521	22	#N/A	#N/A	#N/A
#N/A	26	#N/A	#N/A	#N/A	#N/A	145	145	145	#N/A	23	#N/A	#N/A	#N/A
#N/A	26	#N/A	#N/A	#N/A	#N/A	69	isoprene	isoprene	C16521	24	#N/A	#N/A	#N/A
#N/A	26	#N/A	#N/A	#N/A	#N/A	57	alcohol fragment	acrolein	C01471	25	#N/A	#N/A	#N/A
#N/A	26	#N/A	#N/A	#N/A	#N/A	70	Pyrroline	1-pyrroline	C15668	26	#N/A	#N/A	#N/A
#N/A	26	#N/A	#N/A	#N/A	#N/A	145	145	145	#N/A	27	#N/A	#N/A	#N/A
#N/A	26	#N/A	#N/A	#N/A	#N/A	149	149	149	#N/A	28	#N/A	#N/A	#N/A
#N/A	26	#N/A	#N/A	#N/A	10	33	methanol	methanol	C00132	29	Ethanol Fragment	Ethanol	C00469
#N/A	26	#N/A	#N/A	#N/A	#N/A	139	139	139	#N/A	30	NO+	Nitrite	C00088
#N/A	26	#N/A	#N/A	#N/A	Inf	69	isoprene	isoprene	C16521	31	formaldehyde	formaldehyde	C00067
#N/A	26	#N/A	#N/A	#N/A	#N/A	33	methanol	methanol	C00132	32	32	32	#N/A
#N/A	26	#N/A	#N/A	#N/A	Inf	69	isoprene	isoprene	C16521	33	methanol	methanol	C00132
#N/A	26	#N/A	#N/A	#N/A	#N/A	145	145	145	#N/A	34	hydroxylamine	hydroxylamine	C00192
#N/A	26	#N/A	#N/A	#N/A	Inf	69	isoprene	isoprene	C16521	35	Hydrogen Sulfide	Hydrogen Sulfide	C00283
#N/A	26	#N/A	#N/A	#N/A	#N/A	125	125	125	#N/A	36	#N/A	#N/A	#N/A
#N/A	26	#N/A	#N/A	#N/A	#N/A	146	146	146	#N/A	37	#N/A	#N/A	#N/A
#N/A	26	#N/A	#N/A	#N/A	#N/A	69	isoprene	isoprene	C16521	38	#N/A	#N/A	#N/A
#N/A	26	#N/A	#N/A	#N/A	#N/A	69	isoprene	isoprene	C16521	39	#N/A	#N/A	#N/A
#N/A	26	#N/A	#N/A	#N/A	#N/A	69	isoprene	isoprene	C16521	40	40	40	#N/A
#N/A	26	#N/A	#N/A	#N/A	#N/A	58	methyl isocyanate	methyl isocyanate	#N/A	41	Isoprene Fragment	41	#N/A
#N/A	26	#N/A	#N/A	#N/A	#N/A	145	145	145	#N/A	42	acetonitrile	42	#N/A
#N/A	26	#N/A	#N/A	#N/A	Inf	69	isoprene	isoprene	C16521	43	Acetate Fragment	acetate	C00033
#N/A	26	#N/A	#N/A	#N/A	#N/A	146	146	146	#N/A	44	Acetaldehyde fragment, cyanate	cyanate	C01417
#N/A	26	#N/A	#N/A	#N/A	0	45	acetaldehyde	acetaldehyde	C00084	45	acetaldehyde	acetaldehyde	C00084
#N/A	26	#N/A	#N/A	#N/A	Inf	69	isoprene	isoprene	C16521	46	dimethylamine	dimethylamine	C00543
#N/A	26	#N/A	#N/A	#N/A	Inf	69	isoprene	isoprene	C16521	47	formic acid	formate	C00058
#N/A	26	#N/A	#N/A	#N/A	#N/A	40	40	40	#N/A	48	48	48	#N/A
#N/A	26	#N/A	#N/A	#N/A	Inf	69	isoprene	isoprene	C16521	49	methanethiol	methanethiol	C00409
#N/A	26	#N/A	#N/A	#N/A	#N/A	28	#N/A	#N/A	#N/A	50	50	50	#N/A
#N/A	26	#N/A	#N/A	#N/A	Inf	69	isoprene	isoprene	C16521	51	hydrated methanol	methanol	C00132
#N/A	26	#N/A	#N/A	#N/A	#N/A	58	methyl isocyanate	methyl isocyanate	#N/A	52	chloramine	chloramine	C19359
#N/A	26	#N/A	#N/A	#N/A	#N/A	69	isoprene	isoprene	C16521	53	isoprene derived SOA	53	#N/A
#N/A	26	#N/A	#N/A	#N/A	Inf	69	isoprene	isoprene	C16521	54	acrylonitrile	acrylonitrile	C01998
#N/A	26	#N/A	#N/A	#N/A	#N/A	145	145	145	#N/A	55	55	55	#N/A
#N/A	26	#N/A	#N/A	#N/A	#N/A	57	alcohol fragment	acrolein	C01471	56	propanenitrile	56	#N/A
#N/A	26	#N/A	#N/A	#N/A	#N/A	69	isoprene	isoprene	C16521	57	alcohol fragment	acrolein	C01471
#N/A	26	#N/A	#N/A	#N/A	#N/A	69	isoprene	isoprene	C16521	58	methyl isocyanate	methyl isocyanate	#N/A
#N/A	26	#N/A	#N/A	#N/A	Inf	69	isoprene	isoprene	C16521	59	acetone	acetone	C00207
#N/A	26	#N/A	#N/A	#N/A	Inf	69	isoprene	isoprene	C16521	60	trimethylamine	trimethylamine	C00565
#N/A	26	#N/A	#N/A	#N/A	0	61	Acetic acid	acetate	C00033	61	Acetic acid	acetate	C00033
#N/A	26	#N/A	#N/A	#N/A	#N/A	55	55	55	#N/A	62	ethanolamine	ethanolamine	C00189
#N/A	26	#N/A	#N/A	#N/A	Inf	69	isoprene	isoprene	C16521	63	DMS	dimethyl sulfide	C00580
#N/A	26	#N/A	#N/A	#N/A	#N/A	145	145	145	#N/A	64	64	64	#N/A
#N/A	26	#N/A	#N/A	#N/A	Inf	69	isoprene	isoprene	C16521	65	hydrated formic acid	formate	C00058
#N/A	26	#N/A	#N/A	#N/A	#N/A	145	145	145	#N/A	66	66	66	#N/A
#N/A	26	#N/A	#N/A	#N/A	#N/A	69	isoprene	isoprene	C16521	67	67	67	#N/A
#N/A	26	#N/A	#N/A	#N/A	#N/A	23	#N/A	#N/A	#N/A	68	pyrrole	pyrrole	C19907
#N/A	26	#N/A	#N/A	#N/A	0	69	isoprene	isoprene	C16521	69	isoprene	isoprene	C16521
#N/A	26	#N/A	#N/A	#N/A	#N/A	55	55	55	#N/A	70	Pyrroline	1-pyrroline	C15668
#N/A	26	#N/A	#N/A	#N/A	#N/A	69	isoprene	isoprene	C16521	71	MVK	71	#N/A
#N/A	26	#N/A	#N/A	#N/A	Inf	69	isoprene	isoprene	C16521	72	acrylamide	acrylamide	C01659
#N/A	26	#N/A	#N/A	#N/A	#N/A	69	isoprene	isoprene	C16521	73	2-butanone	2-butanone	#N/A
#N/A	26	#N/A	#N/A	#N/A	#N/A	69	isoprene	isoprene	C16521	74	dimethylformamide	acetone oxime	C01995
#N/A	26	#N/A	#N/A	#N/A	Inf	69	isoprene	isoprene	C16521	75	hydroxyacetone	hydroxyacetone	C05235
#N/A	26	#N/A	#N/A	#N/A	#N/A	69	isoprene	isoprene	C16521	76	76	76	#N/A
#N/A	26	#N/A	#N/A	#N/A	#N/A	69	isoprene	isoprene	C16521	77	hydrated acetone	77	#N/A
#N/A	26	#N/A	#N/A	#N/A	#N/A	28	#N/A	#N/A	#N/A	78	methyl nitrate	78	#N/A
#N/A	26	#N/A	#N/A	#N/A	#N/A	126	126	126	#N/A	79	benzene	benzene	C01407
#N/A	26	#N/A	#N/A	#N/A	#N/A	48	48	48	#N/A	80	pyridine	pyridine	C00747
#N/A	26	#N/A	#N/A	#N/A	#N/A	69	isoprene	isoprene	C16521	81	Monoterpene Fragment	81	#N/A
#N/A	26	#N/A	#N/A	#N/A	#N/A	69	isoprene	isoprene	C16521	82	1-methylpyrrole	82	#N/A
#N/A	26	#N/A	#N/A	#N/A	#N/A	145	145	145	#N/A	83	hexanal	83	#N/A
#N/A	26	#N/A	#N/A	#N/A	#N/A	120	120	120	#N/A	84	butanenitrile	2-Methylbutanenitrile	C21525
#N/A	26	#N/A	#N/A	#N/A	#N/A	69	isoprene	isoprene	C16521	85	cyclopentanone	cyclopentanone	C00557
#N/A	26	#N/A	#N/A	#N/A	#N/A	69	isoprene	isoprene	C16521	86	86	86	#N/A
#N/A	26	#N/A	#N/A	#N/A	Inf	69	isoprene	isoprene	C16521	87	diacetyl, 2-pentanone	diacetyl	C00741
#N/A	26	#N/A	#N/A	#N/A	#N/A	69	isoprene	isoprene	C16521	88	ethyl acetamide	N-ethylacetamide	C21404
#N/A	26	#N/A	#N/A	#N/A	Inf	69	isoprene	isoprene	C16521	89	pyruvate	pyruvate	C00022
#N/A	26	#N/A	#N/A	#N/A	#N/A	69	isoprene	isoprene	C16521	90	alanine, ethyl carbamate	alanine	C01401
#N/A	26	#N/A	#N/A	#N/A	Inf	69	isoprene	isoprene	C16521	91	dimethylnitramine, oxalic acid, 2,3 butanediol	(R,R)-Butane-2,3-diol	C03044
#N/A	26	#N/A	#N/A	#N/A	#N/A	58	methyl isocyanate	methyl isocyanate	#N/A	92	92	92	#N/A
#N/A	26	#N/A	#N/A	#N/A	Inf	33	methanol	methanol	C00132	93	toluene	toluene	C01455
#N/A	26	#N/A	#N/A	#N/A	#N/A	80	pyridine	pyridine	C00747	94	94	aniline	C00292
#N/A	26	#N/A	#N/A	#N/A	Inf	69	isoprene	isoprene	C16521	95	phenol	phenol	C00146
#N/A	26	#N/A	#N/A	#N/A	#N/A	69	isoprene	isoprene	C16521	96	96	96	#N/A
#N/A	26	#N/A	#N/A	#N/A	#N/A	145	145	145	#N/A	97	furfural	furfural	C14279
#N/A	26	#N/A	#N/A	#N/A	#N/A	69	isoprene	isoprene	C16521	98	98	98	#N/A
#N/A	26	#N/A	#N/A	#N/A	Inf	69	isoprene	isoprene	C16521	99	cyclohexanone	cyclohexanone	C00414
#N/A	26	#N/A	#N/A	#N/A	#N/A	145	145	145	#N/A	100	100	Cyclohexylamine	C00571
#N/A	26	#N/A	#N/A	#N/A	#N/A	28	#N/A	#N/A	#N/A	101	hexanal	cyclohexanol	C00854
#N/A	26	#N/A	#N/A	#N/A	#N/A	69	isoprene	isoprene	C16521	102	triethylamine	triethylamine	C14691
#N/A	26	#N/A	#N/A	#N/A	#N/A	58	methyl isocyanate	methyl isocyanate	#N/A	103	hexanol, ethyl propionate	pentanoic acid	#N/A
#N/A	26	#N/A	#N/A	#N/A	#N/A	145	145	145	#N/A	104	benzonitrile	104	#N/A
#N/A	26	#N/A	#N/A	#N/A	#N/A	57	alcohol fragment	acrolein	C01471	105	styrene	styrene	C07083
#N/A	26	#N/A	#N/A	#N/A	#N/A	69	isoprene	isoprene	C16521	106	serine	serine	C00716
#N/A	26	#N/A	#N/A	#N/A	Inf	69	isoprene	isoprene	C16521	107	C8 Aromatics	benzaldehyde	C00261
#N/A	26	#N/A	#N/A	#N/A	#N/A	69	isoprene	isoprene	C16521	108	108	108	#N/A
#N/A	26	#N/A	#N/A	#N/A	Inf	69	isoprene	isoprene	C16521	109	cresol	4-cresol	C01468
#N/A	26	#N/A	#N/A	#N/A	#N/A	33	methanol	methanol	C00132	110	110	aminophenol	#N/A
#N/A	26	#N/A	#N/A	#N/A	#N/A	68	pyrrole	pyrrole	C19907	111	111	111	#N/A
#N/A	26	#N/A	#N/A	#N/A	#N/A	69	isoprene	isoprene	C16521	112	112	112	#N/A
#N/A	26	#N/A	#N/A	#N/A	#N/A	145	145	145	#N/A	113	113	113	#N/A
#N/A	26	#N/A	#N/A	#N/A	#N/A	145	145	145	#N/A	114	114	114	#N/A
#N/A	26	#N/A	#N/A	#N/A	#N/A	69	isoprene	isoprene	C16521	115	115	115	#N/A
#N/A	26	#N/A	#N/A	#N/A	#N/A	69	isoprene	isoprene	C16521	116	116	116	#N/A
#N/A	26	#N/A	#N/A	#N/A	#N/A	48	48	48	#N/A	117	117	117	#N/A
#N/A	26	#N/A	#N/A	#N/A	#N/A	58	methyl isocyanate	methyl isocyanate	#N/A	118	118	118	#N/A
#N/A	26	#N/A	#N/A	#N/A	#N/A	68	pyrrole	pyrrole	C19907	119	119	119	#N/A
#N/A	26	#N/A	#N/A	#N/A	#N/A	145	145	145	#N/A	120	120	120	#N/A
#N/A	26	#N/A	#N/A	#N/A	#N/A	69	isoprene	isoprene	C16521	121	121	121	#N/A
#N/A	26	#N/A	#N/A	#N/A	#N/A	69	isoprene	isoprene	C16521	122	122	122	#N/A
#N/A	26	#N/A	#N/A	#N/A	#N/A	69	isoprene	isoprene	C16521	123	2-phenylethanol	123	#N/A
#N/A	26	#N/A	#N/A	#N/A	#N/A	145	145	145	#N/A	124	124	124	#N/A
#N/A	26	#N/A	#N/A	#N/A	#N/A	145	145	145	#N/A	125	125	125	#N/A
#N/A	26	#N/A	#N/A	#N/A	#N/A	132	132	132	#N/A	126	126	126	#N/A
#N/A	26	#N/A	#N/A	#N/A	#N/A	69	isoprene	isoprene	C16521	127	DMTS	127	#N/A
#N/A	26	#N/A	#N/A	#N/A	#N/A	145	145	145	#N/A	128	128	128	#N/A
#N/A	26	#N/A	#N/A	#N/A	#N/A	69	isoprene	isoprene	C16521	129	129	129	#N/A
#N/A	26	#N/A	#N/A	#N/A	#N/A	69	isoprene	isoprene	C16521	130	130	130	#N/A
#N/A	26	#N/A	#N/A	#N/A	#N/A	58	methyl isocyanate	methyl isocyanate	#N/A	131	131	131	#N/A
#N/A	26	#N/A	#N/A	#N/A	#N/A	48	48	48	#N/A	132	132	132	#N/A
#N/A	26	#N/A	#N/A	#N/A	#N/A	69	isoprene	isoprene	C16521	133	133	133	#N/A
#N/A	26	#N/A	#N/A	#N/A	#N/A	69	isoprene	isoprene	C16521	134	134	134	#N/A
#N/A	26	#N/A	#N/A	#N/A	#N/A	103	hexanol, ethyl propionate	pentanoic acid	#N/A	135	135	135	#N/A
#N/A	26	#N/A	#N/A	#N/A	#N/A	57	alcohol fragment	acrolein	C01471	136	136	136	#N/A
#N/A	26	#N/A	#N/A	#N/A	#N/A	111	111	111	#N/A	137	Monoterpene	137	#N/A
#N/A	26	#N/A	#N/A	#N/A	#N/A	58	methyl isocyanate	methyl isocyanate	#N/A	138	138	138	#N/A
#N/A	26	#N/A	#N/A	#N/A	#N/A	98	98	98	#N/A	139	139	139	#N/A
#N/A	26	#N/A	#N/A	#N/A	#N/A	69	isoprene	isoprene	C16521	140	140	140	#N/A
#N/A	26	#N/A	#N/A	#N/A	#N/A	69	isoprene	isoprene	C16521	141	141	141	#N/A
#N/A	26	#N/A	#N/A	#N/A	#N/A	69	isoprene	isoprene	C16521	142	142	142	#N/A
#N/A	26	#N/A	#N/A	#N/A	#N/A	69	isoprene	isoprene	C16521	143	143	143	#N/A
#N/A	26	#N/A	#N/A	#N/A	#N/A	69	isoprene	isoprene	C16521	144	144	144	#N/A
#N/A	26	#N/A	#N/A	#N/A	#N/A	70	Pyrroline	1-pyrroline	C15668	145	145	145	#N/A
#N/A	26	#N/A	#N/A	#N/A	#N/A	48	48	48	#N/A	146	146	146	#N/A
#N/A	26	#N/A	#N/A	#N/A	#N/A	145	145	145	#N/A	147	147	147	#N/A
#N/A	26	#N/A	#N/A	#N/A	#N/A	145	145	145	#N/A	148	148	148	#N/A
#N/A	26	#N/A	#N/A	#N/A	#N/A	109	cresol	4-cresol	C01468	149	149	149	#N/A
#N/A	26	#N/A	#N/A	#N/A	#N/A	58	methyl isocyanate	methyl isocyanate	#N/A	150	150	150	#N/A
#N/A	27	#N/A	#N/A	#N/A	#N/A	69	isoprene	isoprene	C16521	22	#N/A	#N/A	#N/A
#N/A	27	#N/A	#N/A	#N/A	#N/A	69	isoprene	isoprene	C16521	23	#N/A	#N/A	#N/A
#N/A	27	#N/A	#N/A	#N/A	#N/A	22	#N/A	#N/A	#N/A	24	#N/A	#N/A	#N/A
#N/A	27	#N/A	#N/A	#N/A	#N/A	69	isoprene	isoprene	C16521	25	#N/A	#N/A	#N/A
#N/A	27	#N/A	#N/A	#N/A	#N/A	69	isoprene	isoprene	C16521	26	#N/A	#N/A	#N/A
#N/A	27	#N/A	#N/A	#N/A	#N/A	141	141	141	#N/A	27	#N/A	#N/A	#N/A
#N/A	27	#N/A	#N/A	#N/A	#N/A	50	50	50	#N/A	28	#N/A	#N/A	#N/A
#N/A	27	#N/A	#N/A	#N/A	10	33	methanol	methanol	C00132	29	Ethanol Fragment	Ethanol	C00469
#N/A	27	#N/A	#N/A	#N/A	#N/A	139	139	139	#N/A	30	NO+	Nitrite	C00088
#N/A	27	#N/A	#N/A	#N/A	14	45	acetaldehyde	acetaldehyde	C00084	31	formaldehyde	formaldehyde	C00067
#N/A	27	#N/A	#N/A	#N/A	#N/A	69	isoprene	isoprene	C16521	32	32	32	#N/A
#N/A	27	#N/A	#N/A	#N/A	Inf	69	isoprene	isoprene	C16521	33	methanol	methanol	C00132
#N/A	27	#N/A	#N/A	#N/A	8	43	Acetate Fragment	acetate	C00033	34	hydroxylamine	hydroxylamine	C00192
#N/A	27	#N/A	#N/A	#N/A	Inf	69	isoprene	isoprene	C16521	35	Hydrogen Sulfide	Hydrogen Sulfide	C00283
#N/A	27	#N/A	#N/A	#N/A	#N/A	130	130	130	#N/A	36	#N/A	#N/A	#N/A
#N/A	27	#N/A	#N/A	#N/A	#N/A	50	50	50	#N/A	37	#N/A	#N/A	#N/A
#N/A	27	#N/A	#N/A	#N/A	#N/A	36	#N/A	#N/A	#N/A	38	#N/A	#N/A	#N/A
#N/A	27	#N/A	#N/A	#N/A	#N/A	36	#N/A	#N/A	#N/A	39	#N/A	#N/A	#N/A
#N/A	27	#N/A	#N/A	#N/A	#N/A	36	#N/A	#N/A	#N/A	40	40	40	#N/A
#N/A	27	#N/A	#N/A	#N/A	#N/A	130	130	130	#N/A	41	Isoprene Fragment	41	#N/A
#N/A	27	#N/A	#N/A	#N/A	#N/A	69	isoprene	isoprene	C16521	42	acetonitrile	42	#N/A
#N/A	27	#N/A	#N/A	#N/A	Inf	69	isoprene	isoprene	C16521	43	Acetate Fragment	acetate	C00033
#N/A	27	#N/A	#N/A	#N/A	Inf	69	isoprene	isoprene	C16521	44	Acetaldehyde fragment, cyanate	cyanate	C01417
#N/A	27	#N/A	#N/A	#N/A	Inf	69	isoprene	isoprene	C16521	45	acetaldehyde	acetaldehyde	C00084
#N/A	27	#N/A	#N/A	#N/A	#N/A	103	hexanol, ethyl propionate	pentanoic acid	#N/A	46	dimethylamine	dimethylamine	C00543
#N/A	27	#N/A	#N/A	#N/A	Inf	69	isoprene	isoprene	C16521	47	formic acid	formate	C00058
#N/A	27	#N/A	#N/A	#N/A	#N/A	69	isoprene	isoprene	C16521	48	48	48	#N/A
#N/A	27	#N/A	#N/A	#N/A	#N/A	147	147	147	#N/A	49	methanethiol	methanethiol	C00409
#N/A	27	#N/A	#N/A	#N/A	#N/A	28	#N/A	#N/A	#N/A	50	50	50	#N/A
#N/A	27	#N/A	#N/A	#N/A	Inf	69	isoprene	isoprene	C16521	51	hydrated methanol	methanol	C00132
#N/A	27	#N/A	#N/A	#N/A	#N/A	69	isoprene	isoprene	C16521	52	chloramine	chloramine	C19359
#N/A	27	#N/A	#N/A	#N/A	#N/A	69	isoprene	isoprene	C16521	53	isoprene derived SOA	53	#N/A
#N/A	27	#N/A	#N/A	#N/A	#N/A	120	120	120	#N/A	54	acrylonitrile	acrylonitrile	C01998
#N/A	27	#N/A	#N/A	#N/A	#N/A	69	isoprene	isoprene	C16521	55	55	55	#N/A
#N/A	27	#N/A	#N/A	#N/A	#N/A	69	isoprene	isoprene	C16521	56	propanenitrile	56	#N/A
#N/A	27	#N/A	#N/A	#N/A	#N/A	61	Acetic acid	acetate	C00033	57	alcohol fragment	acrolein	C01471
#N/A	27	#N/A	#N/A	#N/A	#N/A	36	#N/A	#N/A	#N/A	58	methyl isocyanate	methyl isocyanate	#N/A
#N/A	27	#N/A	#N/A	#N/A	16	60	trimethylamine	trimethylamine	C00565	59	acetone	acetone	C00207
#N/A	27	#N/A	#N/A	#N/A	#N/A	41	Isoprene Fragment	41	#N/A	60	trimethylamine	trimethylamine	C00565
#N/A	27	#N/A	#N/A	#N/A	Inf	69	isoprene	isoprene	C16521	61	Acetic acid	acetate	C00033
#N/A	27	#N/A	#N/A	#N/A	#N/A	73	2-butanone	2-butanone	#N/A	62	ethanolamine	ethanolamine	C00189
#N/A	27	#N/A	#N/A	#N/A	#N/A	147	147	147	#N/A	63	DMS	dimethyl sulfide	C00580
#N/A	27	#N/A	#N/A	#N/A	#N/A	69	isoprene	isoprene	C16521	64	64	64	#N/A
#N/A	27	#N/A	#N/A	#N/A	Inf	69	isoprene	isoprene	C16521	65	hydrated formic acid	formate	C00058
#N/A	27	#N/A	#N/A	#N/A	#N/A	69	isoprene	isoprene	C16521	66	66	66	#N/A
#N/A	27	#N/A	#N/A	#N/A	#N/A	69	isoprene	isoprene	C16521	67	67	67	#N/A
#N/A	27	#N/A	#N/A	#N/A	#N/A	93	toluene	toluene	C01455	68	pyrrole	pyrrole	C19907
#N/A	27	#N/A	#N/A	#N/A	0	69	isoprene	isoprene	C16521	69	isoprene	isoprene	C16521
#N/A	27	#N/A	#N/A	#N/A	#N/A	69	isoprene	isoprene	C16521	70	Pyrroline	1-pyrroline	C15668
#N/A	27	#N/A	#N/A	#N/A	#N/A	22	#N/A	#N/A	#N/A	71	MVK	71	#N/A
#N/A	27	#N/A	#N/A	#N/A	Inf	69	isoprene	isoprene	C16521	72	acrylamide	acrylamide	C01659
#N/A	27	#N/A	#N/A	#N/A	#N/A	69	isoprene	isoprene	C16521	73	2-butanone	2-butanone	#N/A
#N/A	27	#N/A	#N/A	#N/A	#N/A	93	toluene	toluene	C01455	74	dimethylformamide	acetone oxime	C01995
#N/A	27	#N/A	#N/A	#N/A	#N/A	73	2-butanone	2-butanone	#N/A	75	hydroxyacetone	hydroxyacetone	C05235
#N/A	27	#N/A	#N/A	#N/A	#N/A	59	acetone	acetone	C00207	76	76	76	#N/A
#N/A	27	#N/A	#N/A	#N/A	#N/A	132	132	132	#N/A	77	hydrated acetone	77	#N/A
#N/A	27	#N/A	#N/A	#N/A	#N/A	69	isoprene	isoprene	C16521	78	methyl nitrate	78	#N/A
#N/A	27	#N/A	#N/A	#N/A	Inf	69	isoprene	isoprene	C16521	79	benzene	benzene	C01407
#N/A	27	#N/A	#N/A	#N/A	#N/A	69	isoprene	isoprene	C16521	80	pyridine	pyridine	C00747
#N/A	27	#N/A	#N/A	#N/A	#N/A	69	isoprene	isoprene	C16521	81	Monoterpene Fragment	81	#N/A
#N/A	27	#N/A	#N/A	#N/A	#N/A	58	methyl isocyanate	methyl isocyanate	#N/A	82	1-methylpyrrole	82	#N/A
#N/A	27	#N/A	#N/A	#N/A	#N/A	69	isoprene	isoprene	C16521	83	hexanal	83	#N/A
#N/A	27	#N/A	#N/A	#N/A	#N/A	120	120	120	#N/A	84	butanenitrile	2-Methylbutanenitrile	C21525
#N/A	27	#N/A	#N/A	#N/A	#N/A	69	isoprene	isoprene	C16521	85	cyclopentanone	cyclopentanone	C00557
#N/A	27	#N/A	#N/A	#N/A	#N/A	69	isoprene	isoprene	C16521	86	86	86	#N/A
#N/A	27	#N/A	#N/A	#N/A	Inf	69	isoprene	isoprene	C16521	87	diacetyl, 2-pentanone	diacetyl	C00741
#N/A	27	#N/A	#N/A	#N/A	#N/A	69	isoprene	isoprene	C16521	88	ethyl acetamide	N-ethylacetamide	C21404
#N/A	27	#N/A	#N/A	#N/A	#N/A	146	146	146	#N/A	89	pyruvate	pyruvate	C00022
#N/A	27	#N/A	#N/A	#N/A	#N/A	69	isoprene	isoprene	C16521	90	alanine, ethyl carbamate	alanine	C01401
#N/A	27	#N/A	#N/A	#N/A	Inf	69	isoprene	isoprene	C16521	91	dimethylnitramine, oxalic acid, 2,3 butanediol	(R,R)-Butane-2,3-diol	C03044
#N/A	27	#N/A	#N/A	#N/A	#N/A	53	isoprene derived SOA	53	#N/A	92	92	92	#N/A
#N/A	27	#N/A	#N/A	#N/A	Inf	69	isoprene	isoprene	C16521	93	toluene	toluene	C01455
#N/A	27	#N/A	#N/A	#N/A	#N/A	132	132	132	#N/A	94	94	aniline	C00292
#N/A	27	#N/A	#N/A	#N/A	Inf	69	isoprene	isoprene	C16521	95	phenol	phenol	C00146
#N/A	27	#N/A	#N/A	#N/A	#N/A	134	134	134	#N/A	96	96	96	#N/A
#N/A	27	#N/A	#N/A	#N/A	#N/A	97	furfural	furfural	C14279	97	furfural	furfural	C14279
#N/A	27	#N/A	#N/A	#N/A	#N/A	134	134	134	#N/A	98	98	98	#N/A
#N/A	27	#N/A	#N/A	#N/A	#N/A	73	2-butanone	2-butanone	#N/A	99	cyclohexanone	cyclohexanone	C00414
#N/A	27	#N/A	#N/A	#N/A	#N/A	69	isoprene	isoprene	C16521	100	100	Cyclohexylamine	C00571
#N/A	27	#N/A	#N/A	#N/A	#N/A	28	#N/A	#N/A	#N/A	101	hexanal	cyclohexanol	C00854
#N/A	27	#N/A	#N/A	#N/A	#N/A	24	#N/A	#N/A	#N/A	102	triethylamine	triethylamine	C14691
#N/A	27	#N/A	#N/A	#N/A	#N/A	145	145	145	#N/A	103	hexanol, ethyl propionate	pentanoic acid	#N/A
#N/A	27	#N/A	#N/A	#N/A	#N/A	120	120	120	#N/A	104	benzonitrile	104	#N/A
#N/A	27	#N/A	#N/A	#N/A	Inf	35	Hydrogen Sulfide	Hydrogen Sulfide	C00283	105	styrene	styrene	C07083
#N/A	27	#N/A	#N/A	#N/A	#N/A	74	dimethylformamide	acetone oxime	C01995	106	serine	serine	C00716
#N/A	27	#N/A	#N/A	#N/A	Inf	69	isoprene	isoprene	C16521	107	C8 Aromatics	benzaldehyde	C00261
#N/A	27	#N/A	#N/A	#N/A	#N/A	120	120	120	#N/A	108	108	108	#N/A
#N/A	27	#N/A	#N/A	#N/A	#N/A	36	#N/A	#N/A	#N/A	109	cresol	4-cresol	C01468
#N/A	27	#N/A	#N/A	#N/A	#N/A	69	isoprene	isoprene	C16521	110	110	aminophenol	#N/A
#N/A	27	#N/A	#N/A	#N/A	#N/A	73	2-butanone	2-butanone	#N/A	111	111	111	#N/A
#N/A	27	#N/A	#N/A	#N/A	#N/A	69	isoprene	isoprene	C16521	112	112	112	#N/A
#N/A	27	#N/A	#N/A	#N/A	#N/A	98	98	98	#N/A	113	113	113	#N/A
#N/A	27	#N/A	#N/A	#N/A	#N/A	98	98	98	#N/A	114	114	114	#N/A
#N/A	27	#N/A	#N/A	#N/A	#N/A	117	117	117	#N/A	115	115	115	#N/A
#N/A	27	#N/A	#N/A	#N/A	#N/A	69	isoprene	isoprene	C16521	116	116	116	#N/A
#N/A	27	#N/A	#N/A	#N/A	#N/A	69	isoprene	isoprene	C16521	117	117	117	#N/A
#N/A	27	#N/A	#N/A	#N/A	#N/A	97	furfural	furfural	C14279	118	118	118	#N/A
#N/A	27	#N/A	#N/A	#N/A	#N/A	98	98	98	#N/A	119	119	119	#N/A
#N/A	27	#N/A	#N/A	#N/A	#N/A	132	132	132	#N/A	120	120	120	#N/A
#N/A	27	#N/A	#N/A	#N/A	#N/A	69	isoprene	isoprene	C16521	121	121	121	#N/A
#N/A	27	#N/A	#N/A	#N/A	#N/A	69	isoprene	isoprene	C16521	122	122	122	#N/A
#N/A	27	#N/A	#N/A	#N/A	#N/A	69	isoprene	isoprene	C16521	123	2-phenylethanol	123	#N/A
#N/A	27	#N/A	#N/A	#N/A	#N/A	21	#N/A	#N/A	#N/A	124	124	124	#N/A
#N/A	27	#N/A	#N/A	#N/A	#N/A	36	#N/A	#N/A	#N/A	125	125	125	#N/A
#N/A	27	#N/A	#N/A	#N/A	#N/A	91	dimethylnitramine, oxalic acid, 2,3 butanediol	(R,R)-Butane-2,3-diol	C03044	126	126	126	#N/A
#N/A	27	#N/A	#N/A	#N/A	#N/A	45	acetaldehyde	acetaldehyde	C00084	127	DMTS	127	#N/A
#N/A	27	#N/A	#N/A	#N/A	#N/A	53	isoprene derived SOA	53	#N/A	128	128	128	#N/A
#N/A	27	#N/A	#N/A	#N/A	#N/A	129	129	129	#N/A	129	129	129	#N/A
#N/A	27	#N/A	#N/A	#N/A	#N/A	36	#N/A	#N/A	#N/A	130	130	130	#N/A
#N/A	27	#N/A	#N/A	#N/A	#N/A	23	#N/A	#N/A	#N/A	131	131	131	#N/A
#N/A	27	#N/A	#N/A	#N/A	#N/A	50	50	50	#N/A	132	132	132	#N/A
#N/A	27	#N/A	#N/A	#N/A	#N/A	36	#N/A	#N/A	#N/A	133	133	133	#N/A
#N/A	27	#N/A	#N/A	#N/A	#N/A	69	isoprene	isoprene	C16521	134	134	134	#N/A
#N/A	27	#N/A	#N/A	#N/A	#N/A	69	isoprene	isoprene	C16521	135	135	135	#N/A
#N/A	27	#N/A	#N/A	#N/A	#N/A	105	styrene	styrene	C07083	136	136	136	#N/A
#N/A	27	#N/A	#N/A	#N/A	#N/A	69	isoprene	isoprene	C16521	137	Monoterpene	137	#N/A
#N/A	27	#N/A	#N/A	#N/A	#N/A	69	isoprene	isoprene	C16521	138	138	138	#N/A
#N/A	27	#N/A	#N/A	#N/A	#N/A	69	isoprene	isoprene	C16521	139	139	139	#N/A
#N/A	27	#N/A	#N/A	#N/A	#N/A	69	isoprene	isoprene	C16521	140	140	140	#N/A
#N/A	27	#N/A	#N/A	#N/A	#N/A	123	2-phenylethanol	123	#N/A	141	141	141	#N/A
#N/A	27	#N/A	#N/A	#N/A	#N/A	69	isoprene	isoprene	C16521	142	142	142	#N/A
#N/A	27	#N/A	#N/A	#N/A	#N/A	69	isoprene	isoprene	C16521	143	143	143	#N/A
#N/A	27	#N/A	#N/A	#N/A	#N/A	117	117	117	#N/A	144	144	144	#N/A
#N/A	27	#N/A	#N/A	#N/A	#N/A	69	isoprene	isoprene	C16521	145	145	145	#N/A
#N/A	27	#N/A	#N/A	#N/A	#N/A	26	#N/A	#N/A	#N/A	146	146	146	#N/A
#N/A	27	#N/A	#N/A	#N/A	#N/A	69	isoprene	isoprene	C16521	147	147	147	#N/A
#N/A	27	#N/A	#N/A	#N/A	#N/A	69	isoprene	isoprene	C16521	148	148	148	#N/A
#N/A	27	#N/A	#N/A	#N/A	#N/A	122	122	122	#N/A	149	149	149	#N/A
#N/A	27	#N/A	#N/A	#N/A	#N/A	105	styrene	styrene	C07083	150	150	150	#N/A
#N/A	28	#N/A	#N/A	#N/A	#N/A	69	isoprene	isoprene	C16521	22	#N/A	#N/A	#N/A
#N/A	28	#N/A	#N/A	#N/A	#N/A	69	isoprene	isoprene	C16521	23	#N/A	#N/A	#N/A
#N/A	28	#N/A	#N/A	#N/A	#N/A	70	Pyrroline	1-pyrroline	C15668	24	#N/A	#N/A	#N/A
#N/A	28	#N/A	#N/A	#N/A	#N/A	52	chloramine	chloramine	C19359	25	#N/A	#N/A	#N/A
#N/A	28	#N/A	#N/A	#N/A	#N/A	120	120	120	#N/A	26	#N/A	#N/A	#N/A
#N/A	28	#N/A	#N/A	#N/A	#N/A	141	141	141	#N/A	27	#N/A	#N/A	#N/A
#N/A	28	#N/A	#N/A	#N/A	#N/A	149	149	149	#N/A	28	#N/A	#N/A	#N/A
#N/A	28	#N/A	#N/A	#N/A	10	33	methanol	methanol	C00132	29	Ethanol Fragment	Ethanol	C00469
#N/A	28	#N/A	#N/A	#N/A	#N/A	26	#N/A	#N/A	#N/A	30	NO+	Nitrite	C00088
#N/A	28	#N/A	#N/A	#N/A	#N/A	36	#N/A	#N/A	#N/A	31	formaldehyde	formaldehyde	C00067
#N/A	28	#N/A	#N/A	#N/A	#N/A	33	methanol	methanol	C00132	32	32	32	#N/A
#N/A	28	#N/A	#N/A	#N/A	#N/A	66	66	66	#N/A	33	methanol	methanol	C00132
#N/A	28	#N/A	#N/A	#N/A	Inf	69	isoprene	isoprene	C16521	34	hydroxylamine	hydroxylamine	C00192
#N/A	28	#N/A	#N/A	#N/A	Inf	69	isoprene	isoprene	C16521	35	Hydrogen Sulfide	Hydrogen Sulfide	C00283
#N/A	28	#N/A	#N/A	#N/A	#N/A	125	125	125	#N/A	36	#N/A	#N/A	#N/A
#N/A	28	#N/A	#N/A	#N/A	#N/A	50	50	50	#N/A	37	#N/A	#N/A	#N/A
#N/A	28	#N/A	#N/A	#N/A	#N/A	69	isoprene	isoprene	C16521	38	#N/A	#N/A	#N/A
#N/A	28	#N/A	#N/A	#N/A	#N/A	69	isoprene	isoprene	C16521	39	#N/A	#N/A	#N/A
#N/A	28	#N/A	#N/A	#N/A	#N/A	69	isoprene	isoprene	C16521	40	40	40	#N/A
#N/A	28	#N/A	#N/A	#N/A	#N/A	69	isoprene	isoprene	C16521	41	Isoprene Fragment	41	#N/A
#N/A	28	#N/A	#N/A	#N/A	#N/A	98	98	98	#N/A	42	acetonitrile	42	#N/A
#N/A	28	#N/A	#N/A	#N/A	#N/A	108	108	108	#N/A	43	Acetate Fragment	acetate	C00033
#N/A	28	#N/A	#N/A	#N/A	Inf	69	isoprene	isoprene	C16521	44	Acetaldehyde fragment, cyanate	cyanate	C01417
#N/A	28	#N/A	#N/A	#N/A	Inf	69	isoprene	isoprene	C16521	45	acetaldehyde	acetaldehyde	C00084
#N/A	28	#N/A	#N/A	#N/A	#N/A	36	#N/A	#N/A	#N/A	46	dimethylamine	dimethylamine	C00543
#N/A	28	#N/A	#N/A	#N/A	#N/A	138	138	138	#N/A	47	formic acid	formate	C00058
#N/A	28	#N/A	#N/A	#N/A	#N/A	141	141	141	#N/A	48	48	48	#N/A
#N/A	28	#N/A	#N/A	#N/A	Inf	69	isoprene	isoprene	C16521	49	methanethiol	methanethiol	C00409
#N/A	28	#N/A	#N/A	#N/A	#N/A	97	furfural	furfural	C14279	50	50	50	#N/A
#N/A	28	#N/A	#N/A	#N/A	Inf	69	isoprene	isoprene	C16521	51	hydrated methanol	methanol	C00132
#N/A	28	#N/A	#N/A	#N/A	#N/A	26	#N/A	#N/A	#N/A	52	chloramine	chloramine	C19359
#N/A	28	#N/A	#N/A	#N/A	#N/A	36	#N/A	#N/A	#N/A	53	isoprene derived SOA	53	#N/A
#N/A	28	#N/A	#N/A	#N/A	#N/A	108	108	108	#N/A	54	acrylonitrile	acrylonitrile	C01998
#N/A	28	#N/A	#N/A	#N/A	#N/A	33	methanol	methanol	C00132	55	55	55	#N/A
#N/A	28	#N/A	#N/A	#N/A	#N/A	69	isoprene	isoprene	C16521	56	propanenitrile	56	#N/A
#N/A	28	#N/A	#N/A	#N/A	#N/A	69	isoprene	isoprene	C16521	57	alcohol fragment	acrolein	C01471
#N/A	28	#N/A	#N/A	#N/A	#N/A	36	#N/A	#N/A	#N/A	58	methyl isocyanate	methyl isocyanate	#N/A
#N/A	28	#N/A	#N/A	#N/A	16	60	trimethylamine	trimethylamine	C00565	59	acetone	acetone	C00207
#N/A	28	#N/A	#N/A	#N/A	Inf	69	isoprene	isoprene	C16521	60	trimethylamine	trimethylamine	C00565
#N/A	28	#N/A	#N/A	#N/A	Inf	69	isoprene	isoprene	C16521	61	Acetic acid	acetate	C00033
#N/A	28	#N/A	#N/A	#N/A	#N/A	36	#N/A	#N/A	#N/A	62	ethanolamine	ethanolamine	C00189
#N/A	28	#N/A	#N/A	#N/A	#N/A	50	50	50	#N/A	63	DMS	dimethyl sulfide	C00580
#N/A	28	#N/A	#N/A	#N/A	#N/A	70	Pyrroline	1-pyrroline	C15668	64	64	64	#N/A
#N/A	28	#N/A	#N/A	#N/A	Inf	69	isoprene	isoprene	C16521	65	hydrated formic acid	formate	C00058
#N/A	28	#N/A	#N/A	#N/A	#N/A	50	50	50	#N/A	66	66	66	#N/A
#N/A	28	#N/A	#N/A	#N/A	#N/A	73	2-butanone	2-butanone	#N/A	67	67	67	#N/A
#N/A	28	#N/A	#N/A	#N/A	#N/A	23	#N/A	#N/A	#N/A	68	pyrrole	pyrrole	C19907
#N/A	28	#N/A	#N/A	#N/A	#N/A	36	#N/A	#N/A	#N/A	69	isoprene	isoprene	C16521
#N/A	28	#N/A	#N/A	#N/A	#N/A	138	138	138	#N/A	70	Pyrroline	1-pyrroline	C15668
#N/A	28	#N/A	#N/A	#N/A	#N/A	98	98	98	#N/A	71	MVK	71	#N/A
#N/A	28	#N/A	#N/A	#N/A	Inf	69	isoprene	isoprene	C16521	72	acrylamide	acrylamide	C01659
#N/A	28	#N/A	#N/A	#N/A	#N/A	45	acetaldehyde	acetaldehyde	C00084	73	2-butanone	2-butanone	#N/A
#N/A	28	#N/A	#N/A	#N/A	#N/A	50	50	50	#N/A	74	dimethylformamide	acetone oxime	C01995
#N/A	28	#N/A	#N/A	#N/A	Inf	69	isoprene	isoprene	C16521	75	hydroxyacetone	hydroxyacetone	C05235
#N/A	28	#N/A	#N/A	#N/A	#N/A	69	isoprene	isoprene	C16521	76	76	76	#N/A
#N/A	28	#N/A	#N/A	#N/A	#N/A	75	hydroxyacetone	hydroxyacetone	C05235	77	hydrated acetone	77	#N/A
#N/A	28	#N/A	#N/A	#N/A	#N/A	69	isoprene	isoprene	C16521	78	methyl nitrate	78	#N/A
#N/A	28	#N/A	#N/A	#N/A	#N/A	50	50	50	#N/A	79	benzene	benzene	C01407
#N/A	28	#N/A	#N/A	#N/A	#N/A	50	50	50	#N/A	80	pyridine	pyridine	C00747
#N/A	28	#N/A	#N/A	#N/A	#N/A	125	125	125	#N/A	81	Monoterpene Fragment	81	#N/A
#N/A	28	#N/A	#N/A	#N/A	#N/A	131	131	131	#N/A	82	1-methylpyrrole	82	#N/A
#N/A	28	#N/A	#N/A	#N/A	#N/A	91	dimethylnitramine, oxalic acid, 2,3 butanediol	(R,R)-Butane-2,3-diol	C03044	83	hexanal	83	#N/A
#N/A	28	#N/A	#N/A	#N/A	#N/A	69	isoprene	isoprene	C16521	84	butanenitrile	2-Methylbutanenitrile	C21525
#N/A	28	#N/A	#N/A	#N/A	#N/A	69	isoprene	isoprene	C16521	85	cyclopentanone	cyclopentanone	C00557
#N/A	28	#N/A	#N/A	#N/A	#N/A	69	isoprene	isoprene	C16521	86	86	86	#N/A
#N/A	28	#N/A	#N/A	#N/A	Inf	89	pyruvate	pyruvate	C00022	87	diacetyl, 2-pentanone	diacetyl	C00741
#N/A	28	#N/A	#N/A	#N/A	#N/A	61	Acetic acid	acetate	C00033	88	ethyl acetamide	N-ethylacetamide	C21404
#N/A	28	#N/A	#N/A	#N/A	Inf	69	isoprene	isoprene	C16521	89	pyruvate	pyruvate	C00022
#N/A	28	#N/A	#N/A	#N/A	#N/A	69	isoprene	isoprene	C16521	90	alanine, ethyl carbamate	alanine	C01401
#N/A	28	#N/A	#N/A	#N/A	Inf	69	isoprene	isoprene	C16521	91	dimethylnitramine, oxalic acid, 2,3 butanediol	(R,R)-Butane-2,3-diol	C03044
#N/A	28	#N/A	#N/A	#N/A	#N/A	70	Pyrroline	1-pyrroline	C15668	92	92	92	#N/A
#N/A	28	#N/A	#N/A	#N/A	Inf	69	isoprene	isoprene	C16521	93	toluene	toluene	C01455
#N/A	28	#N/A	#N/A	#N/A	#N/A	36	#N/A	#N/A	#N/A	94	94	aniline	C00292
#N/A	28	#N/A	#N/A	#N/A	Inf	69	isoprene	isoprene	C16521	95	phenol	phenol	C00146
#N/A	28	#N/A	#N/A	#N/A	#N/A	33	methanol	methanol	C00132	96	96	96	#N/A
#N/A	28	#N/A	#N/A	#N/A	#N/A	50	50	50	#N/A	97	furfural	furfural	C14279
#N/A	28	#N/A	#N/A	#N/A	#N/A	69	isoprene	isoprene	C16521	98	98	98	#N/A
#N/A	28	#N/A	#N/A	#N/A	Inf	69	isoprene	isoprene	C16521	99	cyclohexanone	cyclohexanone	C00414
#N/A	28	#N/A	#N/A	#N/A	#N/A	132	132	132	#N/A	100	100	Cyclohexylamine	C00571
#N/A	28	#N/A	#N/A	#N/A	#N/A	52	chloramine	chloramine	C19359	101	hexanal	cyclohexanol	C00854
#N/A	28	#N/A	#N/A	#N/A	#N/A	98	98	98	#N/A	102	triethylamine	triethylamine	C14691
#N/A	28	#N/A	#N/A	#N/A	#N/A	26	#N/A	#N/A	#N/A	103	hexanol, ethyl propionate	pentanoic acid	#N/A
#N/A	28	#N/A	#N/A	#N/A	#N/A	120	120	120	#N/A	104	benzonitrile	104	#N/A
#N/A	28	#N/A	#N/A	#N/A	#N/A	141	141	141	#N/A	105	styrene	styrene	C07083
#N/A	28	#N/A	#N/A	#N/A	#N/A	36	#N/A	#N/A	#N/A	106	serine	serine	C00716
#N/A	28	#N/A	#N/A	#N/A	Inf	69	isoprene	isoprene	C16521	107	C8 Aromatics	benzaldehyde	C00261
#N/A	28	#N/A	#N/A	#N/A	#N/A	58	methyl isocyanate	methyl isocyanate	#N/A	108	108	108	#N/A
#N/A	28	#N/A	#N/A	#N/A	#N/A	36	#N/A	#N/A	#N/A	109	cresol	4-cresol	C01468
#N/A	28	#N/A	#N/A	#N/A	#N/A	33	methanol	methanol	C00132	110	110	aminophenol	#N/A
#N/A	28	#N/A	#N/A	#N/A	#N/A	69	isoprene	isoprene	C16521	111	111	111	#N/A
#N/A	28	#N/A	#N/A	#N/A	#N/A	26	#N/A	#N/A	#N/A	112	112	112	#N/A
#N/A	28	#N/A	#N/A	#N/A	#N/A	69	isoprene	isoprene	C16521	113	113	113	#N/A
#N/A	28	#N/A	#N/A	#N/A	#N/A	98	98	98	#N/A	114	114	114	#N/A
#N/A	28	#N/A	#N/A	#N/A	#N/A	36	#N/A	#N/A	#N/A	115	115	115	#N/A
#N/A	28	#N/A	#N/A	#N/A	#N/A	126	126	126	#N/A	116	116	116	#N/A
#N/A	28	#N/A	#N/A	#N/A	#N/A	36	#N/A	#N/A	#N/A	117	117	117	#N/A
#N/A	28	#N/A	#N/A	#N/A	#N/A	142	142	142	#N/A	118	118	118	#N/A
#N/A	28	#N/A	#N/A	#N/A	#N/A	98	98	98	#N/A	119	119	119	#N/A
#N/A	28	#N/A	#N/A	#N/A	#N/A	69	isoprene	isoprene	C16521	120	120	120	#N/A
#N/A	28	#N/A	#N/A	#N/A	#N/A	69	isoprene	isoprene	C16521	121	121	121	#N/A
#N/A	28	#N/A	#N/A	#N/A	#N/A	70	Pyrroline	1-pyrroline	C15668	122	122	122	#N/A
#N/A	28	#N/A	#N/A	#N/A	#N/A	69	isoprene	isoprene	C16521	123	2-phenylethanol	123	#N/A
#N/A	28	#N/A	#N/A	#N/A	#N/A	107	C8 Aromatics	benzaldehyde	C00261	124	124	124	#N/A
#N/A	28	#N/A	#N/A	#N/A	#N/A	36	#N/A	#N/A	#N/A	125	125	125	#N/A
#N/A	28	#N/A	#N/A	#N/A	#N/A	36	#N/A	#N/A	#N/A	126	126	126	#N/A
#N/A	28	#N/A	#N/A	#N/A	#N/A	98	98	98	#N/A	127	DMTS	127	#N/A
#N/A	28	#N/A	#N/A	#N/A	#N/A	26	#N/A	#N/A	#N/A	128	128	128	#N/A
#N/A	28	#N/A	#N/A	#N/A	#N/A	50	50	50	#N/A	129	129	129	#N/A
#N/A	28	#N/A	#N/A	#N/A	#N/A	69	isoprene	isoprene	C16521	130	130	130	#N/A
#N/A	28	#N/A	#N/A	#N/A	#N/A	23	#N/A	#N/A	#N/A	131	131	131	#N/A
#N/A	28	#N/A	#N/A	#N/A	#N/A	149	149	149	#N/A	132	132	132	#N/A
#N/A	28	#N/A	#N/A	#N/A	#N/A	98	98	98	#N/A	133	133	133	#N/A
#N/A	28	#N/A	#N/A	#N/A	#N/A	69	isoprene	isoprene	C16521	134	134	134	#N/A
#N/A	28	#N/A	#N/A	#N/A	#N/A	69	isoprene	isoprene	C16521	135	135	135	#N/A
#N/A	28	#N/A	#N/A	#N/A	#N/A	66	66	66	#N/A	136	136	136	#N/A
#N/A	28	#N/A	#N/A	#N/A	#N/A	26	#N/A	#N/A	#N/A	137	Monoterpene	137	#N/A
#N/A	28	#N/A	#N/A	#N/A	#N/A	97	furfural	furfural	C14279	138	138	138	#N/A
#N/A	28	#N/A	#N/A	#N/A	#N/A	69	isoprene	isoprene	C16521	139	139	139	#N/A
#N/A	28	#N/A	#N/A	#N/A	#N/A	140	140	140	#N/A	140	140	140	#N/A
#N/A	28	#N/A	#N/A	#N/A	#N/A	70	Pyrroline	1-pyrroline	C15668	141	141	141	#N/A
#N/A	28	#N/A	#N/A	#N/A	#N/A	69	isoprene	isoprene	C16521	142	142	142	#N/A
#N/A	28	#N/A	#N/A	#N/A	#N/A	98	98	98	#N/A	143	143	143	#N/A
#N/A	28	#N/A	#N/A	#N/A	#N/A	138	138	138	#N/A	144	144	144	#N/A
#N/A	28	#N/A	#N/A	#N/A	#N/A	70	Pyrroline	1-pyrroline	C15668	145	145	145	#N/A
#N/A	28	#N/A	#N/A	#N/A	#N/A	26	#N/A	#N/A	#N/A	146	146	146	#N/A
#N/A	28	#N/A	#N/A	#N/A	#N/A	69	isoprene	isoprene	C16521	147	147	147	#N/A
#N/A	28	#N/A	#N/A	#N/A	#N/A	69	isoprene	isoprene	C16521	148	148	148	#N/A
#N/A	28	#N/A	#N/A	#N/A	#N/A	120	120	120	#N/A	149	149	149	#N/A
#N/A	28	#N/A	#N/A	#N/A	#N/A	69	isoprene	isoprene	C16521	150	150	150	#N/A
#N/A	29	Ethanol Fragment	Ethanol	C00469	#N/A	22	#N/A	#N/A	#N/A	22	#N/A	#N/A	#N/A
#N/A	29	Ethanol Fragment	Ethanol	C00469	#N/A	97	furfural	furfural	C14279	23	#N/A	#N/A	#N/A
#N/A	29	Ethanol Fragment	Ethanol	C00469	#N/A	119	119	119	#N/A	24	#N/A	#N/A	#N/A
#N/A	29	Ethanol Fragment	Ethanol	C00469	#N/A	57	alcohol fragment	acrolein	C01471	25	#N/A	#N/A	#N/A
#N/A	29	Ethanol Fragment	Ethanol	C00469	#N/A	36	#N/A	#N/A	#N/A	26	#N/A	#N/A	#N/A
#N/A	29	Ethanol Fragment	Ethanol	C00469	#N/A	124	124	124	#N/A	27	#N/A	#N/A	#N/A
#N/A	29	Ethanol Fragment	Ethanol	C00469	#N/A	36	#N/A	#N/A	#N/A	28	#N/A	#N/A	#N/A
0	29	Ethanol Fragment	Ethanol	C00469	10	33	methanol	methanol	C00132	29	Ethanol Fragment	Ethanol	C00469
12	29	Ethanol Fragment	Ethanol	C00469	10	33	methanol	methanol	C00132	30	NO+	Nitrite	C00088
16	29	Ethanol Fragment	Ethanol	C00469	#N/A	55	55	55	#N/A	31	formaldehyde	formaldehyde	C00067
#N/A	29	Ethanol Fragment	Ethanol	C00469	#N/A	33	methanol	methanol	C00132	32	32	32	#N/A
14	29	Ethanol Fragment	Ethanol	C00469	#N/A	136	136	136	#N/A	33	methanol	methanol	C00132
12	29	Ethanol Fragment	Ethanol	C00469	Inf	69	isoprene	isoprene	C16521	34	hydroxylamine	hydroxylamine	C00192
14	29	Ethanol Fragment	Ethanol	C00469	Inf	69	isoprene	isoprene	C16521	35	Hydrogen Sulfide	Hydrogen Sulfide	C00283
#N/A	29	Ethanol Fragment	Ethanol	C00469	#N/A	138	138	138	#N/A	36	#N/A	#N/A	#N/A
#N/A	29	Ethanol Fragment	Ethanol	C00469	#N/A	138	138	138	#N/A	37	#N/A	#N/A	#N/A
#N/A	29	Ethanol Fragment	Ethanol	C00469	#N/A	69	isoprene	isoprene	C16521	38	#N/A	#N/A	#N/A
#N/A	29	Ethanol Fragment	Ethanol	C00469	#N/A	69	isoprene	isoprene	C16521	39	#N/A	#N/A	#N/A
#N/A	29	Ethanol Fragment	Ethanol	C00469	#N/A	36	#N/A	#N/A	#N/A	40	40	40	#N/A
#N/A	29	Ethanol Fragment	Ethanol	C00469	#N/A	68	pyrrole	pyrrole	C19907	41	Isoprene Fragment	41	#N/A
#N/A	29	Ethanol Fragment	Ethanol	C00469	#N/A	98	98	98	#N/A	42	acetonitrile	42	#N/A
4	29	Ethanol Fragment	Ethanol	C00469	2	45	acetaldehyde	acetaldehyde	C00084	43	Acetate Fragment	acetate	C00033
Inf	29	Ethanol Fragment	Ethanol	C00469	#N/A	122	122	122	#N/A	44	Acetaldehyde fragment, cyanate	cyanate	C01417
2	29	Ethanol Fragment	Ethanol	C00469	Inf	69	isoprene	isoprene	C16521	45	acetaldehyde	acetaldehyde	C00084
Inf	29	Ethanol Fragment	Ethanol	C00469	#N/A	36	#N/A	#N/A	#N/A	46	dimethylamine	dimethylamine	C00543
6	29	Ethanol Fragment	Ethanol	C00469	#N/A	138	138	138	#N/A	47	formic acid	formate	C00058
#N/A	29	Ethanol Fragment	Ethanol	C00469	#N/A	40	40	40	#N/A	48	48	48	#N/A
16	29	Ethanol Fragment	Ethanol	C00469	Inf	69	isoprene	isoprene	C16521	49	methanethiol	methanethiol	C00409
#N/A	29	Ethanol Fragment	Ethanol	C00469	#N/A	36	#N/A	#N/A	#N/A	50	50	50	#N/A
14	29	Ethanol Fragment	Ethanol	C00469	#N/A	111	111	111	#N/A	51	hydrated methanol	methanol	C00132
#N/A	29	Ethanol Fragment	Ethanol	C00469	#N/A	73	2-butanone	2-butanone	#N/A	52	chloramine	chloramine	C19359
#N/A	29	Ethanol Fragment	Ethanol	C00469	#N/A	36	#N/A	#N/A	#N/A	53	isoprene derived SOA	53	#N/A
Inf	29	Ethanol Fragment	Ethanol	C00469	#N/A	73	2-butanone	2-butanone	#N/A	54	acrylonitrile	acrylonitrile	C01998
#N/A	29	Ethanol Fragment	Ethanol	C00469	#N/A	69	isoprene	isoprene	C16521	55	55	55	#N/A
#N/A	29	Ethanol Fragment	Ethanol	C00469	#N/A	57	alcohol fragment	acrolein	C01471	56	propanenitrile	56	#N/A
#N/A	29	Ethanol Fragment	Ethanol	C00469	#N/A	69	isoprene	isoprene	C16521	57	alcohol fragment	acrolein	C01471
#N/A	29	Ethanol Fragment	Ethanol	C00469	#N/A	36	#N/A	#N/A	#N/A	58	methyl isocyanate	methyl isocyanate	#N/A
10	29	Ethanol Fragment	Ethanol	C00469	16	60	trimethylamine	trimethylamine	C00565	59	acetone	acetone	C00207
Inf	29	Ethanol Fragment	Ethanol	C00469	Inf	69	isoprene	isoprene	C16521	60	trimethylamine	trimethylamine	C00565
4	29	Ethanol Fragment	Ethanol	C00469	Inf	69	isoprene	isoprene	C16521	61	Acetic acid	acetate	C00033
#N/A	29	Ethanol Fragment	Ethanol	C00469	#N/A	111	111	111	#N/A	62	ethanolamine	ethanolamine	C00189
18	29	Ethanol Fragment	Ethanol	C00469	#N/A	55	55	55	#N/A	63	DMS	dimethyl sulfide	C00580
#N/A	29	Ethanol Fragment	Ethanol	C00469	#N/A	102	triethylamine	triethylamine	C14691	64	64	64	#N/A
6	29	Ethanol Fragment	Ethanol	C00469	Inf	69	isoprene	isoprene	C16521	65	hydrated formic acid	formate	C00058
#N/A	29	Ethanol Fragment	Ethanol	C00469	#N/A	109	cresol	4-cresol	C01468	66	66	66	#N/A
#N/A	29	Ethanol Fragment	Ethanol	C00469	#N/A	73	2-butanone	2-butanone	#N/A	67	67	67	#N/A
#N/A	29	Ethanol Fragment	Ethanol	C00469	#N/A	45	acetaldehyde	acetaldehyde	C00084	68	pyrrole	pyrrole	C19907
18	29	Ethanol Fragment	Ethanol	C00469	0	69	isoprene	isoprene	C16521	69	isoprene	isoprene	C16521
#N/A	29	Ethanol Fragment	Ethanol	C00469	#N/A	122	122	122	#N/A	70	Pyrroline	1-pyrroline	C15668
#N/A	29	Ethanol Fragment	Ethanol	C00469	#N/A	98	98	98	#N/A	71	MVK	71	#N/A
Inf	29	Ethanol Fragment	Ethanol	C00469	Inf	69	isoprene	isoprene	C16521	72	acrylamide	acrylamide	C01659
#N/A	29	Ethanol Fragment	Ethanol	C00469	#N/A	69	isoprene	isoprene	C16521	73	2-butanone	2-butanone	#N/A
#N/A	29	Ethanol Fragment	Ethanol	C00469	#N/A	26	#N/A	#N/A	#N/A	74	dimethylformamide	acetone oxime	C01995
14	29	Ethanol Fragment	Ethanol	C00469	#N/A	138	138	138	#N/A	75	hydroxyacetone	hydroxyacetone	C05235
#N/A	29	Ethanol Fragment	Ethanol	C00469	#N/A	69	isoprene	isoprene	C16521	76	76	76	#N/A
#N/A	29	Ethanol Fragment	Ethanol	C00469	#N/A	126	126	126	#N/A	77	hydrated acetone	77	#N/A
#N/A	29	Ethanol Fragment	Ethanol	C00469	#N/A	138	138	138	#N/A	78	methyl nitrate	78	#N/A
Inf	29	Ethanol Fragment	Ethanol	C00469	#N/A	50	50	50	#N/A	79	benzene	benzene	C01407
#N/A	29	Ethanol Fragment	Ethanol	C00469	#N/A	138	138	138	#N/A	80	pyridine	pyridine	C00747
#N/A	29	Ethanol Fragment	Ethanol	C00469	#N/A	120	120	120	#N/A	81	Monoterpene Fragment	81	#N/A
#N/A	29	Ethanol Fragment	Ethanol	C00469	#N/A	43	Acetate Fragment	acetate	C00033	82	1-methylpyrrole	82	#N/A
#N/A	29	Ethanol Fragment	Ethanol	C00469	#N/A	70	Pyrroline	1-pyrroline	C15668	83	hexanal	83	#N/A
#N/A	29	Ethanol Fragment	Ethanol	C00469	#N/A	69	isoprene	isoprene	C16521	84	butanenitrile	2-Methylbutanenitrile	C21525
#N/A	29	Ethanol Fragment	Ethanol	C00469	#N/A	138	138	138	#N/A	85	cyclopentanone	cyclopentanone	C00557
#N/A	29	Ethanol Fragment	Ethanol	C00469	#N/A	69	isoprene	isoprene	C16521	86	86	86	#N/A
Inf	29	Ethanol Fragment	Ethanol	C00469	Inf	69	isoprene	isoprene	C16521	87	diacetyl, 2-pentanone	diacetyl	C00741
#N/A	29	Ethanol Fragment	Ethanol	C00469	#N/A	69	isoprene	isoprene	C16521	88	ethyl acetamide	N-ethylacetamide	C21404
6	29	Ethanol Fragment	Ethanol	C00469	#N/A	111	111	111	#N/A	89	pyruvate	pyruvate	C00022
#N/A	29	Ethanol Fragment	Ethanol	C00469	#N/A	28	#N/A	#N/A	#N/A	90	alanine, ethyl carbamate	alanine	C01401
12	29	Ethanol Fragment	Ethanol	C00469	#N/A	138	138	138	#N/A	91	dimethylnitramine, oxalic acid, 2,3 butanediol	(R,R)-Butane-2,3-diol	C03044
#N/A	29	Ethanol Fragment	Ethanol	C00469	#N/A	70	Pyrroline	1-pyrroline	C15668	92	92	92	#N/A
Inf	29	Ethanol Fragment	Ethanol	C00469	Inf	33	methanol	methanol	C00132	93	toluene	toluene	C01455
#N/A	29	Ethanol Fragment	Ethanol	C00469	#N/A	36	#N/A	#N/A	#N/A	94	94	aniline	C00292
Inf	29	Ethanol Fragment	Ethanol	C00469	Inf	69	isoprene	isoprene	C16521	95	phenol	phenol	C00146
#N/A	29	Ethanol Fragment	Ethanol	C00469	#N/A	69	isoprene	isoprene	C16521	96	96	96	#N/A
#N/A	29	Ethanol Fragment	Ethanol	C00469	#N/A	70	Pyrroline	1-pyrroline	C15668	97	furfural	furfural	C14279
#N/A	29	Ethanol Fragment	Ethanol	C00469	#N/A	122	122	122	#N/A	98	98	98	#N/A
Inf	29	Ethanol Fragment	Ethanol	C00469	#N/A	138	138	138	#N/A	99	cyclohexanone	cyclohexanone	C00414
#N/A	29	Ethanol Fragment	Ethanol	C00469	#N/A	69	isoprene	isoprene	C16521	100	100	Cyclohexylamine	C00571
Inf	29	Ethanol Fragment	Ethanol	C00469	#N/A	28	#N/A	#N/A	#N/A	101	hexanal	cyclohexanol	C00854
#N/A	29	Ethanol Fragment	Ethanol	C00469	#N/A	36	#N/A	#N/A	#N/A	102	triethylamine	triethylamine	C14691
#N/A	29	Ethanol Fragment	Ethanol	C00469	#N/A	69	isoprene	isoprene	C16521	103	hexanol, ethyl propionate	pentanoic acid	#N/A
#N/A	29	Ethanol Fragment	Ethanol	C00469	#N/A	120	120	120	#N/A	104	benzonitrile	104	#N/A
Inf	29	Ethanol Fragment	Ethanol	C00469	Inf	43	Acetate Fragment	acetate	C00033	105	styrene	styrene	C07083
#N/A	29	Ethanol Fragment	Ethanol	C00469	#N/A	132	132	132	#N/A	106	serine	serine	C00716
Inf	29	Ethanol Fragment	Ethanol	C00469	Inf	69	isoprene	isoprene	C16521	107	C8 Aromatics	benzaldehyde	C00261
#N/A	29	Ethanol Fragment	Ethanol	C00469	#N/A	138	138	138	#N/A	108	108	108	#N/A
Inf	29	Ethanol Fragment	Ethanol	C00469	#N/A	115	115	115	#N/A	109	cresol	4-cresol	C01468
#N/A	29	Ethanol Fragment	Ethanol	C00469	#N/A	69	isoprene	isoprene	C16521	110	110	aminophenol	#N/A
#N/A	29	Ethanol Fragment	Ethanol	C00469	#N/A	122	122	122	#N/A	111	111	111	#N/A
#N/A	29	Ethanol Fragment	Ethanol	C00469	#N/A	122	122	122	#N/A	112	112	112	#N/A
#N/A	29	Ethanol Fragment	Ethanol	C00469	#N/A	33	methanol	methanol	C00132	113	113	113	#N/A
#N/A	29	Ethanol Fragment	Ethanol	C00469	#N/A	69	isoprene	isoprene	C16521	114	114	114	#N/A
#N/A	29	Ethanol Fragment	Ethanol	C00469	#N/A	125	125	125	#N/A	115	115	115	#N/A
#N/A	29	Ethanol Fragment	Ethanol	C00469	#N/A	55	55	55	#N/A	116	116	116	#N/A
#N/A	29	Ethanol Fragment	Ethanol	C00469	#N/A	36	#N/A	#N/A	#N/A	117	117	117	#N/A
#N/A	29	Ethanol Fragment	Ethanol	C00469	#N/A	138	138	138	#N/A	118	118	118	#N/A
#N/A	29	Ethanol Fragment	Ethanol	C00469	#N/A	111	111	111	#N/A	119	119	119	#N/A
#N/A	29	Ethanol Fragment	Ethanol	C00469	#N/A	126	126	126	#N/A	120	120	120	#N/A
#N/A	29	Ethanol Fragment	Ethanol	C00469	#N/A	69	isoprene	isoprene	C16521	121	121	121	#N/A
#N/A	29	Ethanol Fragment	Ethanol	C00469	#N/A	136	136	136	#N/A	122	122	122	#N/A
#N/A	29	Ethanol Fragment	Ethanol	C00469	#N/A	69	isoprene	isoprene	C16521	123	2-phenylethanol	123	#N/A
#N/A	29	Ethanol Fragment	Ethanol	C00469	#N/A	69	isoprene	isoprene	C16521	124	124	124	#N/A
#N/A	29	Ethanol Fragment	Ethanol	C00469	#N/A	36	#N/A	#N/A	#N/A	125	125	125	#N/A
#N/A	29	Ethanol Fragment	Ethanol	C00469	#N/A	36	#N/A	#N/A	#N/A	126	126	126	#N/A
#N/A	29	Ethanol Fragment	Ethanol	C00469	#N/A	98	98	98	#N/A	127	DMTS	127	#N/A
#N/A	29	Ethanol Fragment	Ethanol	C00469	#N/A	70	Pyrroline	1-pyrroline	C15668	128	128	128	#N/A
#N/A	29	Ethanol Fragment	Ethanol	C00469	#N/A	21	#N/A	#N/A	#N/A	129	129	129	#N/A
#N/A	29	Ethanol Fragment	Ethanol	C00469	#N/A	69	isoprene	isoprene	C16521	130	130	130	#N/A
#N/A	29	Ethanol Fragment	Ethanol	C00469	#N/A	28	#N/A	#N/A	#N/A	131	131	131	#N/A
#N/A	29	Ethanol Fragment	Ethanol	C00469	#N/A	33	methanol	methanol	C00132	132	132	132	#N/A
#N/A	29	Ethanol Fragment	Ethanol	C00469	#N/A	36	#N/A	#N/A	#N/A	133	133	133	#N/A
#N/A	29	Ethanol Fragment	Ethanol	C00469	#N/A	92	92	92	#N/A	134	134	134	#N/A
#N/A	29	Ethanol Fragment	Ethanol	C00469	#N/A	69	isoprene	isoprene	C16521	135	135	135	#N/A
#N/A	29	Ethanol Fragment	Ethanol	C00469	#N/A	122	122	122	#N/A	136	136	136	#N/A
#N/A	29	Ethanol Fragment	Ethanol	C00469	#N/A	111	111	111	#N/A	137	Monoterpene	137	#N/A
#N/A	29	Ethanol Fragment	Ethanol	C00469	#N/A	122	122	122	#N/A	138	138	138	#N/A
#N/A	29	Ethanol Fragment	Ethanol	C00469	#N/A	98	98	98	#N/A	139	139	139	#N/A
#N/A	29	Ethanol Fragment	Ethanol	C00469	#N/A	69	isoprene	isoprene	C16521	140	140	140	#N/A
#N/A	29	Ethanol Fragment	Ethanol	C00469	#N/A	136	136	136	#N/A	141	141	141	#N/A
#N/A	29	Ethanol Fragment	Ethanol	C00469	#N/A	69	isoprene	isoprene	C16521	142	142	142	#N/A
#N/A	29	Ethanol Fragment	Ethanol	C00469	#N/A	70	Pyrroline	1-pyrroline	C15668	143	143	143	#N/A
#N/A	29	Ethanol Fragment	Ethanol	C00469	#N/A	43	Acetate Fragment	acetate	C00033	144	144	144	#N/A
#N/A	29	Ethanol Fragment	Ethanol	C00469	#N/A	120	120	120	#N/A	145	145	145	#N/A
#N/A	29	Ethanol Fragment	Ethanol	C00469	#N/A	122	122	122	#N/A	146	146	146	#N/A
#N/A	29	Ethanol Fragment	Ethanol	C00469	#N/A	69	isoprene	isoprene	C16521	147	147	147	#N/A
#N/A	29	Ethanol Fragment	Ethanol	C00469	#N/A	141	141	141	#N/A	148	148	148	#N/A
#N/A	29	Ethanol Fragment	Ethanol	C00469	#N/A	125	125	125	#N/A	149	149	149	#N/A
#N/A	29	Ethanol Fragment	Ethanol	C00469	#N/A	120	120	120	#N/A	150	150	150	#N/A
#N/A	30	NO+	Nitrite	C00088	#N/A	68	pyrrole	pyrrole	C19907	22	#N/A	#N/A	#N/A
#N/A	30	NO+	Nitrite	C00088	#N/A	69	isoprene	isoprene	C16521	23	#N/A	#N/A	#N/A
#N/A	30	NO+	Nitrite	C00088	#N/A	117	117	117	#N/A	24	#N/A	#N/A	#N/A
#N/A	30	NO+	Nitrite	C00088	#N/A	80	pyridine	pyridine	C00747	25	#N/A	#N/A	#N/A
#N/A	30	NO+	Nitrite	C00088	#N/A	69	isoprene	isoprene	C16521	26	#N/A	#N/A	#N/A
#N/A	30	NO+	Nitrite	C00088	#N/A	69	isoprene	isoprene	C16521	27	#N/A	#N/A	#N/A
#N/A	30	NO+	Nitrite	C00088	#N/A	80	pyridine	pyridine	C00747	28	#N/A	#N/A	#N/A
12	30	NO+	Nitrite	C00088	Inf	69	isoprene	isoprene	C16521	29	Ethanol Fragment	Ethanol	C00469
0	30	NO+	Nitrite	C00088	#N/A	96	96	96	#N/A	30	NO+	Nitrite	C00088
20	30	NO+	Nitrite	C00088	Inf	69	isoprene	isoprene	C16521	31	formaldehyde	formaldehyde	C00067
#N/A	30	NO+	Nitrite	C00088	#N/A	69	isoprene	isoprene	C16521	32	32	32	#N/A
18	30	NO+	Nitrite	C00088	Inf	69	isoprene	isoprene	C16521	33	methanol	methanol	C00132
4	30	NO+	Nitrite	C00088	Inf	69	isoprene	isoprene	C16521	34	hydroxylamine	hydroxylamine	C00192
12	30	NO+	Nitrite	C00088	#N/A	98	98	98	#N/A	35	Hydrogen Sulfide	Hydrogen Sulfide	C00283
#N/A	30	NO+	Nitrite	C00088	#N/A	69	isoprene	isoprene	C16521	36	#N/A	#N/A	#N/A
#N/A	30	NO+	Nitrite	C00088	#N/A	69	isoprene	isoprene	C16521	37	#N/A	#N/A	#N/A
#N/A	30	NO+	Nitrite	C00088	#N/A	69	isoprene	isoprene	C16521	38	#N/A	#N/A	#N/A
#N/A	30	NO+	Nitrite	C00088	#N/A	69	isoprene	isoprene	C16521	39	#N/A	#N/A	#N/A
#N/A	30	NO+	Nitrite	C00088	#N/A	69	isoprene	isoprene	C16521	40	40	40	#N/A
#N/A	30	NO+	Nitrite	C00088	#N/A	96	96	96	#N/A	41	Isoprene Fragment	41	#N/A
#N/A	30	NO+	Nitrite	C00088	#N/A	98	98	98	#N/A	42	acetonitrile	42	#N/A
10	30	NO+	Nitrite	C00088	#N/A	80	pyridine	pyridine	C00747	43	Acetate Fragment	acetate	C00033
Inf	30	NO+	Nitrite	C00088	Inf	69	isoprene	isoprene	C16521	44	Acetaldehyde fragment, cyanate	cyanate	C01417
10	30	NO+	Nitrite	C00088	Inf	69	isoprene	isoprene	C16521	45	acetaldehyde	acetaldehyde	C00084
Inf	30	NO+	Nitrite	C00088	Inf	69	isoprene	isoprene	C16521	46	dimethylamine	dimethylamine	C00543
8	30	NO+	Nitrite	C00088	Inf	69	isoprene	isoprene	C16521	47	formic acid	formate	C00058
#N/A	30	NO+	Nitrite	C00088	#N/A	69	isoprene	isoprene	C16521	48	48	48	#N/A
12	30	NO+	Nitrite	C00088	#N/A	80	pyridine	pyridine	C00747	49	methanethiol	methanethiol	C00409
#N/A	30	NO+	Nitrite	C00088	#N/A	103	hexanol, ethyl propionate	pentanoic acid	#N/A	50	50	50	#N/A
18	30	NO+	Nitrite	C00088	Inf	69	isoprene	isoprene	C16521	51	hydrated methanol	methanol	C00132
#N/A	30	NO+	Nitrite	C00088	#N/A	31	formaldehyde	formaldehyde	C00067	52	chloramine	chloramine	C19359
#N/A	30	NO+	Nitrite	C00088	#N/A	85	cyclopentanone	cyclopentanone	C00557	53	isoprene derived SOA	53	#N/A
Inf	30	NO+	Nitrite	C00088	#N/A	98	98	98	#N/A	54	acrylonitrile	acrylonitrile	C01998
#N/A	30	NO+	Nitrite	C00088	#N/A	69	isoprene	isoprene	C16521	55	55	55	#N/A
#N/A	30	NO+	Nitrite	C00088	#N/A	69	isoprene	isoprene	C16521	56	propanenitrile	56	#N/A
#N/A	30	NO+	Nitrite	C00088	#N/A	69	isoprene	isoprene	C16521	57	alcohol fragment	acrolein	C01471
#N/A	30	NO+	Nitrite	C00088	#N/A	69	isoprene	isoprene	C16521	58	methyl isocyanate	methyl isocyanate	#N/A
14	30	NO+	Nitrite	C00088	16	60	trimethylamine	trimethylamine	C00565	59	acetone	acetone	C00207
Inf	30	NO+	Nitrite	C00088	Inf	69	isoprene	isoprene	C16521	60	trimethylamine	trimethylamine	C00565
10	30	NO+	Nitrite	C00088	Inf	69	isoprene	isoprene	C16521	61	Acetic acid	acetate	C00033
#N/A	30	NO+	Nitrite	C00088	#N/A	69	isoprene	isoprene	C16521	62	ethanolamine	ethanolamine	C00189
14	30	NO+	Nitrite	C00088	#N/A	80	pyridine	pyridine	C00747	63	DMS	dimethyl sulfide	C00580
#N/A	30	NO+	Nitrite	C00088	#N/A	69	isoprene	isoprene	C16521	64	64	64	#N/A
8	30	NO+	Nitrite	C00088	Inf	69	isoprene	isoprene	C16521	65	hydrated formic acid	formate	C00058
#N/A	30	NO+	Nitrite	C00088	#N/A	68	pyrrole	pyrrole	C19907	66	66	66	#N/A
#N/A	30	NO+	Nitrite	C00088	#N/A	69	isoprene	isoprene	C16521	67	67	67	#N/A
#N/A	30	NO+	Nitrite	C00088	#N/A	69	isoprene	isoprene	C16521	68	pyrrole	pyrrole	C19907
22	30	NO+	Nitrite	C00088	0	69	isoprene	isoprene	C16521	69	isoprene	isoprene	C16521
#N/A	30	NO+	Nitrite	C00088	#N/A	69	isoprene	isoprene	C16521	70	Pyrroline	1-pyrroline	C15668
#N/A	30	NO+	Nitrite	C00088	#N/A	69	isoprene	isoprene	C16521	71	MVK	71	#N/A
Inf	30	NO+	Nitrite	C00088	Inf	69	isoprene	isoprene	C16521	72	acrylamide	acrylamide	C01659
#N/A	30	NO+	Nitrite	C00088	#N/A	80	pyridine	pyridine	C00747	73	2-butanone	2-butanone	#N/A
#N/A	30	NO+	Nitrite	C00088	#N/A	80	pyridine	pyridine	C00747	74	dimethylformamide	acetone oxime	C01995
16	30	NO+	Nitrite	C00088	Inf	69	isoprene	isoprene	C16521	75	hydroxyacetone	hydroxyacetone	C05235
#N/A	30	NO+	Nitrite	C00088	#N/A	69	isoprene	isoprene	C16521	76	76	76	#N/A
#N/A	30	NO+	Nitrite	C00088	#N/A	80	pyridine	pyridine	C00747	77	hydrated acetone	77	#N/A
#N/A	30	NO+	Nitrite	C00088	#N/A	69	isoprene	isoprene	C16521	78	methyl nitrate	78	#N/A
Inf	30	NO+	Nitrite	C00088	#N/A	80	pyridine	pyridine	C00747	79	benzene	benzene	C01407
#N/A	30	NO+	Nitrite	C00088	#N/A	69	isoprene	isoprene	C16521	80	pyridine	pyridine	C00747
#N/A	30	NO+	Nitrite	C00088	#N/A	146	146	146	#N/A	81	Monoterpene Fragment	81	#N/A
#N/A	30	NO+	Nitrite	C00088	#N/A	80	pyridine	pyridine	C00747	82	1-methylpyrrole	82	#N/A
#N/A	30	NO+	Nitrite	C00088	#N/A	69	isoprene	isoprene	C16521	83	hexanal	83	#N/A
#N/A	30	NO+	Nitrite	C00088	#N/A	69	isoprene	isoprene	C16521	84	butanenitrile	2-Methylbutanenitrile	C21525
#N/A	30	NO+	Nitrite	C00088	#N/A	103	hexanol, ethyl propionate	pentanoic acid	#N/A	85	cyclopentanone	cyclopentanone	C00557
#N/A	30	NO+	Nitrite	C00088	#N/A	37	#N/A	#N/A	#N/A	86	86	86	#N/A
Inf	30	NO+	Nitrite	C00088	#N/A	117	117	117	#N/A	87	diacetyl, 2-pentanone	diacetyl	C00741
#N/A	30	NO+	Nitrite	C00088	#N/A	69	isoprene	isoprene	C16521	88	ethyl acetamide	N-ethylacetamide	C21404
8	30	NO+	Nitrite	C00088	Inf	69	isoprene	isoprene	C16521	89	pyruvate	pyruvate	C00022
#N/A	30	NO+	Nitrite	C00088	#N/A	69	isoprene	isoprene	C16521	90	alanine, ethyl carbamate	alanine	C01401
14	30	NO+	Nitrite	C00088	Inf	69	isoprene	isoprene	C16521	91	dimethylnitramine, oxalic acid, 2,3 butanediol	(R,R)-Butane-2,3-diol	C03044
#N/A	30	NO+	Nitrite	C00088	#N/A	96	96	96	#N/A	92	92	92	#N/A
Inf	30	NO+	Nitrite	C00088	Inf	69	isoprene	isoprene	C16521	93	toluene	toluene	C01455
#N/A	30	NO+	Nitrite	C00088	#N/A	80	pyridine	pyridine	C00747	94	94	aniline	C00292
Inf	30	NO+	Nitrite	C00088	#N/A	80	pyridine	pyridine	C00747	95	phenol	phenol	C00146
#N/A	30	NO+	Nitrite	C00088	#N/A	69	isoprene	isoprene	C16521	96	96	96	#N/A
#N/A	30	NO+	Nitrite	C00088	#N/A	146	146	146	#N/A	97	furfural	furfural	C14279
#N/A	30	NO+	Nitrite	C00088	#N/A	47	formic acid	formate	C00058	98	98	98	#N/A
Inf	30	NO+	Nitrite	C00088	Inf	69	isoprene	isoprene	C16521	99	cyclohexanone	cyclohexanone	C00414
#N/A	30	NO+	Nitrite	C00088	#N/A	98	98	98	#N/A	100	100	Cyclohexylamine	C00571
Inf	30	NO+	Nitrite	C00088	#N/A	146	146	146	#N/A	101	hexanal	cyclohexanol	C00854
#N/A	30	NO+	Nitrite	C00088	#N/A	69	isoprene	isoprene	C16521	102	triethylamine	triethylamine	C14691
#N/A	30	NO+	Nitrite	C00088	#N/A	69	isoprene	isoprene	C16521	103	hexanol, ethyl propionate	pentanoic acid	#N/A
#N/A	30	NO+	Nitrite	C00088	#N/A	69	isoprene	isoprene	C16521	104	benzonitrile	104	#N/A
Inf	30	NO+	Nitrite	C00088	#N/A	98	98	98	#N/A	105	styrene	styrene	C07083
#N/A	30	NO+	Nitrite	C00088	#N/A	69	isoprene	isoprene	C16521	106	serine	serine	C00716
Inf	30	NO+	Nitrite	C00088	Inf	69	isoprene	isoprene	C16521	107	C8 Aromatics	benzaldehyde	C00261
#N/A	30	NO+	Nitrite	C00088	#N/A	69	isoprene	isoprene	C16521	108	108	108	#N/A
Inf	30	NO+	Nitrite	C00088	Inf	69	isoprene	isoprene	C16521	109	cresol	4-cresol	C01468
#N/A	30	NO+	Nitrite	C00088	#N/A	69	isoprene	isoprene	C16521	110	110	aminophenol	#N/A
#N/A	30	NO+	Nitrite	C00088	#N/A	80	pyridine	pyridine	C00747	111	111	111	#N/A
#N/A	30	NO+	Nitrite	C00088	#N/A	69	isoprene	isoprene	C16521	112	112	112	#N/A
#N/A	30	NO+	Nitrite	C00088	#N/A	69	isoprene	isoprene	C16521	113	113	113	#N/A
#N/A	30	NO+	Nitrite	C00088	#N/A	80	pyridine	pyridine	C00747	114	114	114	#N/A
#N/A	30	NO+	Nitrite	C00088	#N/A	69	isoprene	isoprene	C16521	115	115	115	#N/A
#N/A	30	NO+	Nitrite	C00088	#N/A	80	pyridine	pyridine	C00747	116	116	116	#N/A
#N/A	30	NO+	Nitrite	C00088	#N/A	145	145	145	#N/A	117	117	117	#N/A
#N/A	30	NO+	Nitrite	C00088	#N/A	69	isoprene	isoprene	C16521	118	118	118	#N/A
#N/A	30	NO+	Nitrite	C00088	#N/A	98	98	98	#N/A	119	119	119	#N/A
#N/A	30	NO+	Nitrite	C00088	#N/A	126	126	126	#N/A	120	120	120	#N/A
#N/A	30	NO+	Nitrite	C00088	#N/A	69	isoprene	isoprene	C16521	121	121	121	#N/A
#N/A	30	NO+	Nitrite	C00088	#N/A	69	isoprene	isoprene	C16521	122	122	122	#N/A
#N/A	30	NO+	Nitrite	C00088	#N/A	80	pyridine	pyridine	C00747	123	2-phenylethanol	123	#N/A
#N/A	30	NO+	Nitrite	C00088	#N/A	80	pyridine	pyridine	C00747	124	124	124	#N/A
#N/A	30	NO+	Nitrite	C00088	#N/A	69	isoprene	isoprene	C16521	125	125	125	#N/A
#N/A	30	NO+	Nitrite	C00088	#N/A	80	pyridine	pyridine	C00747	126	126	126	#N/A
#N/A	30	NO+	Nitrite	C00088	#N/A	69	isoprene	isoprene	C16521	127	DMTS	127	#N/A
#N/A	30	NO+	Nitrite	C00088	#N/A	85	cyclopentanone	cyclopentanone	C00557	128	128	128	#N/A
#N/A	30	NO+	Nitrite	C00088	#N/A	69	isoprene	isoprene	C16521	129	129	129	#N/A
#N/A	30	NO+	Nitrite	C00088	#N/A	69	isoprene	isoprene	C16521	130	130	130	#N/A
#N/A	30	NO+	Nitrite	C00088	#N/A	58	methyl isocyanate	methyl isocyanate	#N/A	131	131	131	#N/A
#N/A	30	NO+	Nitrite	C00088	#N/A	111	111	111	#N/A	132	132	132	#N/A
#N/A	30	NO+	Nitrite	C00088	#N/A	98	98	98	#N/A	133	133	133	#N/A
#N/A	30	NO+	Nitrite	C00088	#N/A	69	isoprene	isoprene	C16521	134	134	134	#N/A
#N/A	30	NO+	Nitrite	C00088	#N/A	80	pyridine	pyridine	C00747	135	135	135	#N/A
#N/A	30	NO+	Nitrite	C00088	#N/A	80	pyridine	pyridine	C00747	136	136	136	#N/A
#N/A	30	NO+	Nitrite	C00088	#N/A	69	isoprene	isoprene	C16521	137	Monoterpene	137	#N/A
#N/A	30	NO+	Nitrite	C00088	#N/A	69	isoprene	isoprene	C16521	138	138	138	#N/A
#N/A	30	NO+	Nitrite	C00088	#N/A	69	isoprene	isoprene	C16521	139	139	139	#N/A
#N/A	30	NO+	Nitrite	C00088	#N/A	146	146	146	#N/A	140	140	140	#N/A
#N/A	30	NO+	Nitrite	C00088	#N/A	69	isoprene	isoprene	C16521	141	141	141	#N/A
#N/A	30	NO+	Nitrite	C00088	#N/A	69	isoprene	isoprene	C16521	142	142	142	#N/A
#N/A	30	NO+	Nitrite	C00088	#N/A	80	pyridine	pyridine	C00747	143	143	143	#N/A
#N/A	30	NO+	Nitrite	C00088	#N/A	69	isoprene	isoprene	C16521	144	144	144	#N/A
#N/A	30	NO+	Nitrite	C00088	#N/A	70	Pyrroline	1-pyrroline	C15668	145	145	145	#N/A
#N/A	30	NO+	Nitrite	C00088	#N/A	122	122	122	#N/A	146	146	146	#N/A
#N/A	30	NO+	Nitrite	C00088	#N/A	69	isoprene	isoprene	C16521	147	147	147	#N/A
#N/A	30	NO+	Nitrite	C00088	#N/A	85	cyclopentanone	cyclopentanone	C00557	148	148	148	#N/A
#N/A	30	NO+	Nitrite	C00088	#N/A	69	isoprene	isoprene	C16521	149	149	149	#N/A
#N/A	30	NO+	Nitrite	C00088	#N/A	69	isoprene	isoprene	C16521	150	150	150	#N/A
#N/A	31	formaldehyde	formaldehyde	C00067	#N/A	69	isoprene	isoprene	C16521	22	#N/A	#N/A	#N/A
#N/A	31	formaldehyde	formaldehyde	C00067	#N/A	107	C8 Aromatics	benzaldehyde	C00261	23	#N/A	#N/A	#N/A
#N/A	31	formaldehyde	formaldehyde	C00067	#N/A	69	isoprene	isoprene	C16521	24	#N/A	#N/A	#N/A
#N/A	31	formaldehyde	formaldehyde	C00067	#N/A	126	126	126	#N/A	25	#N/A	#N/A	#N/A
#N/A	31	formaldehyde	formaldehyde	C00067	#N/A	68	pyrrole	pyrrole	C19907	26	#N/A	#N/A	#N/A
#N/A	31	formaldehyde	formaldehyde	C00067	#N/A	45	acetaldehyde	acetaldehyde	C00084	27	#N/A	#N/A	#N/A
#N/A	31	formaldehyde	formaldehyde	C00067	#N/A	122	122	122	#N/A	28	#N/A	#N/A	#N/A
8	31	formaldehyde	formaldehyde	C00067	10	33	methanol	methanol	C00132	29	Ethanol Fragment	Ethanol	C00469
8	31	formaldehyde	formaldehyde	C00067	Inf	69	isoprene	isoprene	C16521	30	NO+	Nitrite	C00088
0	31	formaldehyde	formaldehyde	C00067	#N/A	78	methyl nitrate	78	#N/A	31	formaldehyde	formaldehyde	C00067
#N/A	31	formaldehyde	formaldehyde	C00067	#N/A	33	methanol	methanol	C00132	32	32	32	#N/A
2	31	formaldehyde	formaldehyde	C00067	28	109	cresol	4-cresol	C01468	33	methanol	methanol	C00132
8	31	formaldehyde	formaldehyde	C00067	Inf	69	isoprene	isoprene	C16521	34	hydroxylamine	hydroxylamine	C00192
12	31	formaldehyde	formaldehyde	C00067	Inf	69	isoprene	isoprene	C16521	35	Hydrogen Sulfide	Hydrogen Sulfide	C00283
#N/A	31	formaldehyde	formaldehyde	C00067	#N/A	69	isoprene	isoprene	C16521	36	#N/A	#N/A	#N/A
#N/A	31	formaldehyde	formaldehyde	C00067	#N/A	69	isoprene	isoprene	C16521	37	#N/A	#N/A	#N/A
#N/A	31	formaldehyde	formaldehyde	C00067	#N/A	69	isoprene	isoprene	C16521	38	#N/A	#N/A	#N/A
#N/A	31	formaldehyde	formaldehyde	C00067	#N/A	69	isoprene	isoprene	C16521	39	#N/A	#N/A	#N/A
#N/A	31	formaldehyde	formaldehyde	C00067	#N/A	69	isoprene	isoprene	C16521	40	40	40	#N/A
#N/A	31	formaldehyde	formaldehyde	C00067	#N/A	69	isoprene	isoprene	C16521	41	Isoprene Fragment	41	#N/A
#N/A	31	formaldehyde	formaldehyde	C00067	#N/A	107	C8 Aromatics	benzaldehyde	C00261	42	acetonitrile	42	#N/A
6	31	formaldehyde	formaldehyde	C00067	2	45	acetaldehyde	acetaldehyde	C00084	43	Acetate Fragment	acetate	C00033
Inf	31	formaldehyde	formaldehyde	C00067	#N/A	127	DMTS	127	#N/A	44	Acetaldehyde fragment, cyanate	cyanate	C01417
6	31	formaldehyde	formaldehyde	C00067	Inf	69	isoprene	isoprene	C16521	45	acetaldehyde	acetaldehyde	C00084
Inf	31	formaldehyde	formaldehyde	C00067	Inf	45	acetaldehyde	acetaldehyde	C00084	46	dimethylamine	dimethylamine	C00543
2	31	formaldehyde	formaldehyde	C00067	Inf	69	isoprene	isoprene	C16521	47	formic acid	formate	C00058
#N/A	31	formaldehyde	formaldehyde	C00067	#N/A	36	#N/A	#N/A	#N/A	48	48	48	#N/A
14	31	formaldehyde	formaldehyde	C00067	14	45	acetaldehyde	acetaldehyde	C00084	49	methanethiol	methanethiol	C00409
#N/A	31	formaldehyde	formaldehyde	C00067	#N/A	97	furfural	furfural	C14279	50	50	50	#N/A
2	31	formaldehyde	formaldehyde	C00067	Inf	69	isoprene	isoprene	C16521	51	hydrated methanol	methanol	C00132
#N/A	31	formaldehyde	formaldehyde	C00067	#N/A	69	isoprene	isoprene	C16521	52	chloramine	chloramine	C19359
#N/A	31	formaldehyde	formaldehyde	C00067	#N/A	69	isoprene	isoprene	C16521	53	isoprene derived SOA	53	#N/A
Inf	31	formaldehyde	formaldehyde	C00067	#N/A	126	126	126	#N/A	54	acrylonitrile	acrylonitrile	C01998
#N/A	31	formaldehyde	formaldehyde	C00067	#N/A	33	methanol	methanol	C00132	55	55	55	#N/A
#N/A	31	formaldehyde	formaldehyde	C00067	#N/A	69	isoprene	isoprene	C16521	56	propanenitrile	56	#N/A
#N/A	31	formaldehyde	formaldehyde	C00067	#N/A	33	methanol	methanol	C00132	57	alcohol fragment	acrolein	C01471
#N/A	31	formaldehyde	formaldehyde	C00067	#N/A	127	DMTS	127	#N/A	58	methyl isocyanate	methyl isocyanate	#N/A
10	31	formaldehyde	formaldehyde	C00067	Inf	69	isoprene	isoprene	C16521	59	acetone	acetone	C00207
Inf	31	formaldehyde	formaldehyde	C00067	Inf	69	isoprene	isoprene	C16521	60	trimethylamine	trimethylamine	C00565
6	31	formaldehyde	formaldehyde	C00067	Inf	69	isoprene	isoprene	C16521	61	Acetic acid	acetate	C00033
#N/A	31	formaldehyde	formaldehyde	C00067	#N/A	127	DMTS	127	#N/A	62	ethanolamine	ethanolamine	C00189
16	31	formaldehyde	formaldehyde	C00067	#N/A	113	113	113	#N/A	63	DMS	dimethyl sulfide	C00580
#N/A	31	formaldehyde	formaldehyde	C00067	#N/A	36	#N/A	#N/A	#N/A	64	64	64	#N/A
2	31	formaldehyde	formaldehyde	C00067	Inf	69	isoprene	isoprene	C16521	65	hydrated formic acid	formate	C00058
#N/A	31	formaldehyde	formaldehyde	C00067	#N/A	68	pyrrole	pyrrole	C19907	66	66	66	#N/A
#N/A	31	formaldehyde	formaldehyde	C00067	#N/A	73	2-butanone	2-butanone	#N/A	67	67	67	#N/A
#N/A	31	formaldehyde	formaldehyde	C00067	#N/A	91	dimethylnitramine, oxalic acid, 2,3 butanediol	(R,R)-Butane-2,3-diol	C03044	68	pyrrole	pyrrole	C19907
18	31	formaldehyde	formaldehyde	C00067	0	69	isoprene	isoprene	C16521	69	isoprene	isoprene	C16521
#N/A	31	formaldehyde	formaldehyde	C00067	#N/A	55	55	55	#N/A	70	Pyrroline	1-pyrroline	C15668
#N/A	31	formaldehyde	formaldehyde	C00067	#N/A	69	isoprene	isoprene	C16521	71	MVK	71	#N/A
Inf	31	formaldehyde	formaldehyde	C00067	Inf	69	isoprene	isoprene	C16521	72	acrylamide	acrylamide	C01659
#N/A	31	formaldehyde	formaldehyde	C00067	#N/A	69	isoprene	isoprene	C16521	73	2-butanone	2-butanone	#N/A
#N/A	31	formaldehyde	formaldehyde	C00067	#N/A	69	isoprene	isoprene	C16521	74	dimethylformamide	acetone oxime	C01995
8	31	formaldehyde	formaldehyde	C00067	Inf	69	isoprene	isoprene	C16521	75	hydroxyacetone	hydroxyacetone	C05235
#N/A	31	formaldehyde	formaldehyde	C00067	#N/A	55	55	55	#N/A	76	76	76	#N/A
#N/A	31	formaldehyde	formaldehyde	C00067	#N/A	69	isoprene	isoprene	C16521	77	hydrated acetone	77	#N/A
#N/A	31	formaldehyde	formaldehyde	C00067	#N/A	97	furfural	furfural	C14279	78	methyl nitrate	78	#N/A
Inf	31	formaldehyde	formaldehyde	C00067	Inf	69	isoprene	isoprene	C16521	79	benzene	benzene	C01407
#N/A	31	formaldehyde	formaldehyde	C00067	#N/A	69	isoprene	isoprene	C16521	80	pyridine	pyridine	C00747
#N/A	31	formaldehyde	formaldehyde	C00067	#N/A	69	isoprene	isoprene	C16521	81	Monoterpene Fragment	81	#N/A
#N/A	31	formaldehyde	formaldehyde	C00067	#N/A	69	isoprene	isoprene	C16521	82	1-methylpyrrole	82	#N/A
#N/A	31	formaldehyde	formaldehyde	C00067	#N/A	109	cresol	4-cresol	C01468	83	hexanal	83	#N/A
#N/A	31	formaldehyde	formaldehyde	C00067	#N/A	69	isoprene	isoprene	C16521	84	butanenitrile	2-Methylbutanenitrile	C21525
#N/A	31	formaldehyde	formaldehyde	C00067	#N/A	114	114	114	#N/A	85	cyclopentanone	cyclopentanone	C00557
#N/A	31	formaldehyde	formaldehyde	C00067	#N/A	69	isoprene	isoprene	C16521	86	86	86	#N/A
Inf	31	formaldehyde	formaldehyde	C00067	Inf	69	isoprene	isoprene	C16521	87	diacetyl, 2-pentanone	diacetyl	C00741
#N/A	31	formaldehyde	formaldehyde	C00067	#N/A	69	isoprene	isoprene	C16521	88	ethyl acetamide	N-ethylacetamide	C21404
4	31	formaldehyde	formaldehyde	C00067	Inf	69	isoprene	isoprene	C16521	89	pyruvate	pyruvate	C00022
#N/A	31	formaldehyde	formaldehyde	C00067	#N/A	36	#N/A	#N/A	#N/A	90	alanine, ethyl carbamate	alanine	C01401
10	31	formaldehyde	formaldehyde	C00067	12	33	methanol	methanol	C00132	91	dimethylnitramine, oxalic acid, 2,3 butanediol	(R,R)-Butane-2,3-diol	C03044
#N/A	31	formaldehyde	formaldehyde	C00067	#N/A	109	cresol	4-cresol	C01468	92	92	92	#N/A
Inf	31	formaldehyde	formaldehyde	C00067	Inf	33	methanol	methanol	C00132	93	toluene	toluene	C01455
#N/A	31	formaldehyde	formaldehyde	C00067	#N/A	126	126	126	#N/A	94	94	aniline	C00292
Inf	31	formaldehyde	formaldehyde	C00067	Inf	69	isoprene	isoprene	C16521	95	phenol	phenol	C00146
#N/A	31	formaldehyde	formaldehyde	C00067	#N/A	78	methyl nitrate	78	#N/A	96	96	96	#N/A
#N/A	31	formaldehyde	formaldehyde	C00067	#N/A	68	pyrrole	pyrrole	C19907	97	furfural	furfural	C14279
#N/A	31	formaldehyde	formaldehyde	C00067	#N/A	69	isoprene	isoprene	C16521	98	98	98	#N/A
Inf	31	formaldehyde	formaldehyde	C00067	Inf	69	isoprene	isoprene	C16521	99	cyclohexanone	cyclohexanone	C00414
#N/A	31	formaldehyde	formaldehyde	C00067	#N/A	69	isoprene	isoprene	C16521	100	100	Cyclohexylamine	C00571
Inf	31	formaldehyde	formaldehyde	C00067	#N/A	103	hexanol, ethyl propionate	pentanoic acid	#N/A	101	hexanal	cyclohexanol	C00854
#N/A	31	formaldehyde	formaldehyde	C00067	#N/A	69	isoprene	isoprene	C16521	102	triethylamine	triethylamine	C14691
#N/A	31	formaldehyde	formaldehyde	C00067	#N/A	69	isoprene	isoprene	C16521	103	hexanol, ethyl propionate	pentanoic acid	#N/A
#N/A	31	formaldehyde	formaldehyde	C00067	#N/A	70	Pyrroline	1-pyrroline	C15668	104	benzonitrile	104	#N/A
Inf	31	formaldehyde	formaldehyde	C00067	Inf	69	isoprene	isoprene	C16521	105	styrene	styrene	C07083
#N/A	31	formaldehyde	formaldehyde	C00067	#N/A	36	#N/A	#N/A	#N/A	106	serine	serine	C00716
Inf	31	formaldehyde	formaldehyde	C00067	Inf	69	isoprene	isoprene	C16521	107	C8 Aromatics	benzaldehyde	C00261
#N/A	31	formaldehyde	formaldehyde	C00067	#N/A	69	isoprene	isoprene	C16521	108	108	108	#N/A
Inf	31	formaldehyde	formaldehyde	C00067	Inf	69	isoprene	isoprene	C16521	109	cresol	4-cresol	C01468
#N/A	31	formaldehyde	formaldehyde	C00067	#N/A	69	isoprene	isoprene	C16521	110	110	aminophenol	#N/A
#N/A	31	formaldehyde	formaldehyde	C00067	#N/A	55	55	55	#N/A	111	111	111	#N/A
#N/A	31	formaldehyde	formaldehyde	C00067	#N/A	69	isoprene	isoprene	C16521	112	112	112	#N/A
#N/A	31	formaldehyde	formaldehyde	C00067	#N/A	69	isoprene	isoprene	C16521	113	113	113	#N/A
#N/A	31	formaldehyde	formaldehyde	C00067	#N/A	109	cresol	4-cresol	C01468	114	114	114	#N/A
#N/A	31	formaldehyde	formaldehyde	C00067	#N/A	69	isoprene	isoprene	C16521	115	115	115	#N/A
#N/A	31	formaldehyde	formaldehyde	C00067	#N/A	36	#N/A	#N/A	#N/A	116	116	116	#N/A
#N/A	31	formaldehyde	formaldehyde	C00067	#N/A	69	isoprene	isoprene	C16521	117	117	117	#N/A
#N/A	31	formaldehyde	formaldehyde	C00067	#N/A	69	isoprene	isoprene	C16521	118	118	118	#N/A
#N/A	31	formaldehyde	formaldehyde	C00067	#N/A	126	126	126	#N/A	119	119	119	#N/A
#N/A	31	formaldehyde	formaldehyde	C00067	#N/A	114	114	114	#N/A	120	120	120	#N/A
#N/A	31	formaldehyde	formaldehyde	C00067	#N/A	69	isoprene	isoprene	C16521	121	121	121	#N/A
#N/A	31	formaldehyde	formaldehyde	C00067	#N/A	133	133	133	#N/A	122	122	122	#N/A
#N/A	31	formaldehyde	formaldehyde	C00067	#N/A	69	isoprene	isoprene	C16521	123	2-phenylethanol	123	#N/A
#N/A	31	formaldehyde	formaldehyde	C00067	#N/A	124	124	124	#N/A	124	124	124	#N/A
#N/A	31	formaldehyde	formaldehyde	C00067	#N/A	114	114	114	#N/A	125	125	125	#N/A
#N/A	31	formaldehyde	formaldehyde	C00067	#N/A	132	132	132	#N/A	126	126	126	#N/A
#N/A	31	formaldehyde	formaldehyde	C00067	#N/A	69	isoprene	isoprene	C16521	127	DMTS	127	#N/A
#N/A	31	formaldehyde	formaldehyde	C00067	#N/A	69	isoprene	isoprene	C16521	128	128	128	#N/A
#N/A	31	formaldehyde	formaldehyde	C00067	#N/A	69	isoprene	isoprene	C16521	129	129	129	#N/A
#N/A	31	formaldehyde	formaldehyde	C00067	#N/A	69	isoprene	isoprene	C16521	130	130	130	#N/A
#N/A	31	formaldehyde	formaldehyde	C00067	#N/A	69	isoprene	isoprene	C16521	131	131	131	#N/A
#N/A	31	formaldehyde	formaldehyde	C00067	#N/A	33	methanol	methanol	C00132	132	132	132	#N/A
#N/A	31	formaldehyde	formaldehyde	C00067	#N/A	114	114	114	#N/A	133	133	133	#N/A
#N/A	31	formaldehyde	formaldehyde	C00067	#N/A	69	isoprene	isoprene	C16521	134	134	134	#N/A
#N/A	31	formaldehyde	formaldehyde	C00067	#N/A	69	isoprene	isoprene	C16521	135	135	135	#N/A
#N/A	31	formaldehyde	formaldehyde	C00067	#N/A	78	methyl nitrate	78	#N/A	136	136	136	#N/A
#N/A	31	formaldehyde	formaldehyde	C00067	#N/A	107	C8 Aromatics	benzaldehyde	C00261	137	Monoterpene	137	#N/A
#N/A	31	formaldehyde	formaldehyde	C00067	#N/A	69	isoprene	isoprene	C16521	138	138	138	#N/A
#N/A	31	formaldehyde	formaldehyde	C00067	#N/A	69	isoprene	isoprene	C16521	139	139	139	#N/A
#N/A	31	formaldehyde	formaldehyde	C00067	#N/A	112	112	112	#N/A	140	140	140	#N/A
#N/A	31	formaldehyde	formaldehyde	C00067	#N/A	55	55	55	#N/A	141	141	141	#N/A
#N/A	31	formaldehyde	formaldehyde	C00067	#N/A	107	C8 Aromatics	benzaldehyde	C00261	142	142	142	#N/A
#N/A	31	formaldehyde	formaldehyde	C00067	#N/A	36	#N/A	#N/A	#N/A	143	143	143	#N/A
#N/A	31	formaldehyde	formaldehyde	C00067	#N/A	45	acetaldehyde	acetaldehyde	C00084	144	144	144	#N/A
#N/A	31	formaldehyde	formaldehyde	C00067	#N/A	70	Pyrroline	1-pyrroline	C15668	145	145	145	#N/A
#N/A	31	formaldehyde	formaldehyde	C00067	#N/A	69	isoprene	isoprene	C16521	146	146	146	#N/A
#N/A	31	formaldehyde	formaldehyde	C00067	#N/A	69	isoprene	isoprene	C16521	147	147	147	#N/A
#N/A	31	formaldehyde	formaldehyde	C00067	#N/A	69	isoprene	isoprene	C16521	148	148	148	#N/A
#N/A	31	formaldehyde	formaldehyde	C00067	#N/A	68	pyrrole	pyrrole	C19907	149	149	149	#N/A
#N/A	31	formaldehyde	formaldehyde	C00067	#N/A	107	C8 Aromatics	benzaldehyde	C00261	150	150	150	#N/A
#N/A	32	32	32	#N/A	#N/A	69	isoprene	isoprene	C16521	22	#N/A	#N/A	#N/A
#N/A	32	32	32	#N/A	#N/A	136	136	136	#N/A	23	#N/A	#N/A	#N/A
#N/A	32	32	32	#N/A	#N/A	138	138	138	#N/A	24	#N/A	#N/A	#N/A
#N/A	32	32	32	#N/A	#N/A	29	Ethanol Fragment	Ethanol	C00469	25	#N/A	#N/A	#N/A
#N/A	32	32	32	#N/A	#N/A	36	#N/A	#N/A	#N/A	26	#N/A	#N/A	#N/A
#N/A	32	32	32	#N/A	#N/A	136	136	136	#N/A	27	#N/A	#N/A	#N/A
#N/A	32	32	32	#N/A	#N/A	149	149	149	#N/A	28	#N/A	#N/A	#N/A
#N/A	32	32	32	#N/A	10	33	methanol	methanol	C00132	29	Ethanol Fragment	Ethanol	C00469
#N/A	32	32	32	#N/A	10	33	methanol	methanol	C00132	30	NO+	Nitrite	C00088
#N/A	32	32	32	#N/A	#N/A	36	#N/A	#N/A	#N/A	31	formaldehyde	formaldehyde	C00067
#N/A	32	32	32	#N/A	#N/A	33	methanol	methanol	C00132	32	32	32	#N/A
#N/A	32	32	32	#N/A	#N/A	104	benzonitrile	104	#N/A	33	methanol	methanol	C00132
#N/A	32	32	32	#N/A	#N/A	136	136	136	#N/A	34	hydroxylamine	hydroxylamine	C00192
#N/A	32	32	32	#N/A	#N/A	104	benzonitrile	104	#N/A	35	Hydrogen Sulfide	Hydrogen Sulfide	C00283
#N/A	32	32	32	#N/A	#N/A	110	110	aminophenol	#N/A	36	#N/A	#N/A	#N/A
#N/A	32	32	32	#N/A	#N/A	122	122	122	#N/A	37	#N/A	#N/A	#N/A
#N/A	32	32	32	#N/A	#N/A	29	Ethanol Fragment	Ethanol	C00469	38	#N/A	#N/A	#N/A
#N/A	32	32	32	#N/A	#N/A	29	Ethanol Fragment	Ethanol	C00469	39	#N/A	#N/A	#N/A
#N/A	32	32	32	#N/A	#N/A	29	Ethanol Fragment	Ethanol	C00469	40	40	40	#N/A
#N/A	32	32	32	#N/A	#N/A	110	110	aminophenol	#N/A	41	Isoprene Fragment	41	#N/A
#N/A	32	32	32	#N/A	#N/A	98	98	98	#N/A	42	acetonitrile	42	#N/A
#N/A	32	32	32	#N/A	#N/A	104	benzonitrile	104	#N/A	43	Acetate Fragment	acetate	C00033
#N/A	32	32	32	#N/A	Inf	43	Acetate Fragment	acetate	C00033	44	Acetaldehyde fragment, cyanate	cyanate	C01417
#N/A	32	32	32	#N/A	Inf	69	isoprene	isoprene	C16521	45	acetaldehyde	acetaldehyde	C00084
#N/A	32	32	32	#N/A	#N/A	136	136	136	#N/A	46	dimethylamine	dimethylamine	C00543
#N/A	32	32	32	#N/A	#N/A	138	138	138	#N/A	47	formic acid	formate	C00058
#N/A	32	32	32	#N/A	#N/A	109	cresol	4-cresol	C01468	48	48	48	#N/A
#N/A	32	32	32	#N/A	Inf	69	isoprene	isoprene	C16521	49	methanethiol	methanethiol	C00409
#N/A	32	32	32	#N/A	#N/A	33	methanol	methanol	C00132	50	50	50	#N/A
#N/A	32	32	32	#N/A	14	29	Ethanol Fragment	Ethanol	C00469	51	hydrated methanol	methanol	C00132
#N/A	32	32	32	#N/A	#N/A	29	Ethanol Fragment	Ethanol	C00469	52	chloramine	chloramine	C19359
#N/A	32	32	32	#N/A	#N/A	29	Ethanol Fragment	Ethanol	C00469	53	isoprene derived SOA	53	#N/A
#N/A	32	32	32	#N/A	Inf	29	Ethanol Fragment	Ethanol	C00469	54	acrylonitrile	acrylonitrile	C01998
#N/A	32	32	32	#N/A	#N/A	69	isoprene	isoprene	C16521	55	55	55	#N/A
#N/A	32	32	32	#N/A	#N/A	33	methanol	methanol	C00132	56	propanenitrile	56	#N/A
#N/A	32	32	32	#N/A	#N/A	126	126	126	#N/A	57	alcohol fragment	acrolein	C01471
#N/A	32	32	32	#N/A	#N/A	29	Ethanol Fragment	Ethanol	C00469	58	methyl isocyanate	methyl isocyanate	#N/A
#N/A	32	32	32	#N/A	16	60	trimethylamine	trimethylamine	C00565	59	acetone	acetone	C00207
#N/A	32	32	32	#N/A	Inf	29	Ethanol Fragment	Ethanol	C00469	60	trimethylamine	trimethylamine	C00565
#N/A	32	32	32	#N/A	Inf	69	isoprene	isoprene	C16521	61	Acetic acid	acetate	C00033
#N/A	32	32	32	#N/A	#N/A	29	Ethanol Fragment	Ethanol	C00469	62	ethanolamine	ethanolamine	C00189
#N/A	32	32	32	#N/A	18	29	Ethanol Fragment	Ethanol	C00469	63	DMS	dimethyl sulfide	C00580
#N/A	32	32	32	#N/A	#N/A	136	136	136	#N/A	64	64	64	#N/A
#N/A	32	32	32	#N/A	Inf	69	isoprene	isoprene	C16521	65	hydrated formic acid	formate	C00058
#N/A	32	32	32	#N/A	#N/A	133	133	133	#N/A	66	66	66	#N/A
#N/A	32	32	32	#N/A	#N/A	69	isoprene	isoprene	C16521	67	67	67	#N/A
#N/A	32	32	32	#N/A	#N/A	45	acetaldehyde	acetaldehyde	C00084	68	pyrrole	pyrrole	C19907
#N/A	32	32	32	#N/A	0	69	isoprene	isoprene	C16521	69	isoprene	isoprene	C16521
#N/A	32	32	32	#N/A	#N/A	66	66	66	#N/A	70	Pyrroline	1-pyrroline	C15668
#N/A	32	32	32	#N/A	#N/A	120	120	120	#N/A	71	MVK	71	#N/A
#N/A	32	32	32	#N/A	Inf	47	formic acid	formate	C00058	72	acrylamide	acrylamide	C01659
#N/A	32	32	32	#N/A	#N/A	69	isoprene	isoprene	C16521	73	2-butanone	2-butanone	#N/A
#N/A	32	32	32	#N/A	#N/A	110	110	aminophenol	#N/A	74	dimethylformamide	acetone oxime	C01995
#N/A	32	32	32	#N/A	Inf	69	isoprene	isoprene	C16521	75	hydroxyacetone	hydroxyacetone	C05235
#N/A	32	32	32	#N/A	#N/A	26	#N/A	#N/A	#N/A	76	76	76	#N/A
#N/A	32	32	32	#N/A	#N/A	29	Ethanol Fragment	Ethanol	C00469	77	hydrated acetone	77	#N/A
#N/A	32	32	32	#N/A	#N/A	29	Ethanol Fragment	Ethanol	C00469	78	methyl nitrate	78	#N/A
#N/A	32	32	32	#N/A	Inf	29	Ethanol Fragment	Ethanol	C00469	79	benzene	benzene	C01407
#N/A	32	32	32	#N/A	#N/A	29	Ethanol Fragment	Ethanol	C00469	80	pyridine	pyridine	C00747
#N/A	32	32	32	#N/A	#N/A	47	formic acid	formate	C00058	81	Monoterpene Fragment	81	#N/A
#N/A	32	32	32	#N/A	#N/A	122	122	122	#N/A	82	1-methylpyrrole	82	#N/A
#N/A	32	32	32	#N/A	#N/A	138	138	138	#N/A	83	hexanal	83	#N/A
#N/A	32	32	32	#N/A	#N/A	29	Ethanol Fragment	Ethanol	C00469	84	butanenitrile	2-Methylbutanenitrile	C21525
#N/A	32	32	32	#N/A	#N/A	29	Ethanol Fragment	Ethanol	C00469	85	cyclopentanone	cyclopentanone	C00557
#N/A	32	32	32	#N/A	#N/A	69	isoprene	isoprene	C16521	86	86	86	#N/A
#N/A	32	32	32	#N/A	Inf	29	Ethanol Fragment	Ethanol	C00469	87	diacetyl, 2-pentanone	diacetyl	C00741
#N/A	32	32	32	#N/A	#N/A	104	benzonitrile	104	#N/A	88	ethyl acetamide	N-ethylacetamide	C21404
#N/A	32	32	32	#N/A	Inf	69	isoprene	isoprene	C16521	89	pyruvate	pyruvate	C00022
#N/A	32	32	32	#N/A	#N/A	47	formic acid	formate	C00058	90	alanine, ethyl carbamate	alanine	C01401
#N/A	32	32	32	#N/A	12	29	Ethanol Fragment	Ethanol	C00469	91	dimethylnitramine, oxalic acid, 2,3 butanediol	(R,R)-Butane-2,3-diol	C03044
#N/A	32	32	32	#N/A	#N/A	104	benzonitrile	104	#N/A	92	92	92	#N/A
#N/A	32	32	32	#N/A	Inf	33	methanol	methanol	C00132	93	toluene	toluene	C01455
#N/A	32	32	32	#N/A	#N/A	126	126	126	#N/A	94	94	aniline	C00292
#N/A	32	32	32	#N/A	#N/A	70	Pyrroline	1-pyrroline	C15668	95	phenol	phenol	C00146
#N/A	32	32	32	#N/A	#N/A	122	122	122	#N/A	96	96	96	#N/A
#N/A	32	32	32	#N/A	#N/A	43	Acetate Fragment	acetate	C00033	97	furfural	furfural	C14279
#N/A	32	32	32	#N/A	#N/A	69	isoprene	isoprene	C16521	98	98	98	#N/A
#N/A	32	32	32	#N/A	Inf	69	isoprene	isoprene	C16521	99	cyclohexanone	cyclohexanone	C00414
#N/A	32	32	32	#N/A	#N/A	69	isoprene	isoprene	C16521	100	100	Cyclohexylamine	C00571
#N/A	32	32	32	#N/A	#N/A	28	#N/A	#N/A	#N/A	101	hexanal	cyclohexanol	C00854
#N/A	32	32	32	#N/A	#N/A	69	isoprene	isoprene	C16521	102	triethylamine	triethylamine	C14691
#N/A	32	32	32	#N/A	#N/A	69	isoprene	isoprene	C16521	103	hexanol, ethyl propionate	pentanoic acid	#N/A
#N/A	32	32	32	#N/A	#N/A	47	formic acid	formate	C00058	104	benzonitrile	104	#N/A
#N/A	32	32	32	#N/A	#N/A	120	120	120	#N/A	105	styrene	styrene	C07083
#N/A	32	32	32	#N/A	#N/A	128	128	128	#N/A	106	serine	serine	C00716
#N/A	32	32	32	#N/A	Inf	69	isoprene	isoprene	C16521	107	C8 Aromatics	benzaldehyde	C00261
#N/A	32	32	32	#N/A	#N/A	29	Ethanol Fragment	Ethanol	C00469	108	108	108	#N/A
#N/A	32	32	32	#N/A	Inf	29	Ethanol Fragment	Ethanol	C00469	109	cresol	4-cresol	C01468
#N/A	32	32	32	#N/A	#N/A	33	methanol	methanol	C00132	110	110	aminophenol	#N/A
#N/A	32	32	32	#N/A	#N/A	114	114	114	#N/A	111	111	111	#N/A
#N/A	32	32	32	#N/A	#N/A	122	122	122	#N/A	112	112	112	#N/A
#N/A	32	32	32	#N/A	#N/A	29	Ethanol Fragment	Ethanol	C00469	113	113	113	#N/A
#N/A	32	32	32	#N/A	#N/A	69	isoprene	isoprene	C16521	114	114	114	#N/A
#N/A	32	32	32	#N/A	#N/A	29	Ethanol Fragment	Ethanol	C00469	115	115	115	#N/A
#N/A	32	32	32	#N/A	#N/A	126	126	126	#N/A	116	116	116	#N/A
#N/A	32	32	32	#N/A	#N/A	69	isoprene	isoprene	C16521	117	117	117	#N/A
#N/A	32	32	32	#N/A	#N/A	138	138	138	#N/A	118	118	118	#N/A
#N/A	32	32	32	#N/A	#N/A	29	Ethanol Fragment	Ethanol	C00469	119	119	119	#N/A
#N/A	32	32	32	#N/A	#N/A	29	Ethanol Fragment	Ethanol	C00469	120	120	120	#N/A
#N/A	32	32	32	#N/A	#N/A	33	methanol	methanol	C00132	121	121	121	#N/A
#N/A	32	32	32	#N/A	#N/A	136	136	136	#N/A	122	122	122	#N/A
#N/A	32	32	32	#N/A	#N/A	29	Ethanol Fragment	Ethanol	C00469	123	2-phenylethanol	123	#N/A
#N/A	32	32	32	#N/A	#N/A	69	isoprene	isoprene	C16521	124	124	124	#N/A
#N/A	32	32	32	#N/A	#N/A	29	Ethanol Fragment	Ethanol	C00469	125	125	125	#N/A
#N/A	32	32	32	#N/A	#N/A	29	Ethanol Fragment	Ethanol	C00469	126	126	126	#N/A
#N/A	32	32	32	#N/A	#N/A	98	98	98	#N/A	127	DMTS	127	#N/A
#N/A	32	32	32	#N/A	#N/A	126	126	126	#N/A	128	128	128	#N/A
#N/A	32	32	32	#N/A	#N/A	21	#N/A	#N/A	#N/A	129	129	129	#N/A
#N/A	32	32	32	#N/A	#N/A	69	isoprene	isoprene	C16521	130	130	130	#N/A
#N/A	32	32	32	#N/A	#N/A	23	#N/A	#N/A	#N/A	131	131	131	#N/A
#N/A	32	32	32	#N/A	#N/A	33	methanol	methanol	C00132	132	132	132	#N/A
#N/A	32	32	32	#N/A	#N/A	29	Ethanol Fragment	Ethanol	C00469	133	133	133	#N/A
#N/A	32	32	32	#N/A	#N/A	69	isoprene	isoprene	C16521	134	134	134	#N/A
#N/A	32	32	32	#N/A	#N/A	104	benzonitrile	104	#N/A	135	135	135	#N/A
#N/A	32	32	32	#N/A	#N/A	40	40	40	#N/A	136	136	136	#N/A
#N/A	32	32	32	#N/A	#N/A	26	#N/A	#N/A	#N/A	137	Monoterpene	137	#N/A
#N/A	32	32	32	#N/A	#N/A	122	122	122	#N/A	138	138	138	#N/A
#N/A	32	32	32	#N/A	#N/A	98	98	98	#N/A	139	139	139	#N/A
#N/A	32	32	32	#N/A	#N/A	29	Ethanol Fragment	Ethanol	C00469	140	140	140	#N/A
#N/A	32	32	32	#N/A	#N/A	136	136	136	#N/A	141	141	141	#N/A
#N/A	32	32	32	#N/A	#N/A	69	isoprene	isoprene	C16521	142	142	142	#N/A
#N/A	32	32	32	#N/A	#N/A	120	120	120	#N/A	143	143	143	#N/A
#N/A	32	32	32	#N/A	#N/A	122	122	122	#N/A	144	144	144	#N/A
#N/A	32	32	32	#N/A	#N/A	70	Pyrroline	1-pyrroline	C15668	145	145	145	#N/A
#N/A	32	32	32	#N/A	#N/A	122	122	122	#N/A	146	146	146	#N/A
#N/A	32	32	32	#N/A	#N/A	69	isoprene	isoprene	C16521	147	147	147	#N/A
#N/A	32	32	32	#N/A	#N/A	21	#N/A	#N/A	#N/A	148	148	148	#N/A
#N/A	32	32	32	#N/A	#N/A	120	120	120	#N/A	149	149	149	#N/A
#N/A	32	32	32	#N/A	#N/A	104	benzonitrile	104	#N/A	150	150	150	#N/A
#N/A	33	methanol	methanol	C00132	#N/A	50	50	50	#N/A	22	#N/A	#N/A	#N/A
#N/A	33	methanol	methanol	C00132	#N/A	149	149	149	#N/A	23	#N/A	#N/A	#N/A
#N/A	33	methanol	methanol	C00132	#N/A	122	122	122	#N/A	24	#N/A	#N/A	#N/A
#N/A	33	methanol	methanol	C00132	#N/A	57	alcohol fragment	acrolein	C01471	25	#N/A	#N/A	#N/A
#N/A	33	methanol	methanol	C00132	#N/A	40	40	40	#N/A	26	#N/A	#N/A	#N/A
#N/A	33	methanol	methanol	C00132	#N/A	141	141	141	#N/A	27	#N/A	#N/A	#N/A
#N/A	33	methanol	methanol	C00132	#N/A	50	50	50	#N/A	28	#N/A	#N/A	#N/A
10	33	methanol	methanol	C00132	#N/A	36	#N/A	#N/A	#N/A	29	Ethanol Fragment	Ethanol	C00469
10	33	methanol	methanol	C00132	#N/A	122	122	122	#N/A	30	NO+	Nitrite	C00088
2	33	methanol	methanol	C00132	#N/A	55	55	55	#N/A	31	formaldehyde	formaldehyde	C00067
#N/A	33	methanol	methanol	C00132	#N/A	29	Ethanol Fragment	Ethanol	C00469	32	32	32	#N/A
0	33	methanol	methanol	C00132	12	45	acetaldehyde	acetaldehyde	C00084	33	methanol	methanol	C00132
10	33	methanol	methanol	C00132	#N/A	26	#N/A	#N/A	#N/A	34	hydroxylamine	hydroxylamine	C00192
14	33	methanol	methanol	C00132	#N/A	122	122	122	#N/A	35	Hydrogen Sulfide	Hydrogen Sulfide	C00283
#N/A	33	methanol	methanol	C00132	#N/A	125	125	125	#N/A	36	#N/A	#N/A	#N/A
#N/A	33	methanol	methanol	C00132	#N/A	122	122	122	#N/A	37	#N/A	#N/A	#N/A
#N/A	33	methanol	methanol	C00132	#N/A	39	#N/A	#N/A	#N/A	38	#N/A	#N/A	#N/A
#N/A	33	methanol	methanol	C00132	#N/A	36	#N/A	#N/A	#N/A	39	#N/A	#N/A	#N/A
#N/A	33	methanol	methanol	C00132	#N/A	31	formaldehyde	formaldehyde	C00067	40	40	40	#N/A
#N/A	33	methanol	methanol	C00132	#N/A	73	2-butanone	2-butanone	#N/A	41	Isoprene Fragment	41	#N/A
#N/A	33	methanol	methanol	C00132	#N/A	122	122	122	#N/A	42	acetonitrile	42	#N/A
8	33	methanol	methanol	C00132	Inf	69	isoprene	isoprene	C16521	43	Acetate Fragment	acetate	C00033
Inf	33	methanol	methanol	C00132	#N/A	122	122	122	#N/A	44	Acetaldehyde fragment, cyanate	cyanate	C01417
8	33	methanol	methanol	C00132	4	47	formic acid	formate	C00058	45	acetaldehyde	acetaldehyde	C00084
Inf	33	methanol	methanol	C00132	#N/A	26	#N/A	#N/A	#N/A	46	dimethylamine	dimethylamine	C00543
4	33	methanol	methanol	C00132	Inf	69	isoprene	isoprene	C16521	47	formic acid	formate	C00058
#N/A	33	methanol	methanol	C00132	#N/A	40	40	40	#N/A	48	48	48	#N/A
16	33	methanol	methanol	C00132	#N/A	58	methyl isocyanate	methyl isocyanate	#N/A	49	methanethiol	methanethiol	C00409
#N/A	33	methanol	methanol	C00132	#N/A	125	125	125	#N/A	50	50	50	#N/A
0	33	methanol	methanol	C00132	#N/A	36	#N/A	#N/A	#N/A	51	hydrated methanol	methanol	C00132
#N/A	33	methanol	methanol	C00132	#N/A	31	formaldehyde	formaldehyde	C00067	52	chloramine	chloramine	C19359
#N/A	33	methanol	methanol	C00132	#N/A	69	isoprene	isoprene	C16521	53	isoprene derived SOA	53	#N/A
Inf	33	methanol	methanol	C00132	#N/A	147	147	147	#N/A	54	acrylonitrile	acrylonitrile	C01998
#N/A	33	methanol	methanol	C00132	#N/A	73	2-butanone	2-butanone	#N/A	55	55	55	#N/A
#N/A	33	methanol	methanol	C00132	#N/A	57	alcohol fragment	acrolein	C01471	56	propanenitrile	56	#N/A
#N/A	33	methanol	methanol	C00132	#N/A	36	#N/A	#N/A	#N/A	57	alcohol fragment	acrolein	C01471
#N/A	33	methanol	methanol	C00132	#N/A	122	122	122	#N/A	58	methyl isocyanate	methyl isocyanate	#N/A
12	33	methanol	methanol	C00132	16	60	trimethylamine	trimethylamine	C00565	59	acetone	acetone	C00207
Inf	33	methanol	methanol	C00132	Inf	69	isoprene	isoprene	C16521	60	trimethylamine	trimethylamine	C00565
8	33	methanol	methanol	C00132	0	61	Acetic acid	acetate	C00033	61	Acetic acid	acetate	C00033
#N/A	33	methanol	methanol	C00132	#N/A	114	114	114	#N/A	62	ethanolamine	ethanolamine	C00189
18	33	methanol	methanol	C00132	Inf	69	isoprene	isoprene	C16521	63	DMS	dimethyl sulfide	C00580
#N/A	33	methanol	methanol	C00132	#N/A	122	122	122	#N/A	64	64	64	#N/A
4	33	methanol	methanol	C00132	0	47	formic acid	formate	C00058	65	hydrated formic acid	formate	C00058
#N/A	33	methanol	methanol	C00132	#N/A	109	cresol	4-cresol	C01468	66	66	66	#N/A
#N/A	33	methanol	methanol	C00132	#N/A	56	propanenitrile	56	#N/A	67	67	67	#N/A
#N/A	33	methanol	methanol	C00132	#N/A	36	#N/A	#N/A	#N/A	68	pyrrole	pyrrole	C19907
20	33	methanol	methanol	C00132	0	69	isoprene	isoprene	C16521	69	isoprene	isoprene	C16521
#N/A	33	methanol	methanol	C00132	#N/A	55	55	55	#N/A	70	Pyrroline	1-pyrroline	C15668
#N/A	33	methanol	methanol	C00132	#N/A	69	isoprene	isoprene	C16521	71	MVK	71	#N/A
Inf	33	methanol	methanol	C00132	Inf	69	isoprene	isoprene	C16521	72	acrylamide	acrylamide	C01659
#N/A	33	methanol	methanol	C00132	#N/A	69	isoprene	isoprene	C16521	73	2-butanone	2-butanone	#N/A
#N/A	33	methanol	methanol	C00132	#N/A	93	toluene	toluene	C01455	74	dimethylformamide	acetone oxime	C01995
10	33	methanol	methanol	C00132	#N/A	114	114	114	#N/A	75	hydroxyacetone	hydroxyacetone	C05235
#N/A	33	methanol	methanol	C00132	#N/A	59	acetone	acetone	C00207	76	76	76	#N/A
#N/A	33	methanol	methanol	C00132	#N/A	69	isoprene	isoprene	C16521	77	hydrated acetone	77	#N/A
#N/A	33	methanol	methanol	C00132	#N/A	69	isoprene	isoprene	C16521	78	methyl nitrate	78	#N/A
Inf	33	methanol	methanol	C00132	#N/A	50	50	50	#N/A	79	benzene	benzene	C01407
#N/A	33	methanol	methanol	C00132	#N/A	26	#N/A	#N/A	#N/A	80	pyridine	pyridine	C00747
#N/A	33	methanol	methanol	C00132	#N/A	39	#N/A	#N/A	#N/A	81	Monoterpene Fragment	81	#N/A
#N/A	33	methanol	methanol	C00132	#N/A	36	#N/A	#N/A	#N/A	82	1-methylpyrrole	82	#N/A
#N/A	33	methanol	methanol	C00132	#N/A	69	isoprene	isoprene	C16521	83	hexanal	83	#N/A
#N/A	33	methanol	methanol	C00132	#N/A	122	122	122	#N/A	84	butanenitrile	2-Methylbutanenitrile	C21525
#N/A	33	methanol	methanol	C00132	#N/A	58	methyl isocyanate	methyl isocyanate	#N/A	85	cyclopentanone	cyclopentanone	C00557
#N/A	33	methanol	methanol	C00132	#N/A	69	isoprene	isoprene	C16521	86	86	86	#N/A
Inf	33	methanol	methanol	C00132	Inf	69	isoprene	isoprene	C16521	87	diacetyl, 2-pentanone	diacetyl	C00741
#N/A	33	methanol	methanol	C00132	#N/A	69	isoprene	isoprene	C16521	88	ethyl acetamide	N-ethylacetamide	C21404
6	33	methanol	methanol	C00132	Inf	69	isoprene	isoprene	C16521	89	pyruvate	pyruvate	C00022
#N/A	33	methanol	methanol	C00132	#N/A	69	isoprene	isoprene	C16521	90	alanine, ethyl carbamate	alanine	C01401
12	33	methanol	methanol	C00132	#N/A	36	#N/A	#N/A	#N/A	91	dimethylnitramine, oxalic acid, 2,3 butanediol	(R,R)-Butane-2,3-diol	C03044
#N/A	33	methanol	methanol	C00132	#N/A	69	isoprene	isoprene	C16521	92	92	92	#N/A
Inf	33	methanol	methanol	C00132	#N/A	36	#N/A	#N/A	#N/A	93	toluene	toluene	C01455
#N/A	33	methanol	methanol	C00132	#N/A	55	55	55	#N/A	94	94	aniline	C00292
Inf	33	methanol	methanol	C00132	#N/A	39	#N/A	#N/A	#N/A	95	phenol	phenol	C00146
#N/A	33	methanol	methanol	C00132	#N/A	58	methyl isocyanate	methyl isocyanate	#N/A	96	96	96	#N/A
#N/A	33	methanol	methanol	C00132	#N/A	145	145	145	#N/A	97	furfural	furfural	C14279
#N/A	33	methanol	methanol	C00132	#N/A	58	methyl isocyanate	methyl isocyanate	#N/A	98	98	98	#N/A
Inf	33	methanol	methanol	C00132	Inf	69	isoprene	isoprene	C16521	99	cyclohexanone	cyclohexanone	C00414
#N/A	33	methanol	methanol	C00132	#N/A	55	55	55	#N/A	100	100	Cyclohexylamine	C00571
Inf	33	methanol	methanol	C00132	#N/A	114	114	114	#N/A	101	hexanal	cyclohexanol	C00854
#N/A	33	methanol	methanol	C00132	#N/A	24	#N/A	#N/A	#N/A	102	triethylamine	triethylamine	C14691
#N/A	33	methanol	methanol	C00132	#N/A	145	145	145	#N/A	103	hexanol, ethyl propionate	pentanoic acid	#N/A
#N/A	33	methanol	methanol	C00132	#N/A	120	120	120	#N/A	104	benzonitrile	104	#N/A
Inf	33	methanol	methanol	C00132	#N/A	119	119	119	#N/A	105	styrene	styrene	C07083
#N/A	33	methanol	methanol	C00132	#N/A	43	Acetate Fragment	acetate	C00033	106	serine	serine	C00716
Inf	33	methanol	methanol	C00132	Inf	69	isoprene	isoprene	C16521	107	C8 Aromatics	benzaldehyde	C00261
#N/A	33	methanol	methanol	C00132	#N/A	122	122	122	#N/A	108	108	108	#N/A
Inf	33	methanol	methanol	C00132	#N/A	36	#N/A	#N/A	#N/A	109	cresol	4-cresol	C01468
#N/A	33	methanol	methanol	C00132	#N/A	28	#N/A	#N/A	#N/A	110	110	aminophenol	#N/A
#N/A	33	methanol	methanol	C00132	#N/A	55	55	55	#N/A	111	111	111	#N/A
#N/A	33	methanol	methanol	C00132	#N/A	122	122	122	#N/A	112	112	112	#N/A
#N/A	33	methanol	methanol	C00132	#N/A	98	98	98	#N/A	113	113	113	#N/A
#N/A	33	methanol	methanol	C00132	#N/A	98	98	98	#N/A	114	114	114	#N/A
#N/A	33	methanol	methanol	C00132	#N/A	39	#N/A	#N/A	#N/A	115	115	115	#N/A
#N/A	33	methanol	methanol	C00132	#N/A	69	isoprene	isoprene	C16521	116	116	116	#N/A
#N/A	33	methanol	methanol	C00132	#N/A	26	#N/A	#N/A	#N/A	117	117	117	#N/A
#N/A	33	methanol	methanol	C00132	#N/A	69	isoprene	isoprene	C16521	118	118	118	#N/A
#N/A	33	methanol	methanol	C00132	#N/A	36	#N/A	#N/A	#N/A	119	119	119	#N/A
#N/A	33	methanol	methanol	C00132	#N/A	55	55	55	#N/A	120	120	120	#N/A
#N/A	33	methanol	methanol	C00132	#N/A	69	isoprene	isoprene	C16521	121	121	121	#N/A
#N/A	33	methanol	methanol	C00132	#N/A	136	136	136	#N/A	122	122	122	#N/A
#N/A	33	methanol	methanol	C00132	#N/A	69	isoprene	isoprene	C16521	123	2-phenylethanol	123	#N/A
#N/A	33	methanol	methanol	C00132	#N/A	38	#N/A	#N/A	#N/A	124	124	124	#N/A
#N/A	33	methanol	methanol	C00132	#N/A	125	125	125	#N/A	125	125	125	#N/A
#N/A	33	methanol	methanol	C00132	#N/A	132	132	132	#N/A	126	126	126	#N/A
#N/A	33	methanol	methanol	C00132	#N/A	98	98	98	#N/A	127	DMTS	127	#N/A
#N/A	33	methanol	methanol	C00132	#N/A	125	125	125	#N/A	128	128	128	#N/A
#N/A	33	methanol	methanol	C00132	#N/A	129	129	129	#N/A	129	129	129	#N/A
#N/A	33	methanol	methanol	C00132	#N/A	69	isoprene	isoprene	C16521	130	130	130	#N/A
#N/A	33	methanol	methanol	C00132	#N/A	114	114	114	#N/A	131	131	131	#N/A
#N/A	33	methanol	methanol	C00132	#N/A	28	#N/A	#N/A	#N/A	132	132	132	#N/A
#N/A	33	methanol	methanol	C00132	#N/A	122	122	122	#N/A	133	133	133	#N/A
#N/A	33	methanol	methanol	C00132	#N/A	58	methyl isocyanate	methyl isocyanate	#N/A	134	134	134	#N/A
#N/A	33	methanol	methanol	C00132	#N/A	122	122	122	#N/A	135	135	135	#N/A
#N/A	33	methanol	methanol	C00132	#N/A	55	55	55	#N/A	136	136	136	#N/A
#N/A	33	methanol	methanol	C00132	#N/A	122	122	122	#N/A	137	Monoterpene	137	#N/A
#N/A	33	methanol	methanol	C00132	#N/A	122	122	122	#N/A	138	138	138	#N/A
#N/A	33	methanol	methanol	C00132	#N/A	98	98	98	#N/A	139	139	139	#N/A
#N/A	33	methanol	methanol	C00132	#N/A	69	isoprene	isoprene	C16521	140	140	140	#N/A
#N/A	33	methanol	methanol	C00132	#N/A	70	Pyrroline	1-pyrroline	C15668	141	141	141	#N/A
#N/A	33	methanol	methanol	C00132	#N/A	69	isoprene	isoprene	C16521	142	142	142	#N/A
#N/A	33	methanol	methanol	C00132	#N/A	69	isoprene	isoprene	C16521	143	143	143	#N/A
#N/A	33	methanol	methanol	C00132	#N/A	122	122	122	#N/A	144	144	144	#N/A
#N/A	33	methanol	methanol	C00132	#N/A	70	Pyrroline	1-pyrroline	C15668	145	145	145	#N/A
#N/A	33	methanol	methanol	C00132	#N/A	122	122	122	#N/A	146	146	146	#N/A
#N/A	33	methanol	methanol	C00132	#N/A	69	isoprene	isoprene	C16521	147	147	147	#N/A
#N/A	33	methanol	methanol	C00132	#N/A	69	isoprene	isoprene	C16521	148	148	148	#N/A
#N/A	33	methanol	methanol	C00132	#N/A	40	40	40	#N/A	149	149	149	#N/A
#N/A	33	methanol	methanol	C00132	#N/A	69	isoprene	isoprene	C16521	150	150	150	#N/A
#N/A	34	hydroxylamine	hydroxylamine	C00192	#N/A	58	methyl isocyanate	methyl isocyanate	#N/A	22	#N/A	#N/A	#N/A
#N/A	34	hydroxylamine	hydroxylamine	C00192	#N/A	123	2-phenylethanol	123	#N/A	23	#N/A	#N/A	#N/A
#N/A	34	hydroxylamine	hydroxylamine	C00192	#N/A	24	#N/A	#N/A	#N/A	24	#N/A	#N/A	#N/A
#N/A	34	hydroxylamine	hydroxylamine	C00192	#N/A	57	alcohol fragment	acrolein	C01471	25	#N/A	#N/A	#N/A
#N/A	34	hydroxylamine	hydroxylamine	C00192	#N/A	119	119	119	#N/A	26	#N/A	#N/A	#N/A
#N/A	34	hydroxylamine	hydroxylamine	C00192	#N/A	141	141	141	#N/A	27	#N/A	#N/A	#N/A
#N/A	34	hydroxylamine	hydroxylamine	C00192	#N/A	69	isoprene	isoprene	C16521	28	#N/A	#N/A	#N/A
12	34	hydroxylamine	hydroxylamine	C00192	#N/A	123	2-phenylethanol	123	#N/A	29	Ethanol Fragment	Ethanol	C00469
2	34	hydroxylamine	hydroxylamine	C00192	#N/A	122	122	122	#N/A	30	NO+	Nitrite	C00088
20	34	hydroxylamine	hydroxylamine	C00192	Inf	69	isoprene	isoprene	C16521	31	formaldehyde	formaldehyde	C00067
#N/A	34	hydroxylamine	hydroxylamine	C00192	#N/A	118	118	118	#N/A	32	32	32	#N/A
18	34	hydroxylamine	hydroxylamine	C00192	#N/A	70	Pyrroline	1-pyrroline	C15668	33	methanol	methanol	C00132
0	34	hydroxylamine	hydroxylamine	C00192	8	43	Acetate Fragment	acetate	C00033	34	hydroxylamine	hydroxylamine	C00192
12	34	hydroxylamine	hydroxylamine	C00192	Inf	69	isoprene	isoprene	C16521	35	Hydrogen Sulfide	Hydrogen Sulfide	C00283
#N/A	34	hydroxylamine	hydroxylamine	C00192	#N/A	69	isoprene	isoprene	C16521	36	#N/A	#N/A	#N/A
#N/A	34	hydroxylamine	hydroxylamine	C00192	#N/A	79	benzene	benzene	C01407	37	#N/A	#N/A	#N/A
#N/A	34	hydroxylamine	hydroxylamine	C00192	#N/A	69	isoprene	isoprene	C16521	38	#N/A	#N/A	#N/A
#N/A	34	hydroxylamine	hydroxylamine	C00192	#N/A	69	isoprene	isoprene	C16521	39	#N/A	#N/A	#N/A
#N/A	34	hydroxylamine	hydroxylamine	C00192	#N/A	58	methyl isocyanate	methyl isocyanate	#N/A	40	40	40	#N/A
#N/A	34	hydroxylamine	hydroxylamine	C00192	#N/A	68	pyrrole	pyrrole	C19907	41	Isoprene Fragment	41	#N/A
#N/A	34	hydroxylamine	hydroxylamine	C00192	#N/A	64	64	64	#N/A	42	acetonitrile	42	#N/A
10	34	hydroxylamine	hydroxylamine	C00192	#N/A	117	117	117	#N/A	43	Acetate Fragment	acetate	C00033
Inf	34	hydroxylamine	hydroxylamine	C00192	#N/A	131	131	131	#N/A	44	Acetaldehyde fragment, cyanate	cyanate	C01417
10	34	hydroxylamine	hydroxylamine	C00192	0	45	acetaldehyde	acetaldehyde	C00084	45	acetaldehyde	acetaldehyde	C00084
Inf	34	hydroxylamine	hydroxylamine	C00192	Inf	69	isoprene	isoprene	C16521	46	dimethylamine	dimethylamine	C00543
8	34	hydroxylamine	hydroxylamine	C00192	Inf	69	isoprene	isoprene	C16521	47	formic acid	formate	C00058
#N/A	34	hydroxylamine	hydroxylamine	C00192	#N/A	69	isoprene	isoprene	C16521	48	48	48	#N/A
12	34	hydroxylamine	hydroxylamine	C00192	#N/A	111	111	111	#N/A	49	methanethiol	methanethiol	C00409
#N/A	34	hydroxylamine	hydroxylamine	C00192	#N/A	28	#N/A	#N/A	#N/A	50	50	50	#N/A
18	34	hydroxylamine	hydroxylamine	C00192	#N/A	67	67	67	#N/A	51	hydrated methanol	methanol	C00132
#N/A	34	hydroxylamine	hydroxylamine	C00192	#N/A	46	dimethylamine	dimethylamine	C00543	52	chloramine	chloramine	C19359
#N/A	34	hydroxylamine	hydroxylamine	C00192	#N/A	64	64	64	#N/A	53	isoprene derived SOA	53	#N/A
Inf	34	hydroxylamine	hydroxylamine	C00192	Inf	69	isoprene	isoprene	C16521	54	acrylonitrile	acrylonitrile	C01998
#N/A	34	hydroxylamine	hydroxylamine	C00192	#N/A	67	67	67	#N/A	55	55	55	#N/A
#N/A	34	hydroxylamine	hydroxylamine	C00192	#N/A	57	alcohol fragment	acrolein	C01471	56	propanenitrile	56	#N/A
#N/A	34	hydroxylamine	hydroxylamine	C00192	#N/A	69	isoprene	isoprene	C16521	57	alcohol fragment	acrolein	C01471
#N/A	34	hydroxylamine	hydroxylamine	C00192	#N/A	145	145	145	#N/A	58	methyl isocyanate	methyl isocyanate	#N/A
14	34	hydroxylamine	hydroxylamine	C00192	8	61	Acetic acid	acetate	C00033	59	acetone	acetone	C00207
Inf	34	hydroxylamine	hydroxylamine	C00192	Inf	69	isoprene	isoprene	C16521	60	trimethylamine	trimethylamine	C00565
10	34	hydroxylamine	hydroxylamine	C00192	0	61	Acetic acid	acetate	C00033	61	Acetic acid	acetate	C00033
#N/A	34	hydroxylamine	hydroxylamine	C00192	#N/A	64	64	64	#N/A	62	ethanolamine	ethanolamine	C00189
14	34	hydroxylamine	hydroxylamine	C00192	20	95	phenol	phenol	C00146	63	DMS	dimethyl sulfide	C00580
#N/A	34	hydroxylamine	hydroxylamine	C00192	#N/A	24	#N/A	#N/A	#N/A	64	64	64	#N/A
8	34	hydroxylamine	hydroxylamine	C00192	Inf	69	isoprene	isoprene	C16521	65	hydrated formic acid	formate	C00058
#N/A	34	hydroxylamine	hydroxylamine	C00192	#N/A	119	119	119	#N/A	66	66	66	#N/A
#N/A	34	hydroxylamine	hydroxylamine	C00192	#N/A	36	#N/A	#N/A	#N/A	67	67	67	#N/A
#N/A	34	hydroxylamine	hydroxylamine	C00192	#N/A	91	dimethylnitramine, oxalic acid, 2,3 butanediol	(R,R)-Butane-2,3-diol	C03044	68	pyrrole	pyrrole	C19907
22	34	hydroxylamine	hydroxylamine	C00192	0	69	isoprene	isoprene	C16521	69	isoprene	isoprene	C16521
#N/A	34	hydroxylamine	hydroxylamine	C00192	#N/A	55	55	55	#N/A	70	Pyrroline	1-pyrroline	C15668
#N/A	34	hydroxylamine	hydroxylamine	C00192	#N/A	64	64	64	#N/A	71	MVK	71	#N/A
Inf	34	hydroxylamine	hydroxylamine	C00192	Inf	95	phenol	phenol	C00146	72	acrylamide	acrylamide	C01659
#N/A	34	hydroxylamine	hydroxylamine	C00192	#N/A	69	isoprene	isoprene	C16521	73	2-butanone	2-butanone	#N/A
#N/A	34	hydroxylamine	hydroxylamine	C00192	#N/A	147	147	147	#N/A	74	dimethylformamide	acetone oxime	C01995
16	34	hydroxylamine	hydroxylamine	C00192	Inf	69	isoprene	isoprene	C16521	75	hydroxyacetone	hydroxyacetone	C05235
#N/A	34	hydroxylamine	hydroxylamine	C00192	#N/A	59	acetone	acetone	C00207	76	76	76	#N/A
#N/A	34	hydroxylamine	hydroxylamine	C00192	#N/A	69	isoprene	isoprene	C16521	77	hydrated acetone	77	#N/A
#N/A	34	hydroxylamine	hydroxylamine	C00192	#N/A	91	dimethylnitramine, oxalic acid, 2,3 butanediol	(R,R)-Butane-2,3-diol	C03044	78	methyl nitrate	78	#N/A
Inf	34	hydroxylamine	hydroxylamine	C00192	#N/A	58	methyl isocyanate	methyl isocyanate	#N/A	79	benzene	benzene	C01407
#N/A	34	hydroxylamine	hydroxylamine	C00192	#N/A	64	64	64	#N/A	80	pyridine	pyridine	C00747
#N/A	34	hydroxylamine	hydroxylamine	C00192	#N/A	120	120	120	#N/A	81	Monoterpene Fragment	81	#N/A
#N/A	34	hydroxylamine	hydroxylamine	C00192	#N/A	64	64	64	#N/A	82	1-methylpyrrole	82	#N/A
#N/A	34	hydroxylamine	hydroxylamine	C00192	#N/A	69	isoprene	isoprene	C16521	83	hexanal	83	#N/A
#N/A	34	hydroxylamine	hydroxylamine	C00192	#N/A	123	2-phenylethanol	123	#N/A	84	butanenitrile	2-Methylbutanenitrile	C21525
#N/A	34	hydroxylamine	hydroxylamine	C00192	#N/A	26	#N/A	#N/A	#N/A	85	cyclopentanone	cyclopentanone	C00557
#N/A	34	hydroxylamine	hydroxylamine	C00192	#N/A	69	isoprene	isoprene	C16521	86	86	86	#N/A
Inf	34	hydroxylamine	hydroxylamine	C00192	Inf	69	isoprene	isoprene	C16521	87	diacetyl, 2-pentanone	diacetyl	C00741
#N/A	34	hydroxylamine	hydroxylamine	C00192	#N/A	69	isoprene	isoprene	C16521	88	ethyl acetamide	N-ethylacetamide	C21404
8	34	hydroxylamine	hydroxylamine	C00192	Inf	69	isoprene	isoprene	C16521	89	pyruvate	pyruvate	C00022
#N/A	34	hydroxylamine	hydroxylamine	C00192	#N/A	47	formic acid	formate	C00058	90	alanine, ethyl carbamate	alanine	C01401
14	34	hydroxylamine	hydroxylamine	C00192	16	79	benzene	benzene	C01407	91	dimethylnitramine, oxalic acid, 2,3 butanediol	(R,R)-Butane-2,3-diol	C03044
#N/A	34	hydroxylamine	hydroxylamine	C00192	#N/A	58	methyl isocyanate	methyl isocyanate	#N/A	92	92	92	#N/A
Inf	34	hydroxylamine	hydroxylamine	C00192	#N/A	36	#N/A	#N/A	#N/A	93	toluene	toluene	C01455
#N/A	34	hydroxylamine	hydroxylamine	C00192	#N/A	126	126	126	#N/A	94	94	aniline	C00292
Inf	34	hydroxylamine	hydroxylamine	C00192	#N/A	123	2-phenylethanol	123	#N/A	95	phenol	phenol	C00146
#N/A	34	hydroxylamine	hydroxylamine	C00192	#N/A	26	#N/A	#N/A	#N/A	96	96	96	#N/A
#N/A	34	hydroxylamine	hydroxylamine	C00192	#N/A	69	isoprene	isoprene	C16521	97	furfural	furfural	C14279
#N/A	34	hydroxylamine	hydroxylamine	C00192	#N/A	47	formic acid	formate	C00058	98	98	98	#N/A
Inf	34	hydroxylamine	hydroxylamine	C00192	Inf	69	isoprene	isoprene	C16521	99	cyclohexanone	cyclohexanone	C00414
#N/A	34	hydroxylamine	hydroxylamine	C00192	#N/A	123	2-phenylethanol	123	#N/A	100	100	Cyclohexylamine	C00571
Inf	34	hydroxylamine	hydroxylamine	C00192	#N/A	58	methyl isocyanate	methyl isocyanate	#N/A	101	hexanal	cyclohexanol	C00854
#N/A	34	hydroxylamine	hydroxylamine	C00192	#N/A	36	#N/A	#N/A	#N/A	102	triethylamine	triethylamine	C14691
#N/A	34	hydroxylamine	hydroxylamine	C00192	#N/A	128	128	128	#N/A	103	hexanol, ethyl propionate	pentanoic acid	#N/A
#N/A	34	hydroxylamine	hydroxylamine	C00192	#N/A	131	131	131	#N/A	104	benzonitrile	104	#N/A
Inf	34	hydroxylamine	hydroxylamine	C00192	Inf	51	hydrated methanol	methanol	C00132	105	styrene	styrene	C07083
#N/A	34	hydroxylamine	hydroxylamine	C00192	#N/A	69	isoprene	isoprene	C16521	106	serine	serine	C00716
Inf	34	hydroxylamine	hydroxylamine	C00192	Inf	69	isoprene	isoprene	C16521	107	C8 Aromatics	benzaldehyde	C00261
#N/A	34	hydroxylamine	hydroxylamine	C00192	#N/A	64	64	64	#N/A	108	108	108	#N/A
Inf	34	hydroxylamine	hydroxylamine	C00192	Inf	69	isoprene	isoprene	C16521	109	cresol	4-cresol	C01468
#N/A	34	hydroxylamine	hydroxylamine	C00192	#N/A	68	pyrrole	pyrrole	C19907	110	110	aminophenol	#N/A
#N/A	34	hydroxylamine	hydroxylamine	C00192	#N/A	47	formic acid	formate	C00058	111	111	111	#N/A
#N/A	34	hydroxylamine	hydroxylamine	C00192	#N/A	118	118	118	#N/A	112	112	112	#N/A
#N/A	34	hydroxylamine	hydroxylamine	C00192	#N/A	119	119	119	#N/A	113	113	113	#N/A
#N/A	34	hydroxylamine	hydroxylamine	C00192	#N/A	69	isoprene	isoprene	C16521	114	114	114	#N/A
#N/A	34	hydroxylamine	hydroxylamine	C00192	#N/A	78	methyl nitrate	78	#N/A	115	115	115	#N/A
#N/A	34	hydroxylamine	hydroxylamine	C00192	#N/A	69	isoprene	isoprene	C16521	116	116	116	#N/A
#N/A	34	hydroxylamine	hydroxylamine	C00192	#N/A	43	Acetate Fragment	acetate	C00033	117	117	117	#N/A
#N/A	34	hydroxylamine	hydroxylamine	C00192	#N/A	69	isoprene	isoprene	C16521	118	118	118	#N/A
#N/A	34	hydroxylamine	hydroxylamine	C00192	#N/A	69	isoprene	isoprene	C16521	119	119	119	#N/A
#N/A	34	hydroxylamine	hydroxylamine	C00192	#N/A	58	methyl isocyanate	methyl isocyanate	#N/A	120	120	120	#N/A
#N/A	34	hydroxylamine	hydroxylamine	C00192	#N/A	118	118	118	#N/A	121	121	121	#N/A
#N/A	34	hydroxylamine	hydroxylamine	C00192	#N/A	69	isoprene	isoprene	C16521	122	122	122	#N/A
#N/A	34	hydroxylamine	hydroxylamine	C00192	#N/A	64	64	64	#N/A	123	2-phenylethanol	123	#N/A
#N/A	34	hydroxylamine	hydroxylamine	C00192	#N/A	109	cresol	4-cresol	C01468	124	124	124	#N/A
#N/A	34	hydroxylamine	hydroxylamine	C00192	#N/A	64	64	64	#N/A	125	125	125	#N/A
#N/A	34	hydroxylamine	hydroxylamine	C00192	#N/A	47	formic acid	formate	C00058	126	126	126	#N/A
#N/A	34	hydroxylamine	hydroxylamine	C00192	#N/A	69	isoprene	isoprene	C16521	127	DMTS	127	#N/A
#N/A	34	hydroxylamine	hydroxylamine	C00192	#N/A	141	141	141	#N/A	128	128	128	#N/A
#N/A	34	hydroxylamine	hydroxylamine	C00192	#N/A	69	isoprene	isoprene	C16521	129	129	129	#N/A
#N/A	34	hydroxylamine	hydroxylamine	C00192	#N/A	58	methyl isocyanate	methyl isocyanate	#N/A	130	130	130	#N/A
#N/A	34	hydroxylamine	hydroxylamine	C00192	#N/A	58	methyl isocyanate	methyl isocyanate	#N/A	131	131	131	#N/A
#N/A	34	hydroxylamine	hydroxylamine	C00192	#N/A	64	64	64	#N/A	132	132	132	#N/A
#N/A	34	hydroxylamine	hydroxylamine	C00192	#N/A	64	64	64	#N/A	133	133	133	#N/A
#N/A	34	hydroxylamine	hydroxylamine	C00192	#N/A	53	isoprene derived SOA	53	#N/A	134	134	134	#N/A
#N/A	34	hydroxylamine	hydroxylamine	C00192	#N/A	69	isoprene	isoprene	C16521	135	135	135	#N/A
#N/A	34	hydroxylamine	hydroxylamine	C00192	#N/A	47	formic acid	formate	C00058	136	136	136	#N/A
#N/A	34	hydroxylamine	hydroxylamine	C00192	#N/A	111	111	111	#N/A	137	Monoterpene	137	#N/A
#N/A	34	hydroxylamine	hydroxylamine	C00192	#N/A	123	2-phenylethanol	123	#N/A	138	138	138	#N/A
#N/A	34	hydroxylamine	hydroxylamine	C00192	#N/A	69	isoprene	isoprene	C16521	139	139	139	#N/A
#N/A	34	hydroxylamine	hydroxylamine	C00192	#N/A	64	64	64	#N/A	140	140	140	#N/A
#N/A	34	hydroxylamine	hydroxylamine	C00192	#N/A	36	#N/A	#N/A	#N/A	141	141	141	#N/A
#N/A	34	hydroxylamine	hydroxylamine	C00192	#N/A	123	2-phenylethanol	123	#N/A	142	142	142	#N/A
#N/A	34	hydroxylamine	hydroxylamine	C00192	#N/A	36	#N/A	#N/A	#N/A	143	143	143	#N/A
#N/A	34	hydroxylamine	hydroxylamine	C00192	#N/A	69	isoprene	isoprene	C16521	144	144	144	#N/A
#N/A	34	hydroxylamine	hydroxylamine	C00192	#N/A	70	Pyrroline	1-pyrroline	C15668	145	145	145	#N/A
#N/A	34	hydroxylamine	hydroxylamine	C00192	#N/A	48	48	48	#N/A	146	146	146	#N/A
#N/A	34	hydroxylamine	hydroxylamine	C00192	#N/A	95	phenol	phenol	C00146	147	147	147	#N/A
#N/A	34	hydroxylamine	hydroxylamine	C00192	#N/A	120	120	120	#N/A	148	148	148	#N/A
#N/A	34	hydroxylamine	hydroxylamine	C00192	#N/A	68	pyrrole	pyrrole	C19907	149	149	149	#N/A
#N/A	34	hydroxylamine	hydroxylamine	C00192	#N/A	28	#N/A	#N/A	#N/A	150	150	150	#N/A
#N/A	35	Hydrogen Sulfide	Hydrogen Sulfide	C00283	#N/A	69	isoprene	isoprene	C16521	22	#N/A	#N/A	#N/A
#N/A	35	Hydrogen Sulfide	Hydrogen Sulfide	C00283	#N/A	95	phenol	phenol	C00146	23	#N/A	#N/A	#N/A
#N/A	35	Hydrogen Sulfide	Hydrogen Sulfide	C00283	#N/A	69	isoprene	isoprene	C16521	24	#N/A	#N/A	#N/A
#N/A	35	Hydrogen Sulfide	Hydrogen Sulfide	C00283	#N/A	45	acetaldehyde	acetaldehyde	C00084	25	#N/A	#N/A	#N/A
#N/A	35	Hydrogen Sulfide	Hydrogen Sulfide	C00283	#N/A	109	cresol	4-cresol	C01468	26	#N/A	#N/A	#N/A
#N/A	35	Hydrogen Sulfide	Hydrogen Sulfide	C00283	#N/A	141	141	141	#N/A	27	#N/A	#N/A	#N/A
#N/A	35	Hydrogen Sulfide	Hydrogen Sulfide	C00283	#N/A	103	hexanol, ethyl propionate	pentanoic acid	#N/A	28	#N/A	#N/A	#N/A
6	35	Hydrogen Sulfide	Hydrogen Sulfide	C00283	#N/A	36	#N/A	#N/A	#N/A	29	Ethanol Fragment	Ethanol	C00469
10	35	Hydrogen Sulfide	Hydrogen Sulfide	C00283	#N/A	36	#N/A	#N/A	#N/A	30	NO+	Nitrite	C00088
14	35	Hydrogen Sulfide	Hydrogen Sulfide	C00283	Inf	69	isoprene	isoprene	C16521	31	formaldehyde	formaldehyde	C00067
#N/A	35	Hydrogen Sulfide	Hydrogen Sulfide	C00283	#N/A	36	#N/A	#N/A	#N/A	32	32	32	#N/A
12	35	Hydrogen Sulfide	Hydrogen Sulfide	C00283	2	31	formaldehyde	formaldehyde	C00067	33	methanol	methanol	C00132
10	35	Hydrogen Sulfide	Hydrogen Sulfide	C00283	#N/A	36	#N/A	#N/A	#N/A	34	hydroxylamine	hydroxylamine	C00192
0	35	Hydrogen Sulfide	Hydrogen Sulfide	C00283	Inf	69	isoprene	isoprene	C16521	35	Hydrogen Sulfide	Hydrogen Sulfide	C00283
#N/A	35	Hydrogen Sulfide	Hydrogen Sulfide	C00283	#N/A	69	isoprene	isoprene	C16521	36	#N/A	#N/A	#N/A
#N/A	35	Hydrogen Sulfide	Hydrogen Sulfide	C00283	#N/A	37	#N/A	#N/A	#N/A	37	#N/A	#N/A	#N/A
#N/A	35	Hydrogen Sulfide	Hydrogen Sulfide	C00283	#N/A	69	isoprene	isoprene	C16521	38	#N/A	#N/A	#N/A
#N/A	35	Hydrogen Sulfide	Hydrogen Sulfide	C00283	#N/A	36	#N/A	#N/A	#N/A	39	#N/A	#N/A	#N/A
#N/A	35	Hydrogen Sulfide	Hydrogen Sulfide	C00283	#N/A	69	isoprene	isoprene	C16521	40	40	40	#N/A
#N/A	35	Hydrogen Sulfide	Hydrogen Sulfide	C00283	#N/A	130	130	130	#N/A	41	Isoprene Fragment	41	#N/A
#N/A	35	Hydrogen Sulfide	Hydrogen Sulfide	C00283	#N/A	95	phenol	phenol	C00146	42	acetonitrile	42	#N/A
2	35	Hydrogen Sulfide	Hydrogen Sulfide	C00283	Inf	69	isoprene	isoprene	C16521	43	Acetate Fragment	acetate	C00033
Inf	35	Hydrogen Sulfide	Hydrogen Sulfide	C00283	#N/A	28	#N/A	#N/A	#N/A	44	Acetaldehyde fragment, cyanate	cyanate	C01417
4	35	Hydrogen Sulfide	Hydrogen Sulfide	C00283	Inf	69	isoprene	isoprene	C16521	45	acetaldehyde	acetaldehyde	C00084
Inf	35	Hydrogen Sulfide	Hydrogen Sulfide	C00283	#N/A	36	#N/A	#N/A	#N/A	46	dimethylamine	dimethylamine	C00543
6	35	Hydrogen Sulfide	Hydrogen Sulfide	C00283	Inf	69	isoprene	isoprene	C16521	47	formic acid	formate	C00058
#N/A	35	Hydrogen Sulfide	Hydrogen Sulfide	C00283	#N/A	69	isoprene	isoprene	C16521	48	48	48	#N/A
6	35	Hydrogen Sulfide	Hydrogen Sulfide	C00283	Inf	69	isoprene	isoprene	C16521	49	methanethiol	methanethiol	C00409
#N/A	35	Hydrogen Sulfide	Hydrogen Sulfide	C00283	#N/A	45	acetaldehyde	acetaldehyde	C00084	50	50	50	#N/A
12	35	Hydrogen Sulfide	Hydrogen Sulfide	C00283	#N/A	36	#N/A	#N/A	#N/A	51	hydrated methanol	methanol	C00132
#N/A	35	Hydrogen Sulfide	Hydrogen Sulfide	C00283	#N/A	69	isoprene	isoprene	C16521	52	chloramine	chloramine	C19359
#N/A	35	Hydrogen Sulfide	Hydrogen Sulfide	C00283	#N/A	105	styrene	styrene	C07083	53	isoprene derived SOA	53	#N/A
Inf	35	Hydrogen Sulfide	Hydrogen Sulfide	C00283	Inf	89	pyruvate	pyruvate	C00022	54	acrylonitrile	acrylonitrile	C01998
#N/A	35	Hydrogen Sulfide	Hydrogen Sulfide	C00283	#N/A	61	Acetic acid	acetate	C00033	55	55	55	#N/A
#N/A	35	Hydrogen Sulfide	Hydrogen Sulfide	C00283	#N/A	57	alcohol fragment	acrolein	C01471	56	propanenitrile	56	#N/A
#N/A	35	Hydrogen Sulfide	Hydrogen Sulfide	C00283	#N/A	36	#N/A	#N/A	#N/A	57	alcohol fragment	acrolein	C01471
#N/A	35	Hydrogen Sulfide	Hydrogen Sulfide	C00283	#N/A	61	Acetic acid	acetate	C00033	58	methyl isocyanate	methyl isocyanate	#N/A
10	35	Hydrogen Sulfide	Hydrogen Sulfide	C00283	16	60	trimethylamine	trimethylamine	C00565	59	acetone	acetone	C00207
Inf	35	Hydrogen Sulfide	Hydrogen Sulfide	C00283	#N/A	28	#N/A	#N/A	#N/A	60	trimethylamine	trimethylamine	C00565
2	35	Hydrogen Sulfide	Hydrogen Sulfide	C00283	Inf	69	isoprene	isoprene	C16521	61	Acetic acid	acetate	C00033
#N/A	35	Hydrogen Sulfide	Hydrogen Sulfide	C00283	#N/A	91	dimethylnitramine, oxalic acid, 2,3 butanediol	(R,R)-Butane-2,3-diol	C03044	62	ethanolamine	ethanolamine	C00189
8	35	Hydrogen Sulfide	Hydrogen Sulfide	C00283	Inf	69	isoprene	isoprene	C16521	63	DMS	dimethyl sulfide	C00580
#N/A	35	Hydrogen Sulfide	Hydrogen Sulfide	C00283	#N/A	102	triethylamine	triethylamine	C14691	64	64	64	#N/A
6	35	Hydrogen Sulfide	Hydrogen Sulfide	C00283	Inf	69	isoprene	isoprene	C16521	65	hydrated formic acid	formate	C00058
#N/A	35	Hydrogen Sulfide	Hydrogen Sulfide	C00283	#N/A	50	50	50	#N/A	66	66	66	#N/A
#N/A	35	Hydrogen Sulfide	Hydrogen Sulfide	C00283	#N/A	73	2-butanone	2-butanone	#N/A	67	67	67	#N/A
#N/A	35	Hydrogen Sulfide	Hydrogen Sulfide	C00283	#N/A	69	isoprene	isoprene	C16521	68	pyrrole	pyrrole	C19907
18	35	Hydrogen Sulfide	Hydrogen Sulfide	C00283	0	69	isoprene	isoprene	C16521	69	isoprene	isoprene	C16521
#N/A	35	Hydrogen Sulfide	Hydrogen Sulfide	C00283	#N/A	73	2-butanone	2-butanone	#N/A	70	Pyrroline	1-pyrroline	C15668
#N/A	35	Hydrogen Sulfide	Hydrogen Sulfide	C00283	#N/A	69	isoprene	isoprene	C16521	71	MVK	71	#N/A
Inf	35	Hydrogen Sulfide	Hydrogen Sulfide	C00283	Inf	69	isoprene	isoprene	C16521	72	acrylamide	acrylamide	C01659
#N/A	35	Hydrogen Sulfide	Hydrogen Sulfide	C00283	#N/A	69	isoprene	isoprene	C16521	73	2-butanone	2-butanone	#N/A
#N/A	35	Hydrogen Sulfide	Hydrogen Sulfide	C00283	#N/A	141	141	141	#N/A	74	dimethylformamide	acetone oxime	C01995
12	35	Hydrogen Sulfide	Hydrogen Sulfide	C00283	Inf	69	isoprene	isoprene	C16521	75	hydroxyacetone	hydroxyacetone	C05235
#N/A	35	Hydrogen Sulfide	Hydrogen Sulfide	C00283	#N/A	69	isoprene	isoprene	C16521	76	76	76	#N/A
#N/A	35	Hydrogen Sulfide	Hydrogen Sulfide	C00283	#N/A	89	pyruvate	pyruvate	C00022	77	hydrated acetone	77	#N/A
#N/A	35	Hydrogen Sulfide	Hydrogen Sulfide	C00283	#N/A	91	dimethylnitramine, oxalic acid, 2,3 butanediol	(R,R)-Butane-2,3-diol	C03044	78	methyl nitrate	78	#N/A
Inf	35	Hydrogen Sulfide	Hydrogen Sulfide	C00283	Inf	69	isoprene	isoprene	C16521	79	benzene	benzene	C01407
#N/A	35	Hydrogen Sulfide	Hydrogen Sulfide	C00283	#N/A	69	isoprene	isoprene	C16521	80	pyridine	pyridine	C00747
#N/A	35	Hydrogen Sulfide	Hydrogen Sulfide	C00283	#N/A	69	isoprene	isoprene	C16521	81	Monoterpene Fragment	81	#N/A
#N/A	35	Hydrogen Sulfide	Hydrogen Sulfide	C00283	#N/A	28	#N/A	#N/A	#N/A	82	1-methylpyrrole	82	#N/A
#N/A	35	Hydrogen Sulfide	Hydrogen Sulfide	C00283	#N/A	69	isoprene	isoprene	C16521	83	hexanal	83	#N/A
#N/A	35	Hydrogen Sulfide	Hydrogen Sulfide	C00283	#N/A	103	hexanol, ethyl propionate	pentanoic acid	#N/A	84	butanenitrile	2-Methylbutanenitrile	C21525
#N/A	35	Hydrogen Sulfide	Hydrogen Sulfide	C00283	#N/A	101	hexanal	cyclohexanol	C00854	85	cyclopentanone	cyclopentanone	C00557
#N/A	35	Hydrogen Sulfide	Hydrogen Sulfide	C00283	#N/A	69	isoprene	isoprene	C16521	86	86	86	#N/A
Inf	35	Hydrogen Sulfide	Hydrogen Sulfide	C00283	Inf	69	isoprene	isoprene	C16521	87	diacetyl, 2-pentanone	diacetyl	C00741
#N/A	35	Hydrogen Sulfide	Hydrogen Sulfide	C00283	#N/A	105	styrene	styrene	C07083	88	ethyl acetamide	N-ethylacetamide	C21404
4	35	Hydrogen Sulfide	Hydrogen Sulfide	C00283	#N/A	28	#N/A	#N/A	#N/A	89	pyruvate	pyruvate	C00022
#N/A	35	Hydrogen Sulfide	Hydrogen Sulfide	C00283	#N/A	28	#N/A	#N/A	#N/A	90	alanine, ethyl carbamate	alanine	C01401
10	35	Hydrogen Sulfide	Hydrogen Sulfide	C00283	Inf	69	isoprene	isoprene	C16521	91	dimethylnitramine, oxalic acid, 2,3 butanediol	(R,R)-Butane-2,3-diol	C03044
#N/A	35	Hydrogen Sulfide	Hydrogen Sulfide	C00283	#N/A	69	isoprene	isoprene	C16521	92	92	92	#N/A
Inf	35	Hydrogen Sulfide	Hydrogen Sulfide	C00283	#N/A	36	#N/A	#N/A	#N/A	93	toluene	toluene	C01455
#N/A	35	Hydrogen Sulfide	Hydrogen Sulfide	C00283	#N/A	126	126	126	#N/A	94	94	aniline	C00292
Inf	35	Hydrogen Sulfide	Hydrogen Sulfide	C00283	Inf	69	isoprene	isoprene	C16521	95	phenol	phenol	C00146
#N/A	35	Hydrogen Sulfide	Hydrogen Sulfide	C00283	#N/A	69	isoprene	isoprene	C16521	96	96	96	#N/A
#N/A	35	Hydrogen Sulfide	Hydrogen Sulfide	C00283	#N/A	127	DMTS	127	#N/A	97	furfural	furfural	C14279
#N/A	35	Hydrogen Sulfide	Hydrogen Sulfide	C00283	#N/A	47	formic acid	formate	C00058	98	98	98	#N/A
Inf	35	Hydrogen Sulfide	Hydrogen Sulfide	C00283	#N/A	36	#N/A	#N/A	#N/A	99	cyclohexanone	cyclohexanone	C00414
#N/A	35	Hydrogen Sulfide	Hydrogen Sulfide	C00283	#N/A	52	chloramine	chloramine	C19359	100	100	Cyclohexylamine	C00571
Inf	35	Hydrogen Sulfide	Hydrogen Sulfide	C00283	#N/A	28	#N/A	#N/A	#N/A	101	hexanal	cyclohexanol	C00854
#N/A	35	Hydrogen Sulfide	Hydrogen Sulfide	C00283	#N/A	69	isoprene	isoprene	C16521	102	triethylamine	triethylamine	C14691
#N/A	35	Hydrogen Sulfide	Hydrogen Sulfide	C00283	#N/A	69	isoprene	isoprene	C16521	103	hexanol, ethyl propionate	pentanoic acid	#N/A
#N/A	35	Hydrogen Sulfide	Hydrogen Sulfide	C00283	#N/A	131	131	131	#N/A	104	benzonitrile	104	#N/A
Inf	35	Hydrogen Sulfide	Hydrogen Sulfide	C00283	Inf	93	toluene	toluene	C01455	105	styrene	styrene	C07083
#N/A	35	Hydrogen Sulfide	Hydrogen Sulfide	C00283	#N/A	90	alanine, ethyl carbamate	alanine	C01401	106	serine	serine	C00716
Inf	35	Hydrogen Sulfide	Hydrogen Sulfide	C00283	Inf	69	isoprene	isoprene	C16521	107	C8 Aromatics	benzaldehyde	C00261
#N/A	35	Hydrogen Sulfide	Hydrogen Sulfide	C00283	#N/A	37	#N/A	#N/A	#N/A	108	108	108	#N/A
Inf	35	Hydrogen Sulfide	Hydrogen Sulfide	C00283	Inf	69	isoprene	isoprene	C16521	109	cresol	4-cresol	C01468
#N/A	35	Hydrogen Sulfide	Hydrogen Sulfide	C00283	#N/A	32	32	32	#N/A	110	110	aminophenol	#N/A
#N/A	35	Hydrogen Sulfide	Hydrogen Sulfide	C00283	#N/A	69	isoprene	isoprene	C16521	111	111	111	#N/A
#N/A	35	Hydrogen Sulfide	Hydrogen Sulfide	C00283	#N/A	69	isoprene	isoprene	C16521	112	112	112	#N/A
#N/A	35	Hydrogen Sulfide	Hydrogen Sulfide	C00283	#N/A	95	phenol	phenol	C00146	113	113	113	#N/A
#N/A	35	Hydrogen Sulfide	Hydrogen Sulfide	C00283	#N/A	121	121	121	#N/A	114	114	114	#N/A
#N/A	35	Hydrogen Sulfide	Hydrogen Sulfide	C00283	#N/A	69	isoprene	isoprene	C16521	115	115	115	#N/A
#N/A	35	Hydrogen Sulfide	Hydrogen Sulfide	C00283	#N/A	93	toluene	toluene	C01455	116	116	116	#N/A
#N/A	35	Hydrogen Sulfide	Hydrogen Sulfide	C00283	#N/A	126	126	126	#N/A	117	117	117	#N/A
#N/A	35	Hydrogen Sulfide	Hydrogen Sulfide	C00283	#N/A	69	isoprene	isoprene	C16521	118	118	118	#N/A
#N/A	35	Hydrogen Sulfide	Hydrogen Sulfide	C00283	#N/A	67	67	67	#N/A	119	119	119	#N/A
#N/A	35	Hydrogen Sulfide	Hydrogen Sulfide	C00283	#N/A	69	isoprene	isoprene	C16521	120	120	120	#N/A
#N/A	35	Hydrogen Sulfide	Hydrogen Sulfide	C00283	#N/A	69	isoprene	isoprene	C16521	121	121	121	#N/A
#N/A	35	Hydrogen Sulfide	Hydrogen Sulfide	C00283	#N/A	69	isoprene	isoprene	C16521	122	122	122	#N/A
#N/A	35	Hydrogen Sulfide	Hydrogen Sulfide	C00283	#N/A	69	isoprene	isoprene	C16521	123	2-phenylethanol	123	#N/A
#N/A	35	Hydrogen Sulfide	Hydrogen Sulfide	C00283	#N/A	98	98	98	#N/A	124	124	124	#N/A
#N/A	35	Hydrogen Sulfide	Hydrogen Sulfide	C00283	#N/A	83	hexanal	83	#N/A	125	125	125	#N/A
#N/A	35	Hydrogen Sulfide	Hydrogen Sulfide	C00283	#N/A	93	toluene	toluene	C01455	126	126	126	#N/A
#N/A	35	Hydrogen Sulfide	Hydrogen Sulfide	C00283	#N/A	69	isoprene	isoprene	C16521	127	DMTS	127	#N/A
#N/A	35	Hydrogen Sulfide	Hydrogen Sulfide	C00283	#N/A	90	alanine, ethyl carbamate	alanine	C01401	128	128	128	#N/A
#N/A	35	Hydrogen Sulfide	Hydrogen Sulfide	C00283	#N/A	69	isoprene	isoprene	C16521	129	129	129	#N/A
#N/A	35	Hydrogen Sulfide	Hydrogen Sulfide	C00283	#N/A	69	isoprene	isoprene	C16521	130	130	130	#N/A
#N/A	35	Hydrogen Sulfide	Hydrogen Sulfide	C00283	#N/A	28	#N/A	#N/A	#N/A	131	131	131	#N/A
#N/A	35	Hydrogen Sulfide	Hydrogen Sulfide	C00283	#N/A	36	#N/A	#N/A	#N/A	132	132	132	#N/A
#N/A	35	Hydrogen Sulfide	Hydrogen Sulfide	C00283	#N/A	31	formaldehyde	formaldehyde	C00067	133	133	133	#N/A
#N/A	35	Hydrogen Sulfide	Hydrogen Sulfide	C00283	#N/A	36	#N/A	#N/A	#N/A	134	134	134	#N/A
#N/A	35	Hydrogen Sulfide	Hydrogen Sulfide	C00283	#N/A	119	119	119	#N/A	135	135	135	#N/A
#N/A	35	Hydrogen Sulfide	Hydrogen Sulfide	C00283	#N/A	38	#N/A	#N/A	#N/A	136	136	136	#N/A
#N/A	35	Hydrogen Sulfide	Hydrogen Sulfide	C00283	#N/A	69	isoprene	isoprene	C16521	137	Monoterpene	137	#N/A
#N/A	35	Hydrogen Sulfide	Hydrogen Sulfide	C00283	#N/A	36	#N/A	#N/A	#N/A	138	138	138	#N/A
#N/A	35	Hydrogen Sulfide	Hydrogen Sulfide	C00283	#N/A	98	98	98	#N/A	139	139	139	#N/A
#N/A	35	Hydrogen Sulfide	Hydrogen Sulfide	C00283	#N/A	69	isoprene	isoprene	C16521	140	140	140	#N/A
#N/A	35	Hydrogen Sulfide	Hydrogen Sulfide	C00283	#N/A	69	isoprene	isoprene	C16521	141	141	141	#N/A
#N/A	35	Hydrogen Sulfide	Hydrogen Sulfide	C00283	#N/A	69	isoprene	isoprene	C16521	142	142	142	#N/A
#N/A	35	Hydrogen Sulfide	Hydrogen Sulfide	C00283	#N/A	120	120	120	#N/A	143	143	143	#N/A
#N/A	35	Hydrogen Sulfide	Hydrogen Sulfide	C00283	#N/A	91	dimethylnitramine, oxalic acid, 2,3 butanediol	(R,R)-Butane-2,3-diol	C03044	144	144	144	#N/A
#N/A	35	Hydrogen Sulfide	Hydrogen Sulfide	C00283	#N/A	93	toluene	toluene	C01455	145	145	145	#N/A
#N/A	35	Hydrogen Sulfide	Hydrogen Sulfide	C00283	#N/A	26	#N/A	#N/A	#N/A	146	146	146	#N/A
#N/A	35	Hydrogen Sulfide	Hydrogen Sulfide	C00283	#N/A	69	isoprene	isoprene	C16521	147	147	147	#N/A
#N/A	35	Hydrogen Sulfide	Hydrogen Sulfide	C00283	#N/A	69	isoprene	isoprene	C16521	148	148	148	#N/A
#N/A	35	Hydrogen Sulfide	Hydrogen Sulfide	C00283	#N/A	109	cresol	4-cresol	C01468	149	149	149	#N/A
#N/A	35	Hydrogen Sulfide	Hydrogen Sulfide	C00283	#N/A	105	styrene	styrene	C07083	150	150	150	#N/A
#N/A	36	#N/A	#N/A	#N/A	#N/A	69	isoprene	isoprene	C16521	22	#N/A	#N/A	#N/A
#N/A	36	#N/A	#N/A	#N/A	#N/A	69	isoprene	isoprene	C16521	23	#N/A	#N/A	#N/A
#N/A	36	#N/A	#N/A	#N/A	#N/A	117	117	117	#N/A	24	#N/A	#N/A	#N/A
#N/A	36	#N/A	#N/A	#N/A	#N/A	141	141	141	#N/A	25	#N/A	#N/A	#N/A
#N/A	36	#N/A	#N/A	#N/A	#N/A	43	Acetate Fragment	acetate	C00033	26	#N/A	#N/A	#N/A
#N/A	36	#N/A	#N/A	#N/A	#N/A	69	isoprene	isoprene	C16521	27	#N/A	#N/A	#N/A
#N/A	36	#N/A	#N/A	#N/A	#N/A	69	isoprene	isoprene	C16521	28	#N/A	#N/A	#N/A
#N/A	36	#N/A	#N/A	#N/A	10	33	methanol	methanol	C00132	29	Ethanol Fragment	Ethanol	C00469
#N/A	36	#N/A	#N/A	#N/A	Inf	69	isoprene	isoprene	C16521	30	NO+	Nitrite	C00088
#N/A	36	#N/A	#N/A	#N/A	Inf	69	isoprene	isoprene	C16521	31	formaldehyde	formaldehyde	C00067
#N/A	36	#N/A	#N/A	#N/A	#N/A	33	methanol	methanol	C00132	32	32	32	#N/A
#N/A	36	#N/A	#N/A	#N/A	12	43	Acetate Fragment	acetate	C00033	33	methanol	methanol	C00132
#N/A	36	#N/A	#N/A	#N/A	8	43	Acetate Fragment	acetate	C00033	34	hydroxylamine	hydroxylamine	C00192
#N/A	36	#N/A	#N/A	#N/A	Inf	69	isoprene	isoprene	C16521	35	Hydrogen Sulfide	Hydrogen Sulfide	C00283
#N/A	36	#N/A	#N/A	#N/A	#N/A	69	isoprene	isoprene	C16521	36	#N/A	#N/A	#N/A
#N/A	36	#N/A	#N/A	#N/A	#N/A	69	isoprene	isoprene	C16521	37	#N/A	#N/A	#N/A
#N/A	36	#N/A	#N/A	#N/A	#N/A	69	isoprene	isoprene	C16521	38	#N/A	#N/A	#N/A
#N/A	36	#N/A	#N/A	#N/A	#N/A	33	methanol	methanol	C00132	39	#N/A	#N/A	#N/A
#N/A	36	#N/A	#N/A	#N/A	#N/A	69	isoprene	isoprene	C16521	40	40	40	#N/A
#N/A	36	#N/A	#N/A	#N/A	#N/A	69	isoprene	isoprene	C16521	41	Isoprene Fragment	41	#N/A
#N/A	36	#N/A	#N/A	#N/A	#N/A	69	isoprene	isoprene	C16521	42	acetonitrile	42	#N/A
#N/A	36	#N/A	#N/A	#N/A	Inf	91	dimethylnitramine, oxalic acid, 2,3 butanediol	(R,R)-Butane-2,3-diol	C03044	43	Acetate Fragment	acetate	C00033
#N/A	36	#N/A	#N/A	#N/A	Inf	69	isoprene	isoprene	C16521	44	Acetaldehyde fragment, cyanate	cyanate	C01417
#N/A	36	#N/A	#N/A	#N/A	Inf	69	isoprene	isoprene	C16521	45	acetaldehyde	acetaldehyde	C00084
#N/A	36	#N/A	#N/A	#N/A	#N/A	68	pyrrole	pyrrole	C19907	46	dimethylamine	dimethylamine	C00543
#N/A	36	#N/A	#N/A	#N/A	Inf	69	isoprene	isoprene	C16521	47	formic acid	formate	C00058
#N/A	36	#N/A	#N/A	#N/A	#N/A	68	pyrrole	pyrrole	C19907	48	48	48	#N/A
#N/A	36	#N/A	#N/A	#N/A	Inf	69	isoprene	isoprene	C16521	49	methanethiol	methanethiol	C00409
#N/A	36	#N/A	#N/A	#N/A	#N/A	69	isoprene	isoprene	C16521	50	50	50	#N/A
#N/A	36	#N/A	#N/A	#N/A	Inf	69	isoprene	isoprene	C16521	51	hydrated methanol	methanol	C00132
#N/A	36	#N/A	#N/A	#N/A	#N/A	69	isoprene	isoprene	C16521	52	chloramine	chloramine	C19359
#N/A	36	#N/A	#N/A	#N/A	#N/A	69	isoprene	isoprene	C16521	53	isoprene derived SOA	53	#N/A
#N/A	36	#N/A	#N/A	#N/A	Inf	69	isoprene	isoprene	C16521	54	acrylonitrile	acrylonitrile	C01998
#N/A	36	#N/A	#N/A	#N/A	#N/A	69	isoprene	isoprene	C16521	55	55	55	#N/A
#N/A	36	#N/A	#N/A	#N/A	#N/A	69	isoprene	isoprene	C16521	56	propanenitrile	56	#N/A
#N/A	36	#N/A	#N/A	#N/A	#N/A	69	isoprene	isoprene	C16521	57	alcohol fragment	acrolein	C01471
#N/A	36	#N/A	#N/A	#N/A	#N/A	69	isoprene	isoprene	C16521	58	methyl isocyanate	methyl isocyanate	#N/A
#N/A	36	#N/A	#N/A	#N/A	Inf	69	isoprene	isoprene	C16521	59	acetone	acetone	C00207
#N/A	36	#N/A	#N/A	#N/A	Inf	69	isoprene	isoprene	C16521	60	trimethylamine	trimethylamine	C00565
#N/A	36	#N/A	#N/A	#N/A	Inf	69	isoprene	isoprene	C16521	61	Acetic acid	acetate	C00033
#N/A	36	#N/A	#N/A	#N/A	#N/A	69	isoprene	isoprene	C16521	62	ethanolamine	ethanolamine	C00189
#N/A	36	#N/A	#N/A	#N/A	Inf	69	isoprene	isoprene	C16521	63	DMS	dimethyl sulfide	C00580
#N/A	36	#N/A	#N/A	#N/A	#N/A	69	isoprene	isoprene	C16521	64	64	64	#N/A
#N/A	36	#N/A	#N/A	#N/A	Inf	69	isoprene	isoprene	C16521	65	hydrated formic acid	formate	C00058
#N/A	36	#N/A	#N/A	#N/A	#N/A	69	isoprene	isoprene	C16521	66	66	66	#N/A
#N/A	36	#N/A	#N/A	#N/A	#N/A	69	isoprene	isoprene	C16521	67	67	67	#N/A
#N/A	36	#N/A	#N/A	#N/A	#N/A	45	acetaldehyde	acetaldehyde	C00084	68	pyrrole	pyrrole	C19907
#N/A	36	#N/A	#N/A	#N/A	#N/A	28	#N/A	#N/A	#N/A	69	isoprene	isoprene	C16521
#N/A	36	#N/A	#N/A	#N/A	#N/A	45	acetaldehyde	acetaldehyde	C00084	70	Pyrroline	1-pyrroline	C15668
#N/A	36	#N/A	#N/A	#N/A	#N/A	69	isoprene	isoprene	C16521	71	MVK	71	#N/A
#N/A	36	#N/A	#N/A	#N/A	Inf	69	isoprene	isoprene	C16521	72	acrylamide	acrylamide	C01659
#N/A	36	#N/A	#N/A	#N/A	#N/A	45	acetaldehyde	acetaldehyde	C00084	73	2-butanone	2-butanone	#N/A
#N/A	36	#N/A	#N/A	#N/A	#N/A	69	isoprene	isoprene	C16521	74	dimethylformamide	acetone oxime	C01995
#N/A	36	#N/A	#N/A	#N/A	Inf	69	isoprene	isoprene	C16521	75	hydroxyacetone	hydroxyacetone	C05235
#N/A	36	#N/A	#N/A	#N/A	#N/A	69	isoprene	isoprene	C16521	76	76	76	#N/A
#N/A	36	#N/A	#N/A	#N/A	#N/A	69	isoprene	isoprene	C16521	77	hydrated acetone	77	#N/A
#N/A	36	#N/A	#N/A	#N/A	#N/A	69	isoprene	isoprene	C16521	78	methyl nitrate	78	#N/A
#N/A	36	#N/A	#N/A	#N/A	Inf	69	isoprene	isoprene	C16521	79	benzene	benzene	C01407
#N/A	36	#N/A	#N/A	#N/A	#N/A	69	isoprene	isoprene	C16521	80	pyridine	pyridine	C00747
#N/A	36	#N/A	#N/A	#N/A	#N/A	61	Acetic acid	acetate	C00033	81	Monoterpene Fragment	81	#N/A
#N/A	36	#N/A	#N/A	#N/A	#N/A	69	isoprene	isoprene	C16521	82	1-methylpyrrole	82	#N/A
#N/A	36	#N/A	#N/A	#N/A	#N/A	69	isoprene	isoprene	C16521	83	hexanal	83	#N/A
#N/A	36	#N/A	#N/A	#N/A	#N/A	69	isoprene	isoprene	C16521	84	butanenitrile	2-Methylbutanenitrile	C21525
#N/A	36	#N/A	#N/A	#N/A	#N/A	33	methanol	methanol	C00132	85	cyclopentanone	cyclopentanone	C00557
#N/A	36	#N/A	#N/A	#N/A	#N/A	69	isoprene	isoprene	C16521	86	86	86	#N/A
#N/A	36	#N/A	#N/A	#N/A	Inf	69	isoprene	isoprene	C16521	87	diacetyl, 2-pentanone	diacetyl	C00741
#N/A	36	#N/A	#N/A	#N/A	#N/A	69	isoprene	isoprene	C16521	88	ethyl acetamide	N-ethylacetamide	C21404
#N/A	36	#N/A	#N/A	#N/A	Inf	69	isoprene	isoprene	C16521	89	pyruvate	pyruvate	C00022
#N/A	36	#N/A	#N/A	#N/A	#N/A	43	Acetate Fragment	acetate	C00033	90	alanine, ethyl carbamate	alanine	C01401
#N/A	36	#N/A	#N/A	#N/A	#N/A	124	124	124	#N/A	91	dimethylnitramine, oxalic acid, 2,3 butanediol	(R,R)-Butane-2,3-diol	C03044
#N/A	36	#N/A	#N/A	#N/A	#N/A	26	#N/A	#N/A	#N/A	92	92	92	#N/A
#N/A	36	#N/A	#N/A	#N/A	Inf	69	isoprene	isoprene	C16521	93	toluene	toluene	C01455
#N/A	36	#N/A	#N/A	#N/A	#N/A	69	isoprene	isoprene	C16521	94	94	aniline	C00292
#N/A	36	#N/A	#N/A	#N/A	Inf	69	isoprene	isoprene	C16521	95	phenol	phenol	C00146
#N/A	36	#N/A	#N/A	#N/A	#N/A	69	isoprene	isoprene	C16521	96	96	96	#N/A
#N/A	36	#N/A	#N/A	#N/A	#N/A	69	isoprene	isoprene	C16521	97	furfural	furfural	C14279
#N/A	36	#N/A	#N/A	#N/A	#N/A	69	isoprene	isoprene	C16521	98	98	98	#N/A
#N/A	36	#N/A	#N/A	#N/A	Inf	69	isoprene	isoprene	C16521	99	cyclohexanone	cyclohexanone	C00414
#N/A	36	#N/A	#N/A	#N/A	#N/A	69	isoprene	isoprene	C16521	100	100	Cyclohexylamine	C00571
#N/A	36	#N/A	#N/A	#N/A	#N/A	28	#N/A	#N/A	#N/A	101	hexanal	cyclohexanol	C00854
#N/A	36	#N/A	#N/A	#N/A	#N/A	69	isoprene	isoprene	C16521	102	triethylamine	triethylamine	C14691
#N/A	36	#N/A	#N/A	#N/A	#N/A	69	isoprene	isoprene	C16521	103	hexanol, ethyl propionate	pentanoic acid	#N/A
#N/A	36	#N/A	#N/A	#N/A	#N/A	117	117	117	#N/A	104	benzonitrile	104	#N/A
#N/A	36	#N/A	#N/A	#N/A	Inf	69	isoprene	isoprene	C16521	105	styrene	styrene	C07083
#N/A	36	#N/A	#N/A	#N/A	#N/A	68	pyrrole	pyrrole	C19907	106	serine	serine	C00716
#N/A	36	#N/A	#N/A	#N/A	Inf	69	isoprene	isoprene	C16521	107	C8 Aromatics	benzaldehyde	C00261
#N/A	36	#N/A	#N/A	#N/A	#N/A	69	isoprene	isoprene	C16521	108	108	108	#N/A
#N/A	36	#N/A	#N/A	#N/A	Inf	69	isoprene	isoprene	C16521	109	cresol	4-cresol	C01468
#N/A	36	#N/A	#N/A	#N/A	#N/A	69	isoprene	isoprene	C16521	110	110	aminophenol	#N/A
#N/A	36	#N/A	#N/A	#N/A	#N/A	69	isoprene	isoprene	C16521	111	111	111	#N/A
#N/A	36	#N/A	#N/A	#N/A	#N/A	69	isoprene	isoprene	C16521	112	112	112	#N/A
#N/A	36	#N/A	#N/A	#N/A	#N/A	98	98	98	#N/A	113	113	113	#N/A
#N/A	36	#N/A	#N/A	#N/A	#N/A	69	isoprene	isoprene	C16521	114	114	114	#N/A
#N/A	36	#N/A	#N/A	#N/A	#N/A	125	125	125	#N/A	115	115	115	#N/A
#N/A	36	#N/A	#N/A	#N/A	#N/A	69	isoprene	isoprene	C16521	116	116	116	#N/A
#N/A	36	#N/A	#N/A	#N/A	#N/A	69	isoprene	isoprene	C16521	117	117	117	#N/A
#N/A	36	#N/A	#N/A	#N/A	#N/A	69	isoprene	isoprene	C16521	118	118	118	#N/A
#N/A	36	#N/A	#N/A	#N/A	#N/A	69	isoprene	isoprene	C16521	119	119	119	#N/A
#N/A	36	#N/A	#N/A	#N/A	#N/A	68	pyrrole	pyrrole	C19907	120	120	120	#N/A
#N/A	36	#N/A	#N/A	#N/A	#N/A	69	isoprene	isoprene	C16521	121	121	121	#N/A
#N/A	36	#N/A	#N/A	#N/A	#N/A	69	isoprene	isoprene	C16521	122	122	122	#N/A
#N/A	36	#N/A	#N/A	#N/A	#N/A	69	isoprene	isoprene	C16521	123	2-phenylethanol	123	#N/A
#N/A	36	#N/A	#N/A	#N/A	#N/A	107	C8 Aromatics	benzaldehyde	C00261	124	124	124	#N/A
#N/A	36	#N/A	#N/A	#N/A	#N/A	69	isoprene	isoprene	C16521	125	125	125	#N/A
#N/A	36	#N/A	#N/A	#N/A	#N/A	69	isoprene	isoprene	C16521	126	126	126	#N/A
#N/A	36	#N/A	#N/A	#N/A	#N/A	69	isoprene	isoprene	C16521	127	DMTS	127	#N/A
#N/A	36	#N/A	#N/A	#N/A	#N/A	91	dimethylnitramine, oxalic acid, 2,3 butanediol	(R,R)-Butane-2,3-diol	C03044	128	128	128	#N/A
#N/A	36	#N/A	#N/A	#N/A	#N/A	69	isoprene	isoprene	C16521	129	129	129	#N/A
#N/A	36	#N/A	#N/A	#N/A	#N/A	69	isoprene	isoprene	C16521	130	130	130	#N/A
#N/A	36	#N/A	#N/A	#N/A	#N/A	28	#N/A	#N/A	#N/A	131	131	131	#N/A
#N/A	36	#N/A	#N/A	#N/A	#N/A	33	methanol	methanol	C00132	132	132	132	#N/A
#N/A	36	#N/A	#N/A	#N/A	#N/A	33	methanol	methanol	C00132	133	133	133	#N/A
#N/A	36	#N/A	#N/A	#N/A	#N/A	69	isoprene	isoprene	C16521	134	134	134	#N/A
#N/A	36	#N/A	#N/A	#N/A	#N/A	69	isoprene	isoprene	C16521	135	135	135	#N/A
#N/A	36	#N/A	#N/A	#N/A	#N/A	55	55	55	#N/A	136	136	136	#N/A
#N/A	36	#N/A	#N/A	#N/A	#N/A	111	111	111	#N/A	137	Monoterpene	137	#N/A
#N/A	36	#N/A	#N/A	#N/A	#N/A	69	isoprene	isoprene	C16521	138	138	138	#N/A
#N/A	36	#N/A	#N/A	#N/A	#N/A	69	isoprene	isoprene	C16521	139	139	139	#N/A
#N/A	36	#N/A	#N/A	#N/A	#N/A	69	isoprene	isoprene	C16521	140	140	140	#N/A
#N/A	36	#N/A	#N/A	#N/A	#N/A	68	pyrrole	pyrrole	C19907	141	141	141	#N/A
#N/A	36	#N/A	#N/A	#N/A	#N/A	69	isoprene	isoprene	C16521	142	142	142	#N/A
#N/A	36	#N/A	#N/A	#N/A	#N/A	69	isoprene	isoprene	C16521	143	143	143	#N/A
#N/A	36	#N/A	#N/A	#N/A	#N/A	55	55	55	#N/A	144	144	144	#N/A
#N/A	36	#N/A	#N/A	#N/A	#N/A	69	isoprene	isoprene	C16521	145	145	145	#N/A
#N/A	36	#N/A	#N/A	#N/A	#N/A	69	isoprene	isoprene	C16521	146	146	146	#N/A
#N/A	36	#N/A	#N/A	#N/A	#N/A	69	isoprene	isoprene	C16521	147	147	147	#N/A
#N/A	36	#N/A	#N/A	#N/A	#N/A	69	isoprene	isoprene	C16521	148	148	148	#N/A
#N/A	36	#N/A	#N/A	#N/A	#N/A	68	pyrrole	pyrrole	C19907	149	149	149	#N/A
#N/A	36	#N/A	#N/A	#N/A	#N/A	142	142	142	#N/A	150	150	150	#N/A
#N/A	37	#N/A	#N/A	#N/A	#N/A	69	isoprene	isoprene	C16521	22	#N/A	#N/A	#N/A
#N/A	37	#N/A	#N/A	#N/A	#N/A	69	isoprene	isoprene	C16521	23	#N/A	#N/A	#N/A
#N/A	37	#N/A	#N/A	#N/A	#N/A	69	isoprene	isoprene	C16521	24	#N/A	#N/A	#N/A
#N/A	37	#N/A	#N/A	#N/A	#N/A	69	isoprene	isoprene	C16521	25	#N/A	#N/A	#N/A
#N/A	37	#N/A	#N/A	#N/A	#N/A	47	formic acid	formate	C00058	26	#N/A	#N/A	#N/A
#N/A	37	#N/A	#N/A	#N/A	#N/A	141	141	141	#N/A	27	#N/A	#N/A	#N/A
#N/A	37	#N/A	#N/A	#N/A	#N/A	69	isoprene	isoprene	C16521	28	#N/A	#N/A	#N/A
#N/A	37	#N/A	#N/A	#N/A	10	33	methanol	methanol	C00132	29	Ethanol Fragment	Ethanol	C00469
#N/A	37	#N/A	#N/A	#N/A	0	30	NO+	Nitrite	C00088	30	NO+	Nitrite	C00088
#N/A	37	#N/A	#N/A	#N/A	Inf	69	isoprene	isoprene	C16521	31	formaldehyde	formaldehyde	C00067
#N/A	37	#N/A	#N/A	#N/A	#N/A	69	isoprene	isoprene	C16521	32	32	32	#N/A
#N/A	37	#N/A	#N/A	#N/A	#N/A	70	Pyrroline	1-pyrroline	C15668	33	methanol	methanol	C00132
#N/A	37	#N/A	#N/A	#N/A	Inf	69	isoprene	isoprene	C16521	34	hydroxylamine	hydroxylamine	C00192
#N/A	37	#N/A	#N/A	#N/A	#N/A	98	98	98	#N/A	35	Hydrogen Sulfide	Hydrogen Sulfide	C00283
#N/A	37	#N/A	#N/A	#N/A	#N/A	69	isoprene	isoprene	C16521	36	#N/A	#N/A	#N/A
#N/A	37	#N/A	#N/A	#N/A	#N/A	69	isoprene	isoprene	C16521	37	#N/A	#N/A	#N/A
#N/A	37	#N/A	#N/A	#N/A	#N/A	69	isoprene	isoprene	C16521	38	#N/A	#N/A	#N/A
#N/A	37	#N/A	#N/A	#N/A	#N/A	59	acetone	acetone	C00207	39	#N/A	#N/A	#N/A
#N/A	37	#N/A	#N/A	#N/A	#N/A	69	isoprene	isoprene	C16521	40	40	40	#N/A
#N/A	37	#N/A	#N/A	#N/A	#N/A	96	96	96	#N/A	41	Isoprene Fragment	41	#N/A
#N/A	37	#N/A	#N/A	#N/A	#N/A	69	isoprene	isoprene	C16521	42	acetonitrile	42	#N/A
#N/A	37	#N/A	#N/A	#N/A	Inf	69	isoprene	isoprene	C16521	43	Acetate Fragment	acetate	C00033
#N/A	37	#N/A	#N/A	#N/A	#N/A	146	146	146	#N/A	44	Acetaldehyde fragment, cyanate	cyanate	C01417
#N/A	37	#N/A	#N/A	#N/A	0	45	acetaldehyde	acetaldehyde	C00084	45	acetaldehyde	acetaldehyde	C00084
#N/A	37	#N/A	#N/A	#N/A	Inf	69	isoprene	isoprene	C16521	46	dimethylamine	dimethylamine	C00543
#N/A	37	#N/A	#N/A	#N/A	#N/A	86	86	86	#N/A	47	formic acid	formate	C00058
#N/A	37	#N/A	#N/A	#N/A	#N/A	96	96	96	#N/A	48	48	48	#N/A
#N/A	37	#N/A	#N/A	#N/A	Inf	69	isoprene	isoprene	C16521	49	methanethiol	methanethiol	C00409
#N/A	37	#N/A	#N/A	#N/A	#N/A	59	acetone	acetone	C00207	50	50	50	#N/A
#N/A	37	#N/A	#N/A	#N/A	#N/A	142	142	142	#N/A	51	hydrated methanol	methanol	C00132
#N/A	37	#N/A	#N/A	#N/A	#N/A	69	isoprene	isoprene	C16521	52	chloramine	chloramine	C19359
#N/A	37	#N/A	#N/A	#N/A	#N/A	69	isoprene	isoprene	C16521	53	isoprene derived SOA	53	#N/A
#N/A	37	#N/A	#N/A	#N/A	#N/A	108	108	108	#N/A	54	acrylonitrile	acrylonitrile	C01998
#N/A	37	#N/A	#N/A	#N/A	#N/A	69	isoprene	isoprene	C16521	55	55	55	#N/A
#N/A	37	#N/A	#N/A	#N/A	#N/A	57	alcohol fragment	acrolein	C01471	56	propanenitrile	56	#N/A
#N/A	37	#N/A	#N/A	#N/A	#N/A	98	98	98	#N/A	57	alcohol fragment	acrolein	C01471
#N/A	37	#N/A	#N/A	#N/A	#N/A	138	138	138	#N/A	58	methyl isocyanate	methyl isocyanate	#N/A
#N/A	37	#N/A	#N/A	#N/A	16	60	trimethylamine	trimethylamine	C00565	59	acetone	acetone	C00207
#N/A	37	#N/A	#N/A	#N/A	Inf	69	isoprene	isoprene	C16521	60	trimethylamine	trimethylamine	C00565
#N/A	37	#N/A	#N/A	#N/A	Inf	69	isoprene	isoprene	C16521	61	Acetic acid	acetate	C00033
#N/A	37	#N/A	#N/A	#N/A	#N/A	122	122	122	#N/A	62	ethanolamine	ethanolamine	C00189
#N/A	37	#N/A	#N/A	#N/A	Inf	69	isoprene	isoprene	C16521	63	DMS	dimethyl sulfide	C00580
#N/A	37	#N/A	#N/A	#N/A	#N/A	69	isoprene	isoprene	C16521	64	64	64	#N/A
#N/A	37	#N/A	#N/A	#N/A	Inf	69	isoprene	isoprene	C16521	65	hydrated formic acid	formate	C00058
#N/A	37	#N/A	#N/A	#N/A	#N/A	68	pyrrole	pyrrole	C19907	66	66	66	#N/A
#N/A	37	#N/A	#N/A	#N/A	#N/A	96	96	96	#N/A	67	67	67	#N/A
#N/A	37	#N/A	#N/A	#N/A	#N/A	69	isoprene	isoprene	C16521	68	pyrrole	pyrrole	C19907
#N/A	37	#N/A	#N/A	#N/A	0	69	isoprene	isoprene	C16521	69	isoprene	isoprene	C16521
#N/A	37	#N/A	#N/A	#N/A	#N/A	69	isoprene	isoprene	C16521	70	Pyrroline	1-pyrroline	C15668
#N/A	37	#N/A	#N/A	#N/A	#N/A	69	isoprene	isoprene	C16521	71	MVK	71	#N/A
#N/A	37	#N/A	#N/A	#N/A	#N/A	86	86	86	#N/A	72	acrylamide	acrylamide	C01659
#N/A	37	#N/A	#N/A	#N/A	#N/A	69	isoprene	isoprene	C16521	73	2-butanone	2-butanone	#N/A
#N/A	37	#N/A	#N/A	#N/A	#N/A	69	isoprene	isoprene	C16521	74	dimethylformamide	acetone oxime	C01995
#N/A	37	#N/A	#N/A	#N/A	Inf	69	isoprene	isoprene	C16521	75	hydroxyacetone	hydroxyacetone	C05235
#N/A	37	#N/A	#N/A	#N/A	#N/A	69	isoprene	isoprene	C16521	76	76	76	#N/A
#N/A	37	#N/A	#N/A	#N/A	#N/A	89	pyruvate	pyruvate	C00022	77	hydrated acetone	77	#N/A
#N/A	37	#N/A	#N/A	#N/A	#N/A	69	isoprene	isoprene	C16521	78	methyl nitrate	78	#N/A
#N/A	37	#N/A	#N/A	#N/A	#N/A	50	50	50	#N/A	79	benzene	benzene	C01407
#N/A	37	#N/A	#N/A	#N/A	#N/A	86	86	86	#N/A	80	pyridine	pyridine	C00747
#N/A	37	#N/A	#N/A	#N/A	#N/A	69	isoprene	isoprene	C16521	81	Monoterpene Fragment	81	#N/A
#N/A	37	#N/A	#N/A	#N/A	#N/A	69	isoprene	isoprene	C16521	82	1-methylpyrrole	82	#N/A
#N/A	37	#N/A	#N/A	#N/A	#N/A	69	isoprene	isoprene	C16521	83	hexanal	83	#N/A
#N/A	37	#N/A	#N/A	#N/A	#N/A	120	120	120	#N/A	84	butanenitrile	2-Methylbutanenitrile	C21525
#N/A	37	#N/A	#N/A	#N/A	#N/A	23	#N/A	#N/A	#N/A	85	cyclopentanone	cyclopentanone	C00557
[truncated: 14,642 more rows]

[truncated: 4 more sheets: U_KEGG, U_All, Zero-lag MI_KEGG, Zero-lag MI_All]
